# Supplementary material for: SCRIPT: Predicting Single‐Cell Long‐Range Cis‐Regulation Based on Pretrained Graph Attention Networks
Source: Adv Sci (Weinh). 2025 Aug 20;12(41):e05021. doi: 10.1002/advs.202505021 (PMC12591183; doi:10.1002/advs.202505021)
Supplement: Supplementary file 2 — Supporting Information [file ADVS-12-e05021-s002.xlsx]

## Sheet: Supplementary Table 1
Supplementary Table 1 Cell-type-specific regulation scores in brain tissue predicted by SCRIPT.
	Astrocyte	EX_Neuron	INH_Neuron	Microglia	Oligo	OPC
('ACAP3', 'chr1-1307926-1308733')	0.0219	-0.0418	-0.001	0.0295	0.0356	0.0456
('ACAP3', 'chr1-1019140-1019755')	-0.0019	-0.0237	-0.0259	0.0061	0.0292	0.0516
('ACAP3', 'chr1-1419890-1420390')	-0.0035	-0.0683	-0.0455	-0.0317	-0.0098	-0.0242
('ACAP3', 'chr1-1420803-1421696')	0.0197	-0.0541	-0.034	-0.0433	0.0347	0.0335
('ACAP3', 'chr1-1511670-1512271')	0.0359	-0.0294	0.0144	0.0496	0.0355	0.0527
('ACAP3', 'chr1-1231240-1232731')	0.0412	0.0235	0.0306	0.0436	0.0404	0.057
('ACAP3', 'chr1-1115996-1116927')	0.0485	0.0194	0.0414	0.0476	0.0508	0.0578
('ACAP3', 'chr1-1347206-1347706')	-0.0196	-0.0434	-0.0518	-0.0433	-0.0257	-0.0127
('ACAP3', 'chr1-1347951-1348451')	-0.0237	-0.0519	-0.0373	-0.0503	-0.0197	-0.0239
('ACAP3', 'chr1-1349312-1349977')	-0.0068	-0.0342	-0.0005	0.0015	0.0205	0.046
('ACAP3', 'chr1-999928-1000428')	0.0094	-0.0421	-0.01	-0.0275	-0.0243	0.0214
('ACAP3', 'chr1-1000429-1001039')	0.0042	-0.0326	0.0239	-0.0416	-0.0283	0.0024
('ACAP3', 'chr1-1001770-1002270')	-0.0363	-0.0587	-0.0276	-0.0195	-0.0121	0.0208
('ACAP3', 'chr1-1614300-1614800')	-0.0141	-0.002	-0.0264	-0.0437	-0.0126	0.0095
('ACAP3', 'chr1-1615031-1616061')	0.0433	0.0198	0.0294	0.037	0.046	0.0563
('ACAP3', 'chr1-1072099-1072599')	-0.0514	-0.0418	-0.0487	-0.0511	-0.0306	-0.0226
('ACAP3', 'chr1-1574134-1575504')	0.0116	-0.0092	0.0243	0.0464	0.0422	0.0521
('ACAP3', 'chr1-1538045-1538545')	-0.0301	-0.0346	-0.0368	-0.0508	-0.0248	-0.0239
('ACAP3', 'chr1-1540357-1541150')	-0.0415	-0.0506	-0.0112	-0.0511	-0.0126	0.0026
('ACAP3', 'chr1-1425320-1426228')	-0.0365	-0.0609	-0.0475	-0.0504	0.0502	-0.0165
('ACAP3', 'chr1-1426241-1427089')	-0.0507	-0.0631	-0.0475	-0.0482	0.0415	-0.019
('ACAP3', 'chr1-1207835-1208754')	-0.0491	-0.0304	-0.0466	-0.048	0.01	-0.0053
('ACAP3', 'chr1-1273112-1274450')	0.0179	-0.0067	-0.0069	0.0194	0.0272	0.0307
('ACAP3', 'chr1-904416-904916')	-0.0295	-0.0615	-0.0012	0.0052	-0.0202	0.0106
('ACAP3', 'chr1-1023598-1024098')	-0.0372	-0.0602	-0.0493	-0.0365	0.0051	0.0117
('ACAP3', 'chr1-1024387-1024887')	-0.0372	-0.0528	-0.0433	-0.0531	-0.0061	-0.0172
('ACAP3', 'chr1-1024989-1025489')	-0.0261	-0.0545	-0.0522	-0.0472	0.0042	0.0499
('ACAP3', 'chr1-1030078-1030578')	-0.0474	-0.0435	-0.0451	-0.0507	-0.0147	-0.0193
('ACAP3', 'chr1-1031048-1031548')	-0.0453	-0.0232	-0.0406	-0.0507	0.0083	-0.0075
('ACAP3', 'chr1-1031730-1032230')	-0.0421	-0.0477	-0.0261	-0.045	-0.0009	0.0116
('ACAP3', 'chr1-1032254-1032758')	-0.032	-0.0127	-0.0074	-0.0445	0.0102	0.026
('ACAP3', 'chr1-1032925-1033425')	-0.0298	-0.0049	-0.0022	-0.0371	0.0187	0.028
('ACAP3', 'chr1-1037226-1037726')	-0.0408	-0.0185	-0.0388	-0.0558	-0.0315	-0.022
('ACAP3', 'chr1-1038249-1038749')	-0.0192	-0.0356	-0.0492	-0.0273	-0.0305	-0.0049
('ACAP3', 'chr1-1040535-1041035')	-0.0219	-0.0503	-0.0379	-0.0272	-0.017	0.0007
('ACAP3', 'chr1-1044730-1045230')	-0.0411	-0.0247	-0.045	-0.0395	-0.0319	-0.0174
('ACAP3', 'chr1-1050713-1051213')	-0.038	-0.0465	-0.052	-0.0472	-0.0284	-0.0138
('ACAP3', 'chr1-1069065-1069565')	-0.0414	-0.038	-0.037	-0.046	-0.0228	-0.023
('ACAP3', 'chr1-1121933-1122433')	-0.018	-0.0581	-0.0467	-0.0442	0.0074	0.0381
('ACAP3', 'chr1-1157490-1158982')	0.0331	-0.0407	-0.0206	0.0141	0.0444	0.0544
('ACAP3', 'chr1-1159119-1159619')	-0.0353	-0.07	-0.0498	-0.0518	-0.0018	0.0334
('ACAP3', 'chr1-1217843-1218343')	-0.0498	-0.0223	-0.0532	-0.0507	-0.0377	-0.0276
('ACAP3', 'chr1-1371971-1372471')	0.0145	-0.0519	-0.0394	-0.0197	-0.0065	0.0287
('ACAP3', 'chr1-1567169-1567669')	-0.0332	-0.0634	-0.0563	-0.0507	-0.0185	-0.0093
('ACAP3', 'chr1-1290049-1290549')	-0.0328	-0.035	-0.0496	-0.0501	-0.0048	0.0415
('ACAP3', 'chr1-1291440-1292339')	-0.0105	-0.0066	-0.024	-0.0471	0.0024	0.0506
('ACAP3', 'chr1-1298823-1299415')	-0.0427	-0.0529	-0.0314	-0.042	0.0492	0.0487
('ACAP3', 'chr1-1304444-1305708')	-0.0036	0.0106	0.0261	-0.0286	0.0481	0.0543
('ACAP3', 'chr1-1306386-1306886')	-0.0486	-0.0051	-0.0377	-0.0472	0.0039	0.02
('ACAP3', 'chr1-1333632-1334563')	-0.0239	-0.0311	-0.0295	-0.0427	-0.0199	-0.018
('ACAP3', 'chr1-1375113-1375745')	0.0274	0.0092	0.0336	0.0303	0.0463	0.0616
('ACAP3', 'chr1-1399237-1399986')	0.0223	0.0103	0.0287	0.0484	0.044	0.0567
('ACAP3', 'chr1-1407023-1407523')	0.0147	-0.0234	-0.003	0.0413	0.0267	0.0533
('ACAP3', 'chr1-1430203-1430980')	-0.0121	-0.0465	-0.0254	-0.043	0.0382	0.0274
('ACAP3', 'chr1-1431612-1432213')	-0.0295	-0.0546	-0.0418	-0.0435	0.0318	-0.0077
('ACAP3', 'chr1-1433094-1433707')	-0.022	-0.1145	-0.0499	-0.0585	0.0387	0.0201
('ACAP3', 'chr1-1440792-1441369')	-0.04	-0.0478	-0.0433	-0.0357	0.0015	-0.0141
('VWA1', 'chr1-1432429-1432929')	-0.3287	-0.6945	-0.4574	-0.5677	0.0361	0.0472
('VWA1', 'chr1-1433094-1433707')	-0.273	-0.6787	-0.3917	-0.5344	0.1027	0.0575
('VWA1', 'chr1-1434222-1434722')	-0.2673	-0.6991	-0.4403	-0.5316	0.0668	0.162
('VWA1', 'chr1-1435340-1435840')	-0.2367	-0.6921	-0.363	-0.5105	0.0703	0.0762
('VWA1', 'chr1-1019140-1019755')	-0.0995	-0.2025	-0.2267	-0.1504	0.1061	0.1451
('VWA1', 'chr1-1115996-1116927')	0.0699	-0.0111	0.061	0.0245	0.1417	0.1596
('VWA1', 'chr1-1399237-1399986')	0.0163	-0.0428	0.0102	0.0369	0.133	0.1569
('VWA1', 'chr1-999928-1000428')	-0.1035	-0.2558	-0.1558	-0.3061	-0.0359	0.0859
('VWA1', 'chr1-1000429-1001039')	-0.1207	-0.2551	-0.0171	-0.3474	-0.0426	0.0093
('VWA1', 'chr1-1001770-1002270')	-0.2042	-0.3569	-0.2331	-0.2803	0.0001	0.0478
('VWA1', 'chr1-1407023-1407523')	0.011	-0.1727	-0.1252	0.0147	0.0954	0.1433
('VWA1', 'chr1-1072099-1072599')	-0.297	-0.2786	-0.3401	-0.4121	-0.0473	-0.0281
('VWA1', 'chr1-1574134-1575504')	-0.0127	-0.1214	0.0021	0.0311	0.1238	0.1376
('VWA1', 'chr1-1538045-1538545')	-0.2444	-0.2765	-0.3015	-0.4124	-0.0381	-0.0335
('VWA1', 'chr1-1540357-1541150')	-0.2435	-0.3252	-0.1353	-0.4121	-0.0047	0.0545
('VWA1', 'chr1-1207835-1208754')	-0.2794	-0.2005	-0.3308	-0.3987	0.048	0.0009
('VWA1', 'chr1-1040535-1041035')	-0.1748	-0.2993	-0.2759	-0.2737	-0.0094	-0.0007
('VWA1', 'chr1-1371971-1372471')	-0.0197	-0.3798	-0.2857	-0.2435	0.0144	0.0776
('VWA1', 'chr1-1511670-1512271')	0.0563	-0.1991	-0.0334	0.053	0.1179	0.1541
('VWA1', 'chr1-1605424-1605924')	-0.3504	-0.531	-0.3763	-0.2209	-0.042	0.021
('VWA1', 'chr1-1607008-1607508')	-0.3504	-0.6141	-0.4144	-0.2008	-0.0485	-0.0291
('VWA1', 'chr1-1050713-1051213')	-0.2383	-0.3497	-0.3527	-0.3913	-0.0423	-0.0256
('VWA1', 'chr1-1291440-1292339')	-0.0847	-0.1272	-0.2213	-0.3736	0.0358	0.1332
('VWA1', 'chr1-1307926-1308733')	0.0534	-0.118	-0.0269	0.0227	0.1219	0.1571
('VWA1', 'chr1-1375113-1375745')	0.0437	-0.0447	0.0368	0.001	0.1246	0.1764
('VWA1', 'chr1-1420803-1421696')	-0.0219	-0.3326	-0.2565	-0.3948	0.1119	0.1084
('VWA1', 'chr1-1425320-1426228')	-0.2525	-0.3665	-0.3265	-0.3968	0.1548	-0.0049
('VWA1', 'chr1-1426241-1427089')	-0.2951	-0.4224	-0.3335	-0.3935	0.1244	-0.0247
('VWA1', 'chr1-1430203-1430980')	-0.1355	-0.3166	-0.2343	-0.3718	0.1198	0.0957
('VWA1', 'chr1-1431612-1432213')	-0.1773	-0.3579	-0.3128	-0.3805	0.1011	0.0076
('VWA1', 'chr1-1440792-1441369')	-0.2454	-0.3479	-0.3139	-0.3309	0.0285	-0.0046
('VWA1', 'chr1-1554686-1555186')	-0.3138	-0.376	-0.2133	-0.5432	-0.0408	-0.0389
('PRDM16', 'chr1-3068905-3069405')	0.0969	-0.9749	-0.9269	-0.9827	-0.9275	-0.6468
('PRDM16', 'chr1-3069568-3070068')	-0.0892	-0.9721	-0.8826	-0.9798	-0.8793	-0.238
('PRDM16', 'chr1-3453060-3453560')	-0.1475	-0.8659	-0.7903	-0.944	-0.5016	0.04
('PRDM16', 'chr1-3156406-3156906')	0.0144	-0.9056	-0.7976	-0.9529	-0.9167	-0.2641
('PRDM16', 'chr1-3157021-3157521')	0.1387	-0.9377	-0.7861	-0.9573	-0.9148	-0.1897
('PRDM16', 'chr1-3161136-3161949')	0.2185	-0.9584	-0.7109	-0.9529	-0.8728	-0.1341
('PRDM16', 'chr1-3211911-3212411')	0.1115	-0.8975	-0.918	-0.9529	-0.8971	-0.1448
('PRDM16', 'chr1-3215615-3216115')	-0.1603	-0.9298	-0.9116	-0.9529	-0.6338	-0.3276
('PRDM16', 'chr1-3219111-3219611')	0.2114	-0.7477	-0.8165	-0.9529	-0.32	0.028
('PRDM16', 'chr1-3219636-3220136')	0.1232	-0.5886	-0.8876	-0.9529	-0.6536	-0.1715
('PRDM16', 'chr1-3221351-3221851')	0.1225	-0.9553	-0.7224	-0.9529	-0.588	-0.1943
('PRDM16', 'chr1-3228413-3228913')	0.0481	-0.7914	-0.9035	-0.9529	-0.8965	-0.7035
('PRDM16', 'chr1-3244520-3245020')	-0.2581	-0.6296	-0.9	-0.9529	-0.9238	-0.7035
('PRDM16', 'chr1-3304059-3304559')	-0.1706	-0.9365	-0.8757	-0.9529	-0.8513	-0.0896
('PRDM16', 'chr1-3313581-3314081')	0.1951	-0.9479	-0.9044	-0.9529	-0.9179	-0.1926
('PRDM16', 'chr1-3323249-3323749')	0.1553	-0.8252	-0.9259	-0.9047	-0.9187	-0.6594
('PRDM16', 'chr1-3333869-3334369')	0.144	-0.901	-0.8325	-0.9529	-0.9096	0.2304
('PRDM16', 'chr1-3366049-3366987')	0.0023	-0.8332	-0.7906	-0.9388	-0.3594	0.2462
('PRDM16', 'chr1-3369536-3370036')	-0.0383	-0.7939	-0.8234	-0.9561	-0.8975	-0.6051
('PRDM16', 'chr1-3410077-3410635')	-0.0253	-0.7206	-0.7542	-0.9368	-0.6018	0.0788
('PRDM16', 'chr1-3423356-3424244')	0.2907	-0.7755	-0.8492	-0.9171	-0.5348	-0.4636
('PRDM16', 'chr1-3424657-3425205')	-0.2089	-0.8598	-0.8157	-0.9605	-0.5694	0.0437
('PRDM16', 'chr1-3440645-3441788')	0.0103	-0.8391	-0.7386	-0.9529	-0.2399	0.3066
('PRDM16', 'chr1-3441881-3442562')	0.0052	-0.792	-0.8037	-0.9604	-0.5048	0.1769
('PRDM16', 'chr1-3857027-3857744')	0.2382	-0.2296	-0.0485	-0.1169	-0.1071	0.2743
('PRDM16', 'chr1-3857759-3858591')	-0.0621	-0.4997	-0.7108	-0.681	-0.4213	-0.0559
('PER3', 'chr1-7783839-7784818')	0.2441	0.0589	0.1336	0.3592	0.2791	0.3394
('PER3', 'chr1-37690302-37691029')	0.2733	0.1667	0.1338	0.302	0.295	0.3016
('PER3', 'chr1-37691466-37692718')	0.2881	0.1527	0.1764	0.3297	0.2994	0.3141
('PER3', 'chr1-6612677-6613953')	0.2875	0.127	0.217	0.3422	0.282	0.3113
('PER3', 'chr1-29230645-29231392')	0.0974	0.1279	0.049	0.2371	0.1746	0.2334
('PER3', 'chr1-7953738-7954603')	0.2763	0.1187	0.1891	0.2778	0.2733	0.3186
('PER3', 'chr1-7941553-7942053')	-0.0991	-0.2909	-0.1965	0.1781	-0.072	-0.0298
('PER3', 'chr1-7942271-7942972')	0.0016	-0.1071	0.0151	0.2835	-0.0235	0.026
('PER3', 'chr1-7943039-7943539')	-0.0991	-0.1351	-0.07	0.1039	-0.0641	-0.0298
('PER3', 'chr1-6579436-6580111')	0.2739	0.0813	0.2189	0.3538	0.2607	0.2842
('PER3', 'chr1-7667502-7669958')	0.2225	0.1647	0.1539	0.307	0.258	0.2373
('PER3', 'chr1-7679654-7680154')	-0.0186	-0.078	0.0145	0.057	0.0254	0.1709
('PER3', 'chr1-7680251-7681073')	0.164	0.0677	0.1797	0.1245	0.2152	0.3144
('PER3', 'chr1-7916538-7917038')	-0.0991	-0.0984	-0.0959	-0.0276	-0.0742	0.0136
('PER3', 'chr1-9163885-9164385')	0.0134	-0.2952	-0.1868	0.1927	0.0061	-0.0298
('PER3', 'chr1-7689513-7690013')	-0.0391	-0.2536	-0.1655	-0.0276	-0.0316	0.2445
('PER3', 'chr1-7695072-7695909')	0.064	-0.0512	-0.0586	-0.0276	-0.0328	-0.0298
('PER3', 'chr1-7770662-7772014')	0.1702	0.1054	0.1618	0.3033	0.2306	0.2701
('SLC25A33', 'chr1-9538782-9540127')	0.1891	0.0481	0.1387	0.1166	0.1222	0.1769
('SLC25A33', 'chr1-10472238-10472938')	0.1657	-0.0064	0.0512	0.1034	0.073	0.131
('SLC25A33', 'chr1-9234066-9235498')	0.1223	-0.0294	0.0479	0.1164	0.0767	0.1146
('SLC25A33', 'chr1-9291760-9293033')	0.1396	-0.0864	-0.027	0.0117	0.0977	0.1653
('SLC25A33', 'chr1-9293638-9294138')	0.0198	-0.1494	-0.0631	-0.1112	0.0064	0.0471
('SLC25A33', 'chr1-9294163-9294663')	-0.0099	-0.1365	-0.0288	-0.0958	0.0049	0.0348
('SLC25A33', 'chr1-9294830-9295330')	0.0315	-0.1469	-0.082	-0.1037	0.0349	0.0107
('SLC25A33', 'chr1-9239839-9240339')	0.0204	-0.0835	-0.0526	-0.059	-0.0526	0.1132
('SLC25A33', 'chr1-9242444-9242974')	0.1019	-0.1321	-0.0522	-0.1007	0.0155	0.0473
('SLC25A33', 'chr1-9247408-9248584')	0.094	-0.1401	-0.0101	-0.1115	0.0331	0.0792
('SLC25A33', 'chr1-9267021-9267521')	0.0655	-0.1407	-0.0606	-0.114	-0.0035	0.0424
('SLC25A33', 'chr1-9311009-9311509')	0.0362	-0.1536	-0.0833	-0.1028	-0.0273	0.0767
('SLC25A33', 'chr1-9490959-9491459')	0.0417	-0.1584	-0.0753	-0.1174	-0.0132	0.0572
('SLC25A33', 'chr1-9495098-9495598')	0.0716	-0.1456	-0.0579	-0.1153	-0.0302	0.0267
('SLC25A33', 'chr1-9529117-9529617')	0.0891	-0.1489	-0.0711	-0.1001	-0.0532	-0.0143
('SLC25A33', 'chr1-9532711-9533620')	0.1447	-0.1436	-0.0577	-0.1122	0.0344	0.0385
('SLC25A33', 'chr1-9560855-9561355')	0.0768	-0.15	-0.0758	-0.111	-0.0657	-0.0032
('SLC25A33', 'chr1-9561493-9561993')	0.1051	-0.1489	-0.0717	-0.111	-0.0655	0.0422
('SLC25A33', 'chr1-9573505-9574005')	0.0301	-0.1324	-0.0688	-0.1163	-0.0494	-0.0196
('SLC25A33', 'chr1-10253213-10254119')	0.0031	-0.1105	-0.0079	-0.1084	-0.0533	0.0186
('SLC25A33', 'chr1-9555300-9556212')	0.1155	-0.11	-0.0498	-0.1206	-0.0676	-0.0199
('SLC25A33', 'chr1-9593453-9593953')	0.0728	-0.146	-0.0527	-0.1074	0.0077	0.1046
('CORT', 'chr1-10449381-10450457')	-0.7779	-0.1631	-0.0067	-0.9685	-0.929	-0.8859
('CORT', 'chr1-10450573-10451073')	-0.7061	-0.2471	-0.3591	-0.9774	-0.9511	-0.9574
('CORT', 'chr1-10451229-10451729')	-0.7667	-0.2398	-0.3644	-0.958	-0.9656	-0.9739
('CORT', 'chr1-10979458-10981203')	0.2037	-0.0607	-0.3829	-0.7365	0.1045	0.1548
('CORT', 'chr1-9950118-9951043')	-0.6542	-0.1565	-0.2411	-0.2442	-0.2013	-0.7096
('CORT', 'chr1-10297602-10298102')	-0.4764	-0.4509	-0.4626	-0.9686	-0.7891	-0.9199
('CORT', 'chr1-10337946-10338446')	-0.7736	-0.3064	-0.4669	-0.8827	-0.4513	-0.8204
('CORT', 'chr1-10427968-10428468')	-0.5308	0.0324	-0.1956	-0.4223	-0.4166	-0.8387
('CORT', 'chr1-10429784-10431058')	0.192	0.2707	0.3392	0.0248	-0.0255	-0.1611
('CORT', 'chr1-10510503-10511523')	-0.8745	0.088	-0.3622	-0.8078	-0.9187	-0.9499
('CORT', 'chr1-10586096-10586876')	-0.7814	-0.0547	-0.5241	-0.8031	-0.9368	-0.7945
('CORT', 'chr1-10644299-10645282')	-0.588	0.2639	-0.3801	-0.9026	-0.9461	-0.9297
('CORT', 'chr1-10901497-10901997')	-0.8377	-0.0707	-0.473	-0.8923	-0.9528	-0.9499
('TNFRSF1B', 'chr1-12166753-12167253')	-0.8034	-0.939	-0.9526	0.5487	-0.9508	-0.9717
('TNFRSF1B', 'chr1-12167487-12167987')	-0.8528	-0.9371	-0.9592	0.4148	-0.9596	-0.9566
('TNFRSF1B', 'chr1-12168037-12168537')	-0.7653	-0.9408	-0.94	0.4584	-0.9578	-0.9566
('TNFRSF1B', 'chr1-12229639-12230160')	-0.4183	-0.5031	-0.6789	0.3549	-0.7417	-0.8839
('TNFRSF1B', 'chr1-12230477-12231395')	-0.4826	-0.8469	-0.826	0.3575	-0.8383	-0.6892
('TNFRSF1B', 'chr1-12124765-12125265')	-0.7184	-0.8145	-0.8217	0.3667	-0.9001	-0.9145
('TNFRSF1B', 'chr1-12132931-12133431')	-0.7505	-0.9171	-0.9179	0.3832	-0.929	-0.9348
('TNFRSF1B', 'chr1-12141536-12142036')	-0.8437	-0.9184	-0.9214	0.4274	-0.9274	-0.9255
('TNFRSF1B', 'chr1-12142288-12142788')	-0.8189	-0.8871	-0.9272	0.502	-0.9222	-0.7868
('TNFRSF1B', 'chr1-12143332-12144169')	-0.8134	-0.8208	-0.8908	0.4726	-0.9178	-0.9255
('TNFRSF1B', 'chr1-12150390-12150890')	-0.8017	-0.8849	-0.9186	0.4108	-0.9295	-0.9309
('TNFRSF1B', 'chr1-12153128-12153628')	-0.8487	-0.9181	-0.9267	0.5119	-0.9312	-0.9255
('TNFRSF1B', 'chr1-12161798-12162298')	-0.8016	-0.9202	-0.9267	0.503	-0.9297	-0.9255
('TNFRSF1B', 'chr1-12180315-12180815')	-0.8372	-0.9016	-0.9267	0.4497	-0.9318	-0.9255
('TNFRSF1B', 'chr1-12184077-12184577')	-0.7941	-0.9114	-0.8775	0.4761	-0.9254	-0.8935
('TNFRSF1B', 'chr1-12196595-12197095')	-0.8332	-0.9041	-0.9036	0.4078	-0.9297	-0.9255
('TNFRSF1B', 'chr1-12208768-12209268')	-0.6796	-0.7446	-0.8307	0.4435	-0.8106	-0.6727
('TNFRSF1B', 'chr1-12380405-12380905')	-0.6988	-0.861	-0.8795	0.4663	-0.9291	-0.9255
('TNFRSF1B', 'chr1-12381357-12381857')	-0.6882	-0.9059	-0.8846	0.3903	-0.9348	-0.9255
('TNFRSF1B', 'chr1-12433627-12434463')	-0.4609	-0.2935	-0.6158	0.43	-0.8763	-0.9255
('TNFRSF1B', 'chr1-12436253-12436753')	-0.751	-0.8107	-0.9273	0.3285	-0.9029	-0.9015
('PDPN', 'chr1-13583981-13584805')	-0.5287	-0.3539	-0.4844	-0.1587	-0.8024	0.059
('PDPN', 'chr1-13585127-13585853')	-0.4825	-0.3468	-0.567	-0.0629	-0.8161	-0.21
('PDPN', 'chr1-15524150-15525515')	0.0947	0.0044	-0.027	0.1621	-0.0293	0.177
('PDPN', 'chr1-15526346-15527093')	0.0484	0.0245	0.0693	0.2154	-0.0178	0.1974
('PDPN', 'chr1-13699885-13701399')	-0.3748	0.0192	-0.0703	0.027	-0.4272	-0.0065
('PDPN', 'chr1-13543622-13544449')	-0.3483	-0.449	-0.2247	-0.3914	-0.7248	0.0087
('PDPN', 'chr1-13549285-13550042')	-0.5566	-0.4531	-0.5364	-0.4262	-0.4873	0.2263
('PDPN', 'chr1-13616395-13616895')	-0.5998	-0.3383	-0.4378	-0.3514	-0.7395	-0.3471
('PDPN', 'chr1-13619813-13620313')	-0.6036	-0.3532	-0.4229	-0.3994	-0.7407	-0.3413
('PDPN', 'chr1-13735035-13735946')	-0.5486	-0.037	-0.5325	-0.4262	-0.7145	-0.3403
('PDPN', 'chr1-13761436-13761936')	-0.6119	-0.1817	-0.4791	-0.3924	-0.7122	-0.3413
('PDPN', 'chr1-13761980-13763098')	-0.6079	-0.0271	-0.1904	-0.4381	-0.4854	-0.3382
('PDPN', 'chr1-13801519-13802067')	-0.5998	-0.1225	-0.2256	-0.4262	-0.7417	-0.3413
('PDPN', 'chr1-13802752-13803252')	-0.5998	-0.0792	-0.4527	-0.4262	-0.7477	-0.3383
('PDPN', 'chr1-13806136-13806636')	-0.6072	-0.0404	-0.5513	-0.4403	-0.7474	-0.2544
('PDPN', 'chr1-13808730-13809230')	-0.6014	-0.2051	-0.384	-0.4177	-0.7409	-0.3413
('PDPN', 'chr1-13863938-13864438')	-0.6119	-0.1629	-0.5991	-0.4262	-0.7395	-0.3413
('PDPN', 'chr1-13892262-13893382')	-0.6644	-0.1266	-0.0957	-0.5173	-0.8278	-0.3867
('PDPN', 'chr1-13893484-13893984')	-0.5816	-0.2894	-0.3462	-0.5173	-0.8336	-0.4035
('PDPN', 'chr1-13894009-13894509')	-0.6745	-0.3635	-0.2894	-0.4598	-0.828	-0.2641
('PDPN', 'chr1-13921977-13923192')	-0.5998	-0.1896	-0.2717	-0.4351	-0.7359	-0.2046
('PDPN', 'chr1-13926018-13926725')	-0.6079	-0.3388	-0.4522	-0.4259	-0.7123	-0.3337
('PDPN', 'chr1-13948372-13948872')	-0.5423	-0.3688	-0.4765	-0.437	-0.7134	-0.3337
('PDPN', 'chr1-13949123-13949623')	-0.5771	-0.3897	-0.3677	-0.437	-0.7126	-0.3337
('PDPN', 'chr1-14055344-14055844')	-0.5229	-0.2754	-0.4537	-0.4262	-0.735	-0.3327
('PDPN', 'chr1-14301125-14301625')	-0.5998	-0.4173	-0.4041	-0.4262	-0.7291	-0.3448
('PDPN', 'chr1-14737059-14737917')	-0.5696	-0.388	-0.461	-0.4424	-0.6813	-0.1667
('PDPN', 'chr1-14895083-14896055')	-0.4578	-0.3784	-0.2691	-0.391	-0.7219	0.0847
('PDPN', 'chr1-13586359-13586859')	-0.5792	-0.3592	-0.548	-0.3721	-0.7398	-0.086
('PDPN', 'chr1-13593452-13593952')	-0.5788	-0.4137	-0.5131	0.0151	-0.7386	-0.3413
('KAZN', 'chr1-13892262-13893382')	-0.9025	0.0034	0.2894	-0.9998	-0.993	-0.749
('KAZN', 'chr1-13893484-13893984')	-0.665	-0.3783	-0.2109	-0.9998	-0.9948	-0.8995
('KAZN', 'chr1-13894009-13894509')	-0.8672	-0.4396	-0.1255	-0.9308	-0.9887	-0.5107
('KAZN', 'chr1-14108541-14109046')	-0.9552	-0.0989	-0.0811	-0.9995	-0.9942	-0.6178
('KAZN', 'chr1-14113593-14114239')	-0.9526	-0.4675	-0.1585	-0.9995	-0.3969	-0.3519
('KAZN', 'chr1-14184282-14184782')	-0.9143	-0.4588	-0.1195	-0.9995	-0.9731	-0.1165
('KAZN', 'chr1-14571788-14572627')	-0.3824	-0.722	-0.2717	-0.998	-0.8249	0.437
('KAZN', 'chr1-14744915-14745415')	-0.9483	-0.7073	-0.2326	-0.9995	-0.9609	-0.656
('KAZN', 'chr1-15007688-15008188')	-0.6431	-0.676	-0.2464	-0.9995	-0.9855	-0.0343
('KAZN', 'chr1-15027455-15028430')	-0.2911	-0.403	-0.0125	-0.9995	-0.3279	-0.5979
('KAZN', 'chr1-15042641-15043457')	-0.1845	-0.5608	-0.1006	-0.9928	0.1004	-0.0676
('KAZN', 'chr1-15067027-15067730')	-0.789	0.116	-0.4247	-0.9995	-0.9815	-0.9065
('KAZN', 'chr1-15087469-15089087')	-0.9257	-0.5634	-0.241	-0.9995	-0.4667	-0.8992
('KAZN', 'chr1-13926018-13926725')	-0.9461	-0.3959	-0.3169	-0.9999	-0.9973	-0.9109
('KAZN', 'chr1-13948372-13948872')	-0.8399	-0.5074	-0.3102	-0.9999	-0.9972	-0.9109
('KAZN', 'chr1-13949123-13949623')	-0.8551	-0.5108	-0.1264	-0.9999	-0.9974	-0.9109
('KAZN', 'chr1-14360660-14361160')	-0.8159	-0.6393	-0.1961	-0.9995	-0.9777	-0.3429
('ARHGEF10L', 'chr1-17538205-17538705')	-0.1892	-0.6592	-0.6459	-0.7311	-0.8664	-0.592
('ARHGEF10L', 'chr1-17540277-17541426')	-0.0539	-0.5923	-0.5575	-0.7643	-0.8148	-0.2872
('ARHGEF10L', 'chr1-16612544-16613130')	0.0394	-0.2081	-0.2189	0.0142	-0.4535	-0.133
('ARHGEF10L', 'chr1-16613282-16613996')	0.2189	0.0762	0.0686	0.0935	-0.018	0.1254
('ARHGEF10L', 'chr1-17568971-17570295')	0.1483	-0.3837	-0.4812	-0.1734	-0.7716	-0.0206
('ARHGEF10L', 'chr1-17573579-17574079')	0.1006	-0.6707	-0.6727	-0.6469	-0.7546	-0.2517
('ARHGEF10L', 'chr1-17576409-17576909')	-0.1808	-0.6836	-0.5693	-0.7291	-0.8058	-0.5857
('ARHGEF10L', 'chr1-17606743-17607243')	-0.047	-0.6518	-0.5502	-0.6643	-0.7468	-0.4691
('ARHGEF10L', 'chr1-17618491-17619346')	-0.2855	-0.6988	-0.6512	-0.3806	-0.8021	-0.6103
('ARHGEF10L', 'chr1-17629864-17630443')	-0.411	-0.6894	-0.6635	0.0115	-0.7879	-0.5765
('ARHGEF10L', 'chr1-17653655-17654155')	-0.4754	-0.6359	-0.3816	-0.6037	-0.7699	-0.1852
('ARHGEF10L', 'chr1-17661459-17661959')	-0.4128	-0.6083	-0.4938	-0.7904	-0.7816	-0.4866
('ARHGEF10L', 'chr1-18117799-18118738')	-0.4172	-0.6365	-0.5664	-0.4114	-0.5658	0.105
('ARHGEF10L', 'chr1-234771848-234772810')	-0.1424	-0.6096	-0.5309	0.0426	-0.7672	-0.5503
('ARHGEF10L', 'chr1-234775021-234775521')	-0.3164	-0.6472	-0.6	-0.2053	-0.8116	-0.2943
('ARHGEF10L', 'chr1-234782440-234782940')	-0.1692	-0.5342	-0.5763	-0.7918	-0.7519	-0.367
('ARHGEF10L', 'chr1-17405972-17406535')	-0.1834	-0.5103	-0.439	-0.5853	-0.6776	-0.2308
('ARHGEF10L', 'chr1-17419660-17420160')	-0.2056	-0.18	-0.5103	-0.4485	-0.7088	-0.4541
('ARHGEF10L', 'chr1-17423735-17425006')	-0.2402	-0.0689	-0.4254	-0.5802	-0.7952	-0.4247
('ARHGEF10L', 'chr1-17437337-17439088')	0.0887	-0.1225	-0.2293	-0.0431	-0.3215	0.0825
('ARHGEF10L', 'chr1-17531731-17532549')	0.1738	-0.6156	-0.5345	-0.8262	-0.6927	-0.1205
('ARHGEF10L', 'chr1-17635344-17636291')	-0.4189	-0.5496	-0.6709	-0.0073	-0.7819	-0.6103
('ARHGEF10L', 'chr1-17671146-17671646')	-0.3359	-0.6053	-0.5208	-0.8329	-0.802	-0.2034
('ARHGEF10L', 'chr1-17673134-17673634')	-0.2815	-0.723	-0.4919	-0.7549	-0.7339	-0.3393
('IGSF21', 'chr1-18108427-18109576')	-0.7167	0.0641	-0.3548	0.0332	-0.7541	-0.0745
('IGSF21', 'chr1-4527769-4528269')	-0.6812	-0.0572	-0.3431	-0.2738	-0.7356	-0.3135
('IGSF21', 'chr1-17618491-17619346')	-0.4419	-0.2185	-0.4604	-0.1171	-0.7038	-0.3235
('IGSF21', 'chr1-17629864-17630443')	-0.6716	-0.2369	-0.4761	0.163	-0.698	-0.2897
('IGSF21', 'chr1-17635344-17636291')	-0.7294	-0.1994	-0.4923	0.0803	-0.6872	-0.3235
('IGSF21', 'chr1-17653655-17654155')	-0.6755	-0.2114	-0.3017	-0.1922	-0.702	-0.0357
('IGSF21', 'chr1-17661459-17661959')	-0.6935	-0.2016	-0.3444	-0.2809	-0.7021	-0.2774
('IGSF21', 'chr1-17671146-17671646')	-0.5439	-0.1969	-0.4046	-0.2707	-0.7047	-0.1326
('IGSF21', 'chr1-17673134-17673634')	-0.3502	-0.2314	-0.3814	-0.2306	-0.649	-0.2404
('IGSF21', 'chr1-17682358-17682858')	-0.5324	-0.1991	-0.4229	-0.2738	-0.7157	-0.1514
('IGSF21', 'chr1-17919773-17920273')	-0.6812	-0.0662	-0.435	-0.2583	-0.7276	-0.3192
('IGSF21', 'chr1-17920552-17921358')	-0.694	0.066	-0.4428	-0.2738	-0.7226	-0.2063
('IGSF21', 'chr1-17922819-17923319')	-0.6812	-0.02	-0.455	-0.2356	-0.7346	-0.3164
('IGSF21', 'chr1-17923469-17923973')	-0.6812	0.0625	-0.4441	-0.2738	-0.7377	-0.3135
('IGSF21', 'chr1-17941355-17941855')	-0.6812	-0.0085	-0.454	-0.2738	-0.7339	-0.3272
('IGSF21', 'chr1-17966313-17967108')	-0.6812	0.0961	-0.2383	-0.2738	-0.7319	-0.2723
('IGSF21', 'chr1-17967497-17968293')	-0.6812	0.0004	-0.2852	-0.2738	-0.7365	-0.3135
('IGSF21', 'chr1-17975756-17976256')	-0.6812	-0.018	-0.4814	-0.2763	-0.7318	-0.3135
('IGSF21', 'chr1-18000748-18001248')	-0.7204	-0.1687	-0.4289	0.022	-0.7299	-0.3059
('IGSF21', 'chr1-18001569-18002069')	-0.6083	-0.0891	-0.3711	-0.2613	-0.7345	-0.2875
('IGSF21', 'chr1-18003214-18003714')	-0.6841	-0.0693	-0.4429	-0.262	-0.7339	-0.3135
('IGSF21', 'chr1-18007360-18008754')	-0.6823	0.0953	-0.29	-0.2329	-0.7269	-0.1815
('IGSF21', 'chr1-18027109-18027609')	-0.6812	-0.1178	-0.4787	-0.2626	-0.7233	-0.3059
('IGSF21', 'chr1-18027653-18028153')	-0.6812	-0.0511	-0.4681	-0.2738	-0.7294	-0.3135
('IGSF21', 'chr1-18046538-18047038')	-0.703	-0.0489	-0.4481	-0.2242	-0.7339	-0.3135
('IGSF21', 'chr1-18047066-18047566')	-0.6887	-0.0058	-0.4652	-0.2618	-0.7345	-0.3123
('IGSF21', 'chr1-18059066-18059566')	-0.6812	-0.0492	-0.4261	-0.2735	-0.7272	-0.3005
('IGSF21', 'chr1-18060305-18060805')	-0.6812	-0.0478	-0.4081	-0.2738	-0.735	-0.1963
('IGSF21', 'chr1-18160439-18160939')	-0.6812	-0.1875	-0.4758	0.092	-0.7342	-0.3167
('IGSF21', 'chr1-18166190-18166690')	-0.6812	-0.213	-0.4467	-0.0112	-0.7315	-0.3059
('IGSF21', 'chr1-18166780-18167280')	-0.6812	-0.1611	-0.4629	0.0942	-0.7293	-0.3192
('IGSF21', 'chr1-18175535-18176256')	-0.6772	-0.1291	-0.417	-0.0842	-0.7339	-0.0861
('IGSF21', 'chr1-18182813-18183313')	-0.6812	-0.1834	-0.4435	-0.1266	-0.7343	-0.3145
('IGSF21', 'chr1-18186786-18187286')	-0.6812	0.026	-0.4599	-0.1935	-0.7339	-0.309
('IGSF21', 'chr1-18192890-18193390')	-0.6569	-0.1763	-0.4516	0.0736	-0.7289	-0.3175
('IGSF21', 'chr1-18198121-18198873')	-0.6872	0.104	-0.4425	-0.2007	-0.7349	-0.2374
('IGSF21', 'chr1-18200180-18200680')	-0.7131	0.0482	-0.4873	-0.1883	-0.7366	-0.3589
('IGSF21', 'chr1-18200819-18201319')	-0.6812	-0.0706	-0.4692	-0.0096	-0.7318	-0.263
('IGSF21', 'chr1-18201747-18202247')	-0.6812	-0.1499	-0.4243	-0.2208	-0.7265	-0.303
('IGSF21', 'chr1-18211681-18212438')	-0.6909	0.0474	-0.4298	-0.2843	-0.724	-0.2781
('IGSF21', 'chr1-18229472-18229972')	-0.6812	-0.089	-0.4188	-0.2746	-0.7297	-0.2785
('IGSF21', 'chr1-18230130-18230630')	-0.6921	-0.0747	-0.3697	-0.2706	-0.7397	-0.0568
('IGSF21', 'chr1-18230874-18231374')	-0.6644	-0.1857	-0.4148	-0.2909	-0.6291	0.1418
('IGSF21', 'chr1-18234660-18235160')	-0.6797	-0.1173	-0.4284	-0.281	-0.7069	-0.1681
('IGSF21', 'chr1-18238008-18238508')	-0.6812	-0.082	-0.4728	-0.2738	-0.7339	-0.228
('IGSF21', 'chr1-18239234-18240095')	-0.6812	-0.0095	-0.3905	-0.2738	-0.7198	-0.3012
('IGSF21', 'chr1-18243573-18244073')	-0.6849	-0.0953	-0.4544	-0.2456	-0.7329	-0.3032
('IGSF21', 'chr1-18282806-18283654')	-0.6812	0.0755	-0.3295	-0.2738	-0.7339	-0.3145
('IGSF21', 'chr1-18283758-18284358')	-0.6812	0.0137	-0.433	-0.2734	-0.7338	-0.3135
('IGSF21', 'chr1-18326097-18327049')	-0.5977	0.0708	-0.4604	-0.2429	-0.7301	-0.2211
('IGSF21', 'chr1-18557487-18558182')	-0.6384	0.0568	-0.3363	-0.2738	-0.7291	-0.3254
('IGSF21', 'chr1-18578246-18578746')	-0.6758	-0.0884	-0.4387	-0.2725	-0.7339	-0.3135
('IGSF21', 'chr1-18584212-18585124')	-0.647	-0.0288	-0.3001	-0.2765	-0.7324	-0.3135
('IGSF21', 'chr1-18110048-18111103')	-0.7017	0.0723	-0.3299	0.1428	-0.7073	-0.01
('IGSF21', 'chr1-18117799-18118738')	-0.733	-0.195	-0.4337	-0.0879	-0.5148	0.1585
('CAPZB', 'chr1-19485412-19486456')	-0.0552	-0.0829	-0.0209	0.192	-0.0717	-0.2696
('CAPZB', 'chr1-18902448-18903282')	0.1101	0.1015	0.1029	0.2264	0.0823	0.0827
('CAPZB', 'chr1-19251321-19252063')	-0.0237	-0.0408	0.047	0.2025	-0.0167	-0.0943
('CAPZB', 'chr1-19596168-19597898')	0.1182	0.109	0.0792	0.1819	0.011	0.0786
('CAPZB', 'chr1-19209484-19209984')	-0.1329	-0.2576	-0.1713	0.1682	-0.2886	-0.4207
('CAPZB', 'chr1-19210063-19211064')	0.0234	0.0388	0.1332	0.2243	0.0549	0.0154
('CAPZB', 'chr1-20185856-20186356')	-0.1692	-0.176	-0.0602	0.001	-0.3306	-0.3836
('CAPZB', 'chr1-20187090-20187590')	-0.25	-0.0319	-0.1215	-0.0223	-0.332	-0.4204
('CAPZB', 'chr1-18941018-18942289')	-0.0351	-0.2821	-0.0899	-0.0871	0.0649	0.0565
('CAPZB', 'chr1-18945390-18945890')	-0.1073	-0.2948	-0.1954	-0.1042	-0.1915	-0.2681
('CAPZB', 'chr1-18948546-18949046')	-0.0866	-0.315	-0.2303	-0.1331	-0.2711	-0.39
('CAPZB', 'chr1-18949948-18950448')	-0.0976	-0.2694	-0.2062	-0.014	-0.1995	-0.419
('CAPZB', 'chr1-18951304-18951804')	-0.1404	-0.2707	-0.2593	0.1261	-0.2844	-0.1952
('CAPZB', 'chr1-19341427-19341927')	-0.1772	-0.2327	-0.0966	0.0555	-0.2599	-0.4285
('CAPZB', 'chr1-19344394-19344894')	-0.1508	-0.2022	-0.1389	0.0802	-0.2701	-0.3878
('CAPZB', 'chr1-19345163-19345663')	-0.2181	-0.2523	-0.1369	-0.012	-0.2965	-0.1833
('CAPZB', 'chr1-19348037-19348537')	-0.3061	-0.2392	-0.1356	0.0726	-0.3147	-0.4383
('CAPZB', 'chr1-19366722-19367507')	-0.2657	-0.2803	-0.2413	-0.0918	-0.0727	-0.189
('CAPZB', 'chr1-19367653-19368153')	-0.2902	-0.3171	-0.2202	-0.03	-0.2443	-0.4216
('CAPZB', 'chr1-19381273-19381773')	-0.2759	-0.2921	-0.2308	0.0206	-0.2607	-0.1258
('CAPZB', 'chr1-19387159-19387659')	-0.2877	-0.3264	-0.2319	0.1137	-0.3229	-0.4204
('CAPZB', 'chr1-19390932-19391536')	-0.1436	-0.2995	-0.1685	0.1395	-0.288	-0.4352
('CAPZB', 'chr1-19398271-19398771')	-0.2861	-0.3083	-0.2008	0.1681	-0.3218	-0.4204
('CAPZB', 'chr1-19404986-19405486')	-0.0983	-0.3127	-0.174	0.1236	-0.3177	-0.2124
('CAPZB', 'chr1-19405657-19406218')	-0.0161	-0.3173	-0.039	0.0894	-0.3208	-0.1772
('CAPZB', 'chr1-19414391-19414891')	-0.2225	-0.2497	-0.1306	0.1168	-0.3143	-0.177
('CAPZB', 'chr1-19418303-19418803')	-0.2003	-0.2838	-0.2212	0.0844	-0.3198	-0.4204
('CAPZB', 'chr1-19424786-19425335')	0.0154	-0.3046	-0.164	0.0069	-0.2087	-0.4105
('CAPZB', 'chr1-19429980-19430480')	-0.1931	-0.246	-0.1992	0.2193	-0.3254	-0.4204
('CAPZB', 'chr1-19436718-19437218')	-0.2238	-0.3069	-0.2626	0.1721	-0.31	-0.4115
('CAPZB', 'chr1-19439486-19440064')	0.0216	-0.3269	-0.1478	0.11	-0.2051	-0.2463
('CAPZB', 'chr1-19441007-19441507')	0.0537	-0.3049	-0.2137	0.137	-0.2573	-0.4502
('CAPZB', 'chr1-19448791-19449291')	-0.2559	-0.311	-0.2275	0.1881	-0.3301	-0.4258
('CAPZB', 'chr1-19450977-19451477')	-0.3096	-0.2331	-0.1657	0.1818	-0.3075	-0.4204
('CAPZB', 'chr1-19453755-19454255')	-0.2381	-0.3237	-0.2111	0.1258	-0.3087	-0.4158
('CAPZB', 'chr1-19454684-19455184')	-0.2662	-0.3194	-0.1374	0.1319	-0.3211	-0.3186
('CAPZB', 'chr1-19455253-19455753')	-0.2829	-0.3121	-0.1647	0.1915	-0.3227	-0.4204
('CAPZB', 'chr1-19463076-19463886')	-0.1113	-0.2759	-0.0738	0.0653	-0.306	-0.4204
('CAPZB', 'chr1-19468688-19469188')	-0.2512	-0.324	-0.2217	0.1773	-0.3151	-0.3651
('CAPZB', 'chr1-19469361-19469861')	-0.2158	-0.323	-0.2157	0.2173	-0.3205	-0.4204
('CAPZB', 'chr1-19477834-19478334')	-0.2882	-0.3274	-0.2605	0.117	-0.3255	-0.3791
('CAPZB', 'chr1-19478403-19478903')	-0.3017	-0.3136	-0.2552	0.1658	-0.3285	-0.4204
('CAPZB', 'chr1-19505512-19506289')	-0.2885	-0.3	-0.1197	0.2301	-0.3204	-0.4204
('CAPZB', 'chr1-19506583-19507083')	-0.3104	-0.2709	-0.1793	0.1385	-0.331	-0.4204
('CAPZB', 'chr1-19563457-19564285')	-0.1198	-0.0398	-0.1492	-0.1018	-0.3287	-0.4204
('CAPZB', 'chr1-19643992-19644492')	-0.2449	-0.1963	-0.0962	0.071	-0.331	-0.3723
('CAPZB', 'chr1-19644690-19645190')	-0.077	-0.2016	-0.1874	0.0834	-0.3294	-0.4204
('CAPZB', 'chr1-19645340-19645840')	-0.1864	-0.2665	-0.1636	0.0219	-0.3304	-0.4204
('CAPZB', 'chr1-19650922-19651459')	-0.2374	-0.1417	-0.1462	0.0521	-0.2813	-0.3762
('CAPZB', 'chr1-19653704-19654284')	-0.1125	-0.1312	-0.0851	0.0659	-0.2545	-0.3148
('CAPZB', 'chr1-19670748-19671248')	-0.3104	-0.1587	-0.1568	-0.1331	-0.3321	-0.4204
('CAPZB', 'chr1-19671468-19671968')	-0.3104	-0.1819	-0.2392	-0.1331	-0.315	-0.4237
('CAPZB', 'chr1-19672202-19672702')	-0.3104	-0.057	-0.2352	-0.1331	-0.3287	-0.431
('CAPZB', 'chr1-19682306-19682806')	-0.3104	-0.1079	-0.249	-0.0894	-0.3321	-0.4204
('CAPZB', 'chr1-19684333-19684833')	-0.3104	-0.1399	-0.28	-0.112	-0.3197	-0.4204
('CAPZB', 'chr1-19704324-19705270')	-0.0333	-0.1846	-0.0714	0.072	-0.2611	-0.1185
('CAPZB', 'chr1-19311133-19313043')	0.1124	0.0561	0.0574	0.1697	0.0887	0.0958
('C1QA', 'chr1-22636297-22637089')	-0.9703	-0.8898	-0.8768	0.4265	-0.9429	-0.8731
('C1QA', 'chr1-22652637-22653272')	-0.9969	-0.9183	-0.9087	0.4181	-0.9821	-0.9872
('C1QA', 'chr1-22090867-22091367')	-0.9566	-0.9054	-0.816	-0.5421	-0.8307	-0.8156
('C1QA', 'chr1-22105437-22105948')	-0.96	-0.7995	-0.6445	-0.5465	-0.8456	-0.913
('C1QA', 'chr1-22108337-22109297')	-0.9096	-0.9213	-0.648	-0.4419	-0.7121	-0.8252
('C1QA', 'chr1-22114191-22115061')	-0.617	-0.8549	-0.7363	-0.5403	-0.5379	-0.1234
('C1QA', 'chr1-22117009-22117627')	-0.9438	-0.9117	-0.7731	-0.6061	-0.2227	-0.945
('C1QA', 'chr1-22117652-22118152')	-0.9614	-0.9274	-0.6446	-0.5989	-0.515	-0.9537
('C1QA', 'chr1-22121687-22122187')	-0.9182	-0.7253	-0.7073	-0.5655	-0.7391	-0.8066
('C1QA', 'chr1-22122212-22122918')	-0.9566	-0.513	-0.7168	-0.5614	-0.4568	-0.2507
('C1QA', 'chr1-22416516-22417016')	-0.9445	-0.7741	-0.4517	-0.4889	-0.8894	-0.9009
('C1QA', 'chr1-22420351-22420851')	-0.797	-0.6817	-0.5664	-0.4817	-0.8436	-0.9107
('C1QA', 'chr1-22527762-22528262')	-0.9041	-0.7438	-0.7599	-0.565	-0.9474	-0.9502
('C1QA', 'chr1-22530122-22530622')	-0.9499	-0.3625	-0.8689	-0.5465	-0.9344	-0.9485
('C1QA', 'chr1-22536615-22537115')	-0.9293	-0.7777	-0.8399	-0.5224	-0.9352	-0.9453
('C1QA', 'chr1-22704362-22704891')	-0.7777	-0.6778	-0.5664	-0.2909	-0.7187	-0.9098
('C1QA', 'chr1-22826445-22826945')	-0.7555	-0.7276	-0.767	-0.5485	-0.8149	-0.9537
('C1QA', 'chr1-22829860-22830360')	-0.1782	-0.8948	-0.7706	-0.5489	-0.8498	-0.9504
('C1QC', 'chr1-22642005-22642505')	-0.8552	-0.7835	-0.8119	-0.0902	-0.8545	-0.9557
('C1QC', 'chr1-22642781-22643281')	-0.9261	-0.8291	-0.8002	0.0973	-0.9083	-0.9616
('C1QC', 'chr1-22645544-22646044')	-0.9315	-0.8731	-0.8146	0.302	-0.9024	-0.9557
('C1QC', 'chr1-22652637-22653272')	-0.9848	-0.9	-0.8798	0.208	-0.9625	-0.9778
('C1QC', 'chr1-22090867-22091367')	-0.8915	-0.8416	-0.7671	-0.4808	-0.7832	-0.7738
('C1QC', 'chr1-22105437-22105948')	-0.8943	-0.7346	-0.6057	-0.4933	-0.7923	-0.8688
('C1QC', 'chr1-22108337-22109297')	-0.8477	-0.8548	-0.614	-0.4045	-0.672	-0.7883
('C1QC', 'chr1-22114191-22115061')	-0.5808	-0.7892	-0.6823	-0.482	-0.5175	-0.1357
('C1QC', 'chr1-22117009-22117627')	-0.879	-0.8487	-0.7399	-0.5437	-0.2321	-0.9188
('C1QC', 'chr1-22117652-22118152')	-0.9026	-0.8635	-0.6144	-0.5369	-0.5023	-0.9287
('C1QC', 'chr1-22121687-22122187')	-0.8568	-0.6791	-0.6776	-0.5057	-0.6963	-0.7754
('C1QC', 'chr1-22122212-22122918')	-0.8915	-0.4729	-0.6834	-0.506	-0.4364	-0.2503
('C1QC', 'chr1-22416516-22417016')	-0.8774	-0.7116	-0.4491	-0.4467	-0.8332	-0.8699
('C1QC', 'chr1-22420351-22420851')	-0.7274	-0.6199	-0.5426	-0.4419	-0.7913	-0.8716
('C1QC', 'chr1-22447785-22448285')	-0.8153	-0.5576	-0.6452	-0.495	-0.8882	-0.9225
('C1QC', 'chr1-22527762-22528262')	-0.8422	-0.6996	-0.708	-0.5003	-0.8921	-0.92
('C1QC', 'chr1-22530122-22530622')	-0.8842	-0.3585	-0.8064	-0.4933	-0.8784	-0.9136
('C1QC', 'chr1-22536615-22537115')	-0.8621	-0.7116	-0.7871	-0.4722	-0.8806	-0.9152
('C1QC', 'chr1-22704362-22704891')	-0.7218	-0.6341	-0.5453	-0.2843	-0.6801	-0.8734
('C1QC', 'chr1-22826445-22826945')	-0.6956	-0.6869	-0.7236	-0.4949	-0.7681	-0.9287
('C1QC', 'chr1-22829860-22830360')	-0.1919	-0.8344	-0.7271	-0.4964	-0.8074	-0.922
('C1QC', 'chr1-23113352-23114685')	-0.772	-0.5887	-0.5521	-0.0048	-0.778	-0.9316
('C1QB', 'chr1-22652637-22653272')	-0.99	-0.9225	-0.9279	0.2977	-0.9824	-0.9836
('C1QB', 'chr1-22636297-22637089')	-0.974	-0.8847	-0.8957	0.2708	-0.9616	-0.8807
('C1QB', 'chr1-22642005-22642505')	-0.8369	-0.8069	-0.8462	-0.039	-0.8706	-0.9785
('C1QB', 'chr1-22642781-22643281')	-0.9788	-0.8835	-0.8234	0.1759	-0.9409	-0.9391
('C1QB', 'chr1-22645544-22646044')	-0.9717	-0.9186	-0.8531	0.3443	-0.9482	-0.9785
('C1QB', 'chr1-22141758-22142258')	-0.9777	-0.668	-0.562	-0.3664	-0.965	-0.9738
('C1QB', 'chr1-22090867-22091367')	-0.9594	-0.9142	-0.8403	-0.3993	-0.8429	-0.816
('C1QB', 'chr1-22105437-22105948')	-0.9592	-0.7786	-0.6655	-0.4054	-0.8483	-0.9102
('C1QB', 'chr1-22108337-22109297')	-0.9099	-0.9251	-0.6599	-0.3235	-0.7358	-0.8094
('C1QB', 'chr1-22121687-22122187')	-0.9234	-0.7217	-0.7239	-0.4227	-0.7598	-0.8303
('C1QB', 'chr1-22122212-22122918')	-0.9594	-0.5008	-0.7244	-0.4221	-0.4913	-0.2824
('C1QB', 'chr1-22416516-22417016')	-0.9571	-0.7514	-0.4879	-0.3749	-0.8912	-0.9148
('C1QB', 'chr1-22420351-22420851')	-0.7796	-0.6651	-0.5773	-0.3541	-0.8504	-0.9124
('C1QB', 'chr1-22447785-22448285')	-0.8734	-0.5908	-0.7153	-0.4062	-0.9518	-0.9539
('C1QB', 'chr1-22527762-22528262')	-0.9063	-0.7482	-0.801	-0.4192	-0.9548	-0.9528
('C1QB', 'chr1-22530122-22530622')	-0.9413	-0.3995	-0.8859	-0.4054	-0.9408	-0.9474
('C1QB', 'chr1-22536615-22537115')	-0.8952	-0.7648	-0.8679	-0.392	-0.9446	-0.9534
('C1QB', 'chr1-22704362-22704891')	-0.7837	-0.6791	-0.574	-0.2245	-0.7507	-0.9037
('C1QB', 'chr1-22767776-22768276')	-0.9846	-0.5123	-0.895	-0.3664	-0.956	-0.9738
('C1QB', 'chr1-22821065-22821565')	-0.9846	-0.7584	-0.7218	-0.3471	-0.9014	-0.9738
('C1QB', 'chr1-22889151-22889651')	-0.9435	-0.6424	-0.7296	-0.287	-0.8495	-0.9738
('C1QB', 'chr1-22930151-22930651')	-0.7589	-0.8839	-0.8532	-0.2615	-0.9363	-0.9738
('C1QB', 'chr1-22976299-22977123')	-0.8523	-0.4951	-0.6109	-0.1573	-0.951	-0.9738
('CLIC4', 'chr1-24743511-24744011')	-0.2228	-0.9472	-0.7968	-0.2048	0.3685	0.2977
('CLIC4', 'chr1-24744768-24745515')	0.333	-0.9016	-0.6053	0.4429	0.6531	0.5176
('CLIC4', 'chr1-24401241-24402849')	-0.3319	-0.7227	-0.7602	-0.2412	0.3339	-0.081
('CLIC4', 'chr1-24634784-24635613')	-0.3502	-0.8632	-0.7463	-0.1631	0.2944	0.1049
('CLIC4', 'chr1-24688335-24689138')	-0.2363	-0.8139	-0.7278	-0.1814	0.4182	0.2079
('CLIC4', 'chr1-24704482-24706095')	-0.1833	-0.8939	-0.7309	0.1831	0.5253	0.1219
('CLIC4', 'chr1-24714705-24715827')	0.2725	-0.9148	-0.6913	-0.1959	0.5413	0.5948
('CLIC4', 'chr1-24717676-24718396')	0.3834	-0.8823	-0.6949	-0.1108	0.5472	0.5908
('CLIC4', 'chr1-24802662-24803162')	-0.3601	-0.9181	-0.7696	-0.2848	0.2509	0.2274
('CLIC4', 'chr1-24803167-24804479')	-0.2594	-0.9024	-0.7129	-0.2733	0.3538	0.109
('CLIC4', 'chr1-24847863-24848557')	-0.0896	-0.8314	-0.4693	0.3019	0.3908	0.1295
('CLIC4', 'chr1-24501894-24503062')	-0.3484	-0.8963	-0.3319	0.3108	0.4577	-0.0618
('CLIC4', 'chr1-24618982-24619903')	-0.3699	-0.8593	-0.7822	-0.2848	0.4368	0.0726
('CLIC4', 'chr1-24724447-24724947')	-0.1543	-0.9349	-0.7915	-0.2103	0.2909	-0.0566
('CLIC4', 'chr1-24727455-24727955')	-0.2079	-0.8838	-0.7935	0.3253	0.2689	-0.1241
('CLIC4', 'chr1-24729334-24729834')	-0.3532	-0.9349	-0.5909	-0.2088	0.2948	0.1324
('CLIC4', 'chr1-24730281-24731185')	-0.3063	-0.9183	-0.6987	-0.1326	0.3584	0.3089
('CLIC4', 'chr1-25568116-25568616')	-0.2914	-0.4588	-0.2598	-0.2848	0.3427	-0.0947
('LAPTM5', 'chr1-30756521-30757021')	-0.9536	-0.8735	-0.8894	0.2863	-0.527	-0.4101
('LAPTM5', 'chr1-30757239-30757739')	-0.9214	-0.8239	-0.8961	0.2169	-0.4913	-0.3815
('LAPTM5', 'chr1-29230645-29231392')	-0.2609	-0.0824	-0.2361	0.2457	-0.1031	-0.0692
('LAPTM5', 'chr1-30909379-30909879')	-0.442	-0.4317	-0.6056	0.0268	-0.6391	-0.1628
('LAPTM5', 'chr1-28914006-28914683')	-0.073	-0.3089	-0.5315	0.374	-0.3876	-0.2165
('LAPTM5', 'chr1-28914727-28915637')	-0.8542	-0.3393	-0.7122	0.2478	-0.5895	-0.4328
('LAPTM5', 'chr1-30706518-30707018')	-0.8494	-0.6819	-0.7808	-0.1016	-0.3858	-0.2674
('LAPTM5', 'chr1-30707940-30708526')	-0.6909	-0.428	-0.3621	0.0128	-0.2662	0.0365
('LAPTM5', 'chr1-30717892-30718437')	-0.2317	-0.095	-0.161	0.3926	0.1292	-0.0132
('LAPTM5', 'chr1-30730166-30730666')	-0.8559	-0.7726	-0.8586	-0.094	-0.3286	0.1151
('LAPTM5', 'chr1-30732598-30733098')	-0.9084	-0.7124	-0.7518	-0.0069	-0.3209	-0.0679
('LAPTM5', 'chr1-30741704-30742204')	-0.8358	-0.4213	-0.8133	-0.0297	-0.4746	-0.6121
('LAPTM5', 'chr1-30782314-30782814')	-0.7593	-0.6026	-0.5864	0.0375	-0.2644	-0.312
('LAPTM5', 'chr1-30786389-30787023')	-0.7344	-0.6749	-0.725	-0.1761	-0.1017	0.0346
('LAPTM5', 'chr1-30788439-30788939')	-0.9084	-0.46	-0.7336	-0.0839	-0.6352	0.1006
('LAPTM5', 'chr1-30798417-30798917')	-0.6887	-0.8218	-0.7752	0.0342	-0.4549	-0.147
('LAPTM5', 'chr1-30801635-30802261')	-0.4445	-0.2474	-0.4239	0.0759	-0.1647	-0.1345
('LAPTM5', 'chr1-30823876-30824977')	-0.0026	0.0657	0.0548	0.3129	0.1225	0.1328
('LAPTM5', 'chr1-30854085-30854585')	-0.5217	-0.4224	-0.364	0.1301	-0.4042	-0.0966
('LAPTM5', 'chr1-30856152-30856656')	-0.4019	-0.7611	-0.4336	-0.1761	-0.5027	0.0357
('LAPTM5', 'chr1-30911083-30911876')	-0.5181	-0.2485	-0.3191	0.1844	-0.1646	0.1181
('LAPTM5', 'chr1-30929270-30929810')	-0.7686	-0.4138	-0.605	0.0728	-0.3764	-0.3434
('LAPTM5', 'chr1-30929882-30931193')	-0.7266	-0.2731	-0.495	-0.0628	-0.2828	-0.1696
('LAPTM5', 'chr1-30952059-30952559')	-0.3477	-0.844	-0.8048	-0.1761	-0.452	-0.5894
('LAPTM5', 'chr1-30747977-30749304')	-0.7979	-0.6235	-0.6294	0.2673	0.1073	-0.141
('LAPTM5', 'chr1-30760547-30761047')	-0.8249	-0.7779	-0.8759	-0.0398	-0.2417	-0.5751
('LAPTM5', 'chr1-30762262-30762762')	-0.8564	-0.7947	-0.7347	-0.058	-0.2126	-0.3529
('LAPTM5', 'chr1-30777944-30778846')	-0.7682	-0.5298	-0.7212	-0.1399	-0.0515	-0.0754
('SDC3', 'chr1-30909379-30909879')	-0.398	-0.4021	-0.5571	-0.1747	-0.7754	-0.2188
('SDC3', 'chr1-30756521-30757021')	-0.6914	-0.6513	-0.7102	0.1268	-0.5939	-0.3133
('SDC3', 'chr1-30757239-30757739')	-0.6359	-0.5972	-0.7191	0.0202	-0.5201	-0.261
('SDC3', 'chr1-29230645-29231392')	-0.121	0.0141	-0.1585	0.0511	-0.2129	-0.0688
('SDC3', 'chr1-29235992-29237100')	-0.3529	-0.1546	-0.1182	-0.1476	-0.2891	0.0093
('SDC3', 'chr1-29237111-29237611')	-0.5315	-0.2454	-0.4825	-0.3586	-0.7188	-0.1751
('SDC3', 'chr1-29181279-29182625')	0.0731	0.0319	0.0789	0.1594	0.0283	0.1411
('SDC3', 'chr1-30717892-30718437')	-0.1042	-0.0342	-0.0641	0.1908	0.0226	-0.0087
('SDC3', 'chr1-30730166-30730666')	-0.5502	-0.5231	-0.6312	-0.3443	-0.4244	0.0923
('SDC3', 'chr1-30732598-30733098')	-0.5647	-0.455	-0.5391	-0.2234	-0.4153	-0.0403
('SDC3', 'chr1-30741704-30742204')	-0.516	-0.2776	-0.5935	-0.2466	-0.5952	-0.4816
('SDC3', 'chr1-30747977-30749304')	-0.4906	-0.4	-0.4807	0.0925	0.0238	-0.1142
('SDC3', 'chr1-30760547-30761047')	-0.5136	-0.5267	-0.6472	-0.2447	-0.3301	-0.4391
('SDC3', 'chr1-30761619-30762119')	-0.5432	-0.5711	-0.6697	-0.0712	-0.3728	-0.3068
('SDC3', 'chr1-30762262-30762762')	-0.5217	-0.5271	-0.5399	-0.2829	-0.2978	-0.2864
('SDC3', 'chr1-30763228-30764209')	-0.4363	-0.5088	-0.4705	-0.1651	-0.1257	0.1134
('SDC3', 'chr1-30777944-30778846')	-0.4815	-0.3245	-0.5304	-0.3886	-0.1588	-0.0888
('SDC3', 'chr1-30779517-30780017')	-0.4239	-0.3806	-0.4539	-0.0261	-0.228	-0.0539
('SDC3', 'chr1-30782314-30782814')	-0.4866	-0.3932	-0.4299	-0.2017	-0.3361	-0.2244
('SDC3', 'chr1-30786389-30787023')	-0.4819	-0.4528	-0.5367	-0.4531	-0.2224	0.023
('SDC3', 'chr1-30788439-30788939')	-0.5647	-0.2934	-0.5346	-0.3645	-0.7476	0.0691
('SDC3', 'chr1-30798417-30798917')	-0.4547	-0.5542	-0.5617	-0.1666	-0.5606	-0.1421
('SDC3', 'chr1-30801635-30802261')	-0.248	-0.1223	-0.276	-0.1607	-0.2606	-0.1448
('SDC3', 'chr1-30809602-30810102')	-0.3827	-0.358	-0.5795	-0.3934	-0.7664	-0.0104
('SDC3', 'chr1-30815801-30817450')	-0.0505	-0.0718	-0.0682	-0.4572	-0.0443	0.1189
('SDC3', 'chr1-30823876-30824977')	0.0821	0.0993	0.0751	0.1152	0.0353	0.117
('SDC3', 'chr1-30847193-30847834')	-0.4203	-0.5471	-0.5948	-0.3652	-0.1974	-0.0668
('SDC3', 'chr1-30854085-30854585')	-0.3184	-0.2683	-0.247	-0.0758	-0.4969	-0.0581
('SDC3', 'chr1-30856152-30856656')	-0.1919	-0.4988	-0.2943	-0.4531	-0.6023	0.0367
('SDC3', 'chr1-30887747-30888247')	-0.2935	-0.2562	-0.3752	-0.3627	-0.7233	-0.4062
('SDC3', 'chr1-30888423-30888923')	-0.4459	-0.1184	-0.3579	-0.4586	-0.7357	-0.3935
('SDC3', 'chr1-30894873-30895373')	-0.4573	-0.2969	-0.6087	-0.3988	-0.8081	-0.4491
('SDC3', 'chr1-30929270-30929810')	-0.4658	-0.2537	-0.4327	-0.1521	-0.4613	-0.2838
('SDC3', 'chr1-30929882-30931193')	-0.4547	-0.1603	-0.3351	-0.3291	-0.3815	-0.1598
('SDC3', 'chr1-30952059-30952559')	-0.2023	-0.557	-0.5783	-0.4531	-0.5619	-0.4721
('SDC3', 'chr1-30965839-30966339')	-0.4567	-0.4528	-0.4472	-0.4442	-0.77	-0.1862
('SDC3', 'chr1-31199985-31200485')	-0.5969	-0.5425	-0.6294	-0.4586	-0.4058	-0.4072
('SDC3', 'chr1-31202400-31202900')	-0.5574	-0.5507	-0.6087	-0.4586	-0.3932	-0.4643
('SDC3', 'chr1-31203045-31204099')	-0.5357	-0.4618	-0.4676	-0.4323	-0.0761	-0.1091
('SDC3', 'chr1-30881101-30881601')	-0.2954	-0.4059	-0.6122	-0.4586	-0.7701	-0.2915
('SDC3', 'chr1-30902481-30902981')	-0.3437	-0.4742	-0.6102	-0.2462	-0.6634	-0.3205
('SDC3', 'chr1-30911083-30911876')	-0.3111	-0.1325	-0.2076	-0.0136	-0.2755	0.0912
('SDC3', 'chr1-31064977-31066260')	-0.0145	-0.0799	-0.0092	0.1858	-0.0899	0.1104
('SDC3', 'chr1-31102397-31102897')	-0.4643	-0.5422	-0.5641	-0.204	-0.8198	-0.5199
('SDC3', 'chr1-31644463-31645461')	0.0714	0.0906	0.0778	0.1079	0.0519	0.1479
('MARCKSL1', 'chr1-32335045-32335545')	0.0138	-0.474	-0.0124	-0.3036	0.13	0.2917
('MARCKSL1', 'chr1-32336034-32337025')	0.1163	-0.3668	0.2118	-0.2116	0.3132	0.3965
('MARCKSL1', 'chr1-32337851-32339035')	0.1538	-0.3755	0.0487	-0.1063	0.325	0.371
('MARCKSL1', 'chr1-32200262-32200968')	0.1816	-0.0498	0.258	-0.1269	0.1424	0.2746
('MARCKSL1', 'chr1-32222112-32222698')	0.132	-0.0841	0.0793	0.1665	0.27	0.2753
('MARCKSL1', 'chr1-32361887-32362922')	0.1757	-0.1613	0.1068	-0.3275	0.1855	0.221
('MARCKSL1', 'chr1-32291696-32292547')	0.0576	-0.4037	0.0861	0.1073	0.226	0.2797
('MARCKSL1', 'chr1-32205330-32205864')	0.1475	-0.0236	0.2462	-0.0529	0.1959	0.2261
('MARCKSL1', 'chr1-32205870-32206370')	-0.0452	-0.1764	0.1227	-0.312	0.0997	0.1756
('MARCKSL1', 'chr1-32107383-32108782')	0.1732	-0.0458	0.2432	0.171	0.2735	0.3404
('MARCKSL1', 'chr1-32964577-32965218')	0.2117	0.0338	0.2044	0.1586	0.275	0.3555
('MARCKSL1', 'chr1-32179170-32180177')	0.2255	0.1021	0.2235	0.1675	0.285	0.3613
('MARCKSL1', 'chr1-32180240-32180740')	-0.0764	-0.2771	0.0102	-0.1354	0.1303	0.2652
('MARCKSL1', 'chr1-32239080-32239835')	-0.0395	-0.3238	0.0466	-0.3632	0.0585	0.2909
('MARCKSL1', 'chr1-32239870-32240884')	-0.0227	-0.2493	0.0829	-0.1313	0.1656	0.2758
('MARCKSL1', 'chr1-32240912-32241885')	-0.06	-0.2589	0.0612	-0.273	0.1682	0.3107
('MARCKSL1', 'chr1-32242407-32242907')	-0.1174	-0.4832	-0.0951	-0.3837	0.175	0.2224
('MARCKSL1', 'chr1-32394158-32395309')	0.2146	0.1022	0.2023	0.1227	0.2726	0.2673
('MARCKSL1', 'chr1-31746644-31747144')	0.0348	-0.2769	-0.0728	-0.3943	0.0572	0.2012
('MARCKSL1', 'chr1-31904258-31905190')	-0.1353	-0.3252	-0.0394	-0.1462	0.0566	0.1222
('MARCKSL1', 'chr1-31923581-31924160')	-0.0227	-0.411	-0.0202	-0.372	0.1871	0.1864
('MARCKSL1', 'chr1-31926816-31927396')	-0.0819	-0.4181	-0.0541	-0.359	0.2208	0.122
('MARCKSL1', 'chr1-32013250-32014171')	0.2587	-0.008	0.1972	0.1591	0.3008	0.304
('MARCKSL1', 'chr1-32041666-32042589')	-0.0982	-0.4011	-0.0807	-0.3501	0.1605	0.2257
('MARCKSL1', 'chr1-32063267-32063767')	-0.0137	-0.2728	-0.0049	-0.1608	0.1437	0.1773
('MARCKSL1', 'chr1-32066379-32066879')	-0.057	-0.351	-0.0131	0.0825	0.051	0.1387
('MARCKSL1', 'chr1-32360862-32361508')	0.0372	-0.1522	0.1786	-0.3613	0.1636	0.2256
('MARCKSL1', 'chr1-32816847-32818095')	0.2269	0.0057	0.212	0.172	0.2973	0.3203
('CSMD2', 'chr1-34163032-34164022')	-0.6395	0.0646	-0.052	-0.9303	-0.0515	0.2997
('CSMD2', 'chr1-34164973-34165969')	-0.8168	0.0127	-0.0949	-0.9234	-0.0486	0.3942
('CSMD2', 'chr1-34166266-34167611')	-0.825	-0.1231	-0.0888	-0.9295	0.1412	0.3489
('CSMD2', 'chr1-34754592-34755376')	-0.6505	-0.0683	-0.2663	-0.8563	-0.417	-0.158
('CSMD2', 'chr1-34858963-34860150')	-0.0877	0.1694	0.0523	-0.0262	0.0008	0.1146
('CSMD2', 'chr1-14258900-14259989')	-0.4858	-0.1966	-0.0789	-0.832	0.1418	0.2414
('CSMD2', 'chr1-33633138-33633686')	-0.7615	-0.118	-0.2358	-0.8382	-0.2763	-0.0438
('CSMD2', 'chr1-33634737-33635237')	-0.7357	-0.1918	-0.2593	-0.8219	-0.3836	-0.1229
('CSMD2', 'chr1-33639718-33640612')	-0.7608	-0.2059	-0.0841	-0.8566	-0.319	0.1334
('CSMD2', 'chr1-33640953-33641453')	-0.7615	-0.1212	-0.2858	-0.8547	-0.375	-0.0599
('CSMD2', 'chr1-33652248-33652748')	-0.7615	-0.1476	-0.2767	-0.8547	-0.4148	-0.0517
('CSMD2', 'chr1-33653013-33653513')	-0.7613	-0.0732	-0.1788	-0.8665	-0.4112	0.3044
('CSMD2', 'chr1-33655399-33655899')	-0.7675	-0.1759	-0.2501	-0.8547	-0.4014	0.3458
('CSMD2', 'chr1-33656347-33656847')	-0.7209	-0.0113	-0.3284	-0.8547	-0.4004	0.0089
('CSMD2', 'chr1-33661919-33662419')	-0.7615	-0.1928	-0.1698	-0.8547	-0.4207	-0.1216
('CSMD2', 'chr1-33683816-33684665')	-0.7615	-0.2052	-0.333	-0.8547	-0.3645	-0.027
('CSMD2', 'chr1-33762051-33762551')	-0.7615	-0.129	-0.2247	-0.8547	-0.4222	-0.158
('CSMD2', 'chr1-33874613-33875113')	-0.7615	-0.1677	-0.1529	-0.8547	-0.4147	-0.1451
('CSMD2', 'chr1-33875302-33876281')	-0.7741	-0.1067	-0.2641	-0.8547	-0.3622	-0.11
('CSMD2', 'chr1-33876938-33877438')	-0.7788	-0.0059	-0.2993	-0.8547	-0.4225	-0.0483
('CSMD2', 'chr1-33898398-33898898')	-0.7674	-0.2291	-0.3287	-0.8547	-0.3891	-0.0717
('CSMD2', 'chr1-33902559-33903342')	-0.7487	-0.1495	-0.2963	-0.8547	-0.3904	-0.158
('CSMD2', 'chr1-33908369-33909287')	-0.7612	-0.1247	-0.1807	-0.8547	-0.3619	0.033
('CSMD2', 'chr1-33957534-33958142')	-0.7723	-0.0362	-0.2896	-0.8489	-0.4315	-0.1503
('CSMD2', 'chr1-33958794-33959294')	-0.7672	-0.0804	-0.3048	-0.8547	-0.4269	-0.158
('CSMD2', 'chr1-34014366-34014866')	-0.7615	-0.2527	-0.3298	-0.8547	-0.4092	-0.0619
('CSMD2', 'chr1-34266091-34266734')	-0.7716	0.0579	-0.0876	-0.8547	-0.4222	-0.158
('CSMD2', 'chr1-34268345-34268994')	-0.7515	0.0619	0.0431	-0.8197	-0.4226	-0.158
('CSMD2', 'chr1-34597751-34598251')	-0.7615	-0.2032	-0.2045	-0.8646	-0.4046	-0.081
('CSMD2', 'chr1-34684078-34684719')	-0.7615	0.0672	-0.2577	-0.8547	-0.4185	-0.1446
('CSMD2', 'chr1-34736685-34737185')	-0.7432	-0.1638	-0.2633	-0.8414	-0.408	-0.1423
('CSMD2', 'chr1-33710406-33710906')	-0.7824	-0.0838	-0.2503	-0.8547	-0.424	-0.1432
('CSMD2', 'chr1-33797813-33798938')	-0.791	-0.1599	-0.0601	-0.8642	-0.4032	-0.009
('DLGAP3', 'chr1-34927964-34928464')	-0.9975	-0.0681	-0.1286	-0.9909	-0.9847	-0.7264
('DLGAP3', 'chr1-34928715-34929215')	-0.9975	0.0182	-0.0756	-0.9901	-0.9829	-0.5603
('DLGAP3', 'chr1-34929955-34930455')	-0.9975	-0.1547	-0.1347	-0.9913	-0.9566	-0.46
('DLGAP3', 'chr1-35191904-35193576')	0.0581	0.3037	0.2424	0.0599	0.0527	0.1893
('DLGAP3', 'chr1-34984158-34984890')	-0.7432	-0.0825	-0.1092	-0.6828	-0.9038	-0.712
('DLGAP3', 'chr1-34984985-34985708')	-0.8957	-0.0089	0.0945	-0.233	-0.9364	-0.3349
('DLGAP3', 'chr1-34750542-34751042')	-0.7332	-0.0424	-0.1975	-0.9894	-0.9688	-0.7613
('DLGAP3', 'chr1-34852575-34853331')	-0.2418	0.0866	0.1133	-0.638	-0.4402	-0.3615
('DLGAP3', 'chr1-34866261-34866761')	-0.8182	-0.024	-0.136	-0.3915	-0.8764	-0.5219
('DLGAP3', 'chr1-34867665-34868165')	-0.9238	-0.0033	-0.2679	-0.5713	-0.9642	-0.7433
('DLGAP3', 'chr1-34869711-34870211')	-0.988	0.1193	-0.1129	-0.9823	-0.9592	-0.3876
('DLGAP3', 'chr1-34870400-34870900')	-0.9595	0.1486	0.088	-0.7909	-0.9601	-0.4821
('DLGAP3', 'chr1-34871019-34871519')	-0.9428	0.0562	-0.1213	-0.985	-0.9691	-0.7092
('DLGAP3', 'chr1-34871733-34872233')	-0.9828	0.2451	-0.1406	-0.9789	-0.9717	-0.7734
('DLGAP3', 'chr1-34744946-34745446')	-0.9581	0.0667	-0.3154	-0.9751	-0.9545	-0.7613
('DLGAP3', 'chr1-34858963-34860150')	-0.0988	0.2384	0.0903	-0.0548	-0.2364	-0.1233
('DLGAP3', 'chr1-34884532-34885384')	-0.924	0.1134	-0.0632	-0.916	-0.9609	-0.6849
('DLGAP3', 'chr1-34900306-34901120')	-0.9938	0.0549	-0.214	-0.9894	-0.9637	-0.7613
('DLGAP3', 'chr1-35079029-35080003')	-0.4412	0.0456	0.0045	-0.1632	-0.6307	-0.2936
('SFPQ', 'chr1-35191904-35193576')	0.1316	0.258	0.2455	0.1564	0.1213	0.1944
('SFPQ', 'chr1-35807280-35808173')	0.0848	0.1035	0.2157	0.264	-0.0117	0.083
('SFPQ', 'chr1-35808469-35809210')	-0.0123	0.0847	0.1334	0.2304	-0.0249	0.1126
('SFPQ', 'chr1-35717807-35719405')	0.1707	0.262	0.2773	0.2255	0.1451	0.2486
('SFPQ', 'chr1-35769253-35770383')	0.0804	0.2074	0.2288	0.2714	0.0307	0.2482
('SFPQ', 'chr1-35557159-35558049')	0.1888	0.2267	0.2739	0.27	0.2063	0.2763
('SFPQ', 'chr1-35558280-35558780')	0.0709	0.1577	0.1451	-0.0573	-0.0366	0.0884
('SFPQ', 'chr1-35640936-35642209')	0.1584	0.1988	0.2082	0.2849	0.1517	0.2334
('SFPQ', 'chr1-34858963-34860150')	0.0045	0.1696	0.1409	-0.0155	0.0517	0.0978
('SFPQ', 'chr1-35573068-35573568')	-0.0288	0.0577	0.0855	-0.0221	-0.0606	-0.0085
('SFPQ', 'chr1-34984158-34984890')	-0.0499	0.0598	0.0841	0.0215	-0.102	-0.0594
('SFPQ', 'chr1-34984985-34985708')	-0.0818	0.0996	0.161	0.1773	-0.1033	0.0331
('SFPQ', 'chr1-35268294-35269206')	0.1532	0.1623	0.1848	0.2098	0.0728	0.144
('SFPQ', 'chr1-34844029-34844690')	-0.0959	-0.044	-0.0293	-0.0553	0.038	-0.0383
('SFPQ', 'chr1-34852575-34853331')	0.0706	0.1166	0.1654	0.0248	0.0126	0.0487
('SFPQ', 'chr1-34866261-34866761')	-0.0925	0.0901	0.0833	0.0899	-0.1013	-0.0355
('SFPQ', 'chr1-34867665-34868165')	-0.0915	0.0919	0.0392	0.0636	-0.1071	-0.0655
('SFPQ', 'chr1-34869711-34870211')	-0.1082	0.146	0.0902	-0.072	-0.1064	0.0233
('SFPQ', 'chr1-34870400-34870900')	-0.1205	0.1551	0.1634	-0.0128	-0.112	0.0021
('SFPQ', 'chr1-34871019-34871519')	-0.1028	0.1061	0.0898	-0.0749	-0.1068	-0.0598
('SFPQ', 'chr1-34871733-34872233')	-0.1077	0.1898	0.083	-0.069	-0.1065	-0.0643
('SFPQ', 'chr1-34887394-34887894')	-0.1026	0.1116	0.0339	-0.0511	-0.1082	-0.0033
('SFPQ', 'chr1-34918028-34918528')	-0.1026	0.0818	0.0329	-0.0511	-0.1066	-0.0129
('SFPQ', 'chr1-34918905-34919405')	-0.1026	0.109	0.0328	0.0068	-0.1058	-0.0577
('SFPQ', 'chr1-34926914-34927414')	-0.1026	0.1081	0.0791	-0.0553	-0.1118	-0.0577
('SFPQ', 'chr1-35079029-35080003')	0.0269	0.1183	0.119	0.1923	-0.0478	0.0207
('SFPQ', 'chr1-35180755-35181526')	-0.0921	0.0391	0.0357	-0.0263	-0.1002	-0.0274
('SFPQ', 'chr1-35298362-35298888')	-0.0784	0.0216	0.0356	-0.0435	-0.0585	0.0289
('SFPQ', 'chr1-35301558-35302480')	-0.0589	-0.0041	0.0703	-0.0487	-0.097	0.0735
('SFPQ', 'chr1-35370043-35370693')	-0.0057	0.0143	0.0361	-0.0155	0.0033	0.2556
('SFPQ', 'chr1-35432157-35432849')	-0.0962	-0.0011	0.031	-0.0506	0.0111	0.111
('SFPQ', 'chr1-35442690-35443190')	-0.1079	0.0981	0.0374	0.0105	-0.0968	-0.0119
('SFPQ', 'chr1-35450919-35451419')	-0.0208	0.0598	0.0946	0.0258	-0.0317	0.0252
('SFPQ', 'chr1-35452049-35452549')	-0.0196	-0.0113	0.0036	0.0766	-0.1002	-0.0116
('SFPQ', 'chr1-35466102-35466602')	-0.0421	-0.025	-0.0162	-0.0398	-0.0928	0.0022
('SFPQ', 'chr1-35532499-35532999')	-0.0986	0.0863	-0.0476	-0.0553	-0.1082	-0.0577
('SFPQ', 'chr1-35536793-35537293')	-0.0027	0.0154	0.0058	-0.0524	-0.1024	-0.0604
('SFPQ', 'chr1-35538277-35538777')	-0.0483	-0.0016	0.0363	-0.0531	-0.1052	-0.0523
('SFPQ', 'chr1-35538929-35539751')	0.0591	0.0447	0.0503	-0.0557	-0.0909	0.0712
('SFPQ', 'chr1-35539807-35540307')	0.0178	0.0393	0.0171	-0.0334	-0.0877	0.0172
('SFPQ', 'chr1-35544889-35545389')	0.0339	-0.0536	-0.0124	0.0069	-0.0402	-0.0577
('SFPQ', 'chr1-35564532-35565032')	-0.0859	0.0894	0.0947	0.0498	-0.0269	-0.0133
('SFPQ', 'chr1-35568867-35569367')	-0.0004	0.089	0.1298	-0.0034	-0.009	0.0267
('SFPQ', 'chr1-35715414-35715914')	0.0013	0.0898	0.1727	-0.0438	0.0618	0.1137
('SFPQ', 'chr1-35725560-35726190')	0.0272	-0.0338	0.018	-0.0389	0.1392	0.2257
('SFPQ', 'chr1-35726654-35727453')	0.015	0.0735	0.0748	0.1506	0.0679	0.1366
('SFPQ', 'chr1-35747820-35748579')	-0.1026	0.1535	0.0786	-0.0493	-0.102	-0.0577
('SFPQ', 'chr1-35748880-35749380')	-0.1026	0.028	0.0212	-0.0553	-0.1082	-0.0577
('SFPQ', 'chr1-35814999-35815499')	-0.0722	0.0662	-0.0196	-0.0542	-0.1068	-0.0577
('SFPQ', 'chr1-35882714-35883720')	0.133	0.1949	0.2267	0.1837	0.1544	0.2024
('SFPQ', 'chr1-36425699-36426199')	-0.0924	0.082	-0.0235	-0.0553	-0.1093	-0.0577
('SFPQ', 'chr1-36426313-36426813')	-0.0946	0.0311	-0.0217	-0.0553	-0.0979	-0.0232
('SFPQ', 'chr1-35202012-35202514')	-0.053	0.0229	0.008	0.0093	-0.0343	0.1552
('MACF1', 'chr1-39080492-39080992')	-0.159	-0.1449	-0.1929	-0.4635	-0.5078	0.0082
('MACF1', 'chr1-39081384-39081884')	-0.1529	-0.1714	-0.1989	-0.4673	-0.4931	-0.0591
('MACF1', 'chr1-39082164-39082664')	-0.0453	-0.1723	-0.2014	-0.4466	-0.5015	-0.0263
('MACF1', 'chr1-39575485-39577206')	-0.0008	-0.0532	-0.0405	-0.016	-0.0956	0.0347
('MACF1', 'chr1-38858916-38859416')	-0.0188	-0.1229	-0.1612	-0.3163	-0.3018	-0.0837
('MACF1', 'chr1-38859599-38860637')	0.0574	0.0443	-0.0117	-0.0054	-0.0021	0.1118
('MACF1', 'chr1-38872932-38873911')	0.0732	0.0441	0.0113	0.0261	-0.0216	0.0784
('MACF1', 'chr1-39016304-39017398')	-0.1653	-0.0716	-0.1862	-0.4454	-0.4607	-0.1277
('MACF1', 'chr1-39098256-39099001')	0.0198	0.0165	-0.0297	-0.1896	-0.2573	0.0285
('MACF1', 'chr1-39158659-39159167')	-0.0116	-0.1657	-0.1977	-0.4472	-0.3678	-0.08
('MACF1', 'chr1-39253882-39254382')	-0.1917	-0.1651	-0.1474	-0.3941	-0.4354	-0.1057
('MACF1', 'chr1-39258344-39259256')	-0.0676	-0.0707	-0.0765	-0.3236	-0.1667	-0.0665
('MACF1', 'chr1-39539091-39539591')	-0.092	-0.1226	-0.1218	-0.2511	-0.2162	0.0378
('MACF1', 'chr1-39540165-39541109')	-0.1806	0.006	-0.0816	-0.0007	-0.0383	-0.0274
('MACF1', 'chr1-39541344-39541844')	-0.1518	-0.1531	-0.176	-0.1371	-0.1999	-0.0146
('MACF1', 'chr1-39085758-39087533')	-0.0012	0.0195	-0.0649	-0.4142	-0.3834	-0.0099
('MACF1', 'chr1-39102280-39103382')	0.061	-0.0204	-0.1062	0.0212	-0.2479	0.088
('MACF1', 'chr1-39105210-39106178')	-0.0051	-0.0999	-0.071	-0.0981	-0.188	0.0854
('MACF1', 'chr1-39173202-39174162')	-0.039	-0.2132	-0.1871	-0.4255	-0.2903	0.0303
('MACF1', 'chr1-39238064-39239023')	-0.0997	-0.1295	-0.1033	-0.4052	-0.0753	0.0035
('MACF1', 'chr1-39293305-39294130')	-0.0961	-0.1788	-0.2145	-0.4472	-0.3561	-0.0669
('MACF1', 'chr1-39330772-39331646')	-0.1319	-0.2004	-0.1472	-0.4121	-0.2568	-0.0678
('MACF1', 'chr1-39408106-39409359')	0.0628	-0.0476	-0.0265	-0.1031	-0.0111	0.0807
('MACF1', 'chr1-39493260-39494272')	-0.185	0.0046	-0.1569	-0.4472	-0.2757	-0.0351
('MACF1', 'chr1-39501600-39502100')	-0.1718	-0.0623	-0.2257	-0.4464	-0.4644	-0.1298
('MACF1', 'chr1-39509401-39509901')	-0.1854	-0.152	-0.2103	-0.2184	-0.487	-0.0219
('MACF1', 'chr1-39559167-39560107')	-0.0517	-0.0436	-0.0793	-0.3311	-0.2138	-0.0912
('MACF1', 'chr1-39689099-39690068')	-0.154	0.0216	-0.0631	-0.4071	-0.4584	-0.1051
('MACF1', 'chr1-39690789-39692546')	0.0317	0.0121	0.0409	-0.2659	-0.3657	0.065
('BMP8B', 'chr1-39786653-39787153')	-0.5634	-0.5475	-0.5981	-0.4133	-0.139	-0.0044
('BMP8B', 'chr1-39788655-39789155')	-0.5765	-0.5889	-0.58	-0.2899	-0.2149	-0.0166
('BMP8B', 'chr1-40862212-40863018')	-0.0881	-0.1587	-0.2075	0.0549	0.0204	0.0757
('BMP8B', 'chr1-40979114-40980539')	-0.0221	-0.0042	0.0035	0.0256	0.0647	0.1036
('BMP8B', 'chr1-40508362-40509364')	-0.2743	-0.2326	-0.2106	-0.0517	-0.1135	-0.0228
('BMP8B', 'chr1-39952490-39953220')	-0.3796	-0.2793	-0.3444	-0.2755	0.0013	-0.1383
('BMP8B', 'chr1-39953619-39954119')	-0.5218	-0.3079	-0.3658	-0.2343	-0.1557	-0.1351
('BMP8B', 'chr1-39954863-39955363')	-0.2324	-0.1656	-0.2156	-0.0709	-0.0354	0.0238
('BMP8B', 'chr1-39955552-39956052')	-0.4723	-0.1807	-0.3146	-0.1823	-0.2125	-0.0032
('BMP8B', 'chr1-39690789-39692546')	-0.0509	-0.0533	0.0073	-0.2521	-0.1987	0.0602
('BMP8B', 'chr1-39481570-39482070')	-0.4567	-0.4877	-0.486	-0.3995	-0.2601	-0.0889
('BMP8B', 'chr1-39494597-39495097')	-0.5411	-0.2452	-0.5185	-0.3852	-0.25	-0.0495
('BMP8B', 'chr1-39499908-39500822')	-0.5076	-0.3051	-0.399	-0.3464	-0.231	-0.1163
('BMP8B', 'chr1-39501600-39502100')	-0.599	-0.2144	-0.5303	-0.3927	-0.2681	-0.1844
('BMP8B', 'chr1-39506781-39507584')	-0.5412	-0.4889	-0.4597	-0.3721	-0.1893	0.1117
('BMP8B', 'chr1-39509401-39509901')	-0.63	-0.3674	-0.4822	-0.2068	-0.278	-0.0369
('BMP8B', 'chr1-39539091-39539591')	-0.3112	-0.2718	-0.2904	-0.2183	-0.1039	0.049
('BMP8B', 'chr1-39540165-39541109')	-0.6002	-0.0782	-0.2203	0.0265	0.0293	-0.0523
('BMP8B', 'chr1-39605909-39606623')	-0.225	-0.1991	-0.1951	-0.3507	-0.1935	-0.0571
('BMP8B', 'chr1-39799054-39800061')	-0.2147	-0.2034	-0.3802	-0.0063	0.016	0.0083
('BMP8B', 'chr1-39957230-39957730')	-0.4533	-0.0591	-0.4836	-0.3708	-0.2545	-0.1202
('BMP8B', 'chr1-39960433-39960933')	-0.3077	-0.4464	-0.5058	-0.1174	-0.2695	-0.1544
('BMP8B', 'chr1-39173202-39174162')	-0.2392	-0.5145	-0.4244	-0.3764	-0.1552	0.0342
('BMP8B', 'chr1-39541344-39541844')	-0.5573	-0.3777	-0.4121	-0.1187	-0.0948	-0.0063
('BMP8B', 'chr1-39559167-39560107')	-0.2511	-0.1483	-0.2209	-0.3111	-0.1088	-0.1527
('BMP8B', 'chr1-39575485-39577206')	-0.0962	-0.1728	-0.1438	0.0089	-0.0109	0.0626
('BMP8B', 'chr1-39625391-39625891')	-0.0395	-0.5315	-0.3937	-0.3889	-0.2716	-0.0204
('BMP8B', 'chr1-39671572-39672853')	-0.289	-0.1467	-0.0235	-0.3995	-0.2486	0.0836
('BMP8B', 'chr1-39738248-39739460')	-0.2381	-0.0604	-0.0998	-0.1189	-0.0923	0.0768
('BMP8B', 'chr1-39753543-39755340')	-0.5347	-0.0218	-0.3741	-0.3995	-0.2063	-0.0694
('BMP8B', 'chr1-39776260-39776760')	-0.5563	-0.5364	-0.5737	-0.107	-0.2653	-0.1304
('BMP8B', 'chr1-39785570-39786574')	-0.5037	-0.3981	-0.4662	-0.3995	0.0255	0.0747
('BMP8B', 'chr1-39816740-39817240')	-0.3451	-0.4824	-0.4515	-0.0199	-0.1322	-0.0778
('BMP8B', 'chr1-39877079-39877807')	-0.464	-0.5316	-0.4397	-0.176	-0.0752	-0.0273
('BMP8B', 'chr1-39883181-39883917')	-0.1274	-0.0703	-0.1309	0.0083	0.0076	0.0701
('BMP8B', 'chr1-39886669-39887285')	-0.4706	-0.1356	-0.0845	-0.3392	-0.2757	-0.0926
('BMP8B', 'chr1-39900764-39902525')	-0.3598	-0.1325	-0.1478	0.0474	-0.0288	0.0891
('COL9A2', 'chr1-40314785-40317051')	-0.0264	-0.5748	-0.5188	0.5242	0.3747	0.4114
('COL9A2', 'chr1-40160995-40162010')	0.3271	0.0996	0.1354	0.5024	0.5224	0.5301
('COL9A2', 'chr1-40344441-40344941')	-0.4653	-0.8182	-0.7771	0.1442	-0.0927	-0.0324
('COL9A2', 'chr1-40449654-40451185')	0.2121	0.1202	0.0857	0.4255	0.4734	0.6737
('COL9A2', 'chr1-40048930-40050241')	-0.0905	-0.3139	-0.6323	0.2498	0.1755	0.3412
('COL9A2', 'chr1-40050696-40051196')	-0.3324	-0.7865	-0.7534	0.3469	-0.0041	-0.0089
('COL9A2', 'chr1-40064709-40065209')	-0.4427	-0.7843	-0.7707	0.3466	-0.037	-0.0089
('COL9A2', 'chr1-40076691-40077191')	-0.4281	-0.0932	-0.7184	0.1461	-0.0554	0.0566
('COL9A2', 'chr1-40078416-40078916')	-0.3523	-0.5489	-0.5616	0.2471	0.0497	0.0714
('COL9A2', 'chr1-40084726-40085436')	-0.3061	-0.261	-0.4219	0.2992	0.3019	0.1557
('COL9A2', 'chr1-40338639-40339139')	-0.3327	-0.6962	-0.7472	0.2278	0.2695	0.2105
('COL9A2', 'chr1-40372985-40374954')	0.113	0.1506	0.1033	0.4119	0.4957	0.6275
('COL9A2', 'chr1-40386040-40386540')	-0.3594	-0.5789	-0.7198	0.4891	0.0419	0.2848
('COL9A2', 'chr1-40392214-40393536')	-0.4255	-0.1594	-0.5287	0.5275	0.3452	0.5292
('COL9A2', 'chr1-40399864-40400364')	-0.44	-0.3993	-0.7438	0.412	-0.02	0.1944
('COL9A2', 'chr1-40421478-40422168')	-0.4163	-0.52	-0.7214	0.3725	0.1904	0.6394
('COL9A2', 'chr1-40422623-40423123')	-0.3958	-0.6467	-0.6382	0.2495	-0.0258	-0.0089
('COL9A2', 'chr1-40423291-40423791')	-0.4805	-0.545	-0.7424	0.2509	-0.0317	0.0266
('COL9A2', 'chr1-40039692-40041024')	0.3346	0.0735	0.1707	0.289	0.5849	0.623
('COL9A2', 'chr1-40059838-40060644')	-0.3968	-0.5533	-0.6615	0.4712	-0.0092	0.0362
('COL9A2', 'chr1-40096815-40097898')	0.1344	0.0964	-0.0199	0.4707	0.4374	0.6196
('COL9A2', 'chr1-40257320-40258547')	0.3012	0.1445	0.094	0.4836	0.5756	0.578
('COL9A2', 'chr1-40307923-40308649')	-0.0206	-0.8138	-0.7537	0.0298	0.4346	0.5775
('COL9A2', 'chr1-40309478-40309978')	0.2635	-0.788	-0.7797	0.0236	0.1621	0.1693
('COL9A2', 'chr1-40914595-40915127')	-0.3957	-0.7801	-0.794	-0.1271	0.42	0.0041
('SMAP2', 'chr1-40344441-40344941')	-0.9105	-0.9677	-0.9237	-0.124	-0.7886	-0.7374
('SMAP2', 'chr1-40096815-40097898')	-0.2029	-0.0292	-0.1523	0.2067	-0.1185	0.0964
('SMAP2', 'chr1-40160995-40162010')	0.0334	-0.0198	0.0045	0.2798	-0.0062	0.0197
('SMAP2', 'chr1-40449654-40451185')	-0.0853	0.0404	-0.0309	0.1324	-0.074	0.1379
('SMAP2', 'chr1-39266222-39266722')	-0.6426	-0.9095	-0.6089	-0.5589	-0.4952	-0.6053
('SMAP2', 'chr1-39268133-39269336')	-0.1744	-0.0074	-0.1387	-0.0681	-0.0963	0.1357
('SMAP2', 'chr1-39269435-39270514')	-0.245	-0.1808	-0.2434	-0.3659	-0.3183	-0.0941
('SMAP2', 'chr1-40048930-40050241')	-0.441	-0.437	-0.7897	-0.1857	-0.5437	-0.4144
('SMAP2', 'chr1-40050696-40051196')	-0.7453	-0.9309	-0.9048	-0.1457	-0.8306	-0.8809
('SMAP2', 'chr1-40059838-40060644')	-0.851	-0.6798	-0.8081	0.056	-0.8235	-0.8659
('SMAP2', 'chr1-40064709-40065209')	-0.8921	-0.9372	-0.9278	-0.0692	-0.8649	-0.8809
('SMAP2', 'chr1-40076691-40077191')	-0.9027	-0.2106	-0.8687	-0.3812	-0.8923	-0.8662
('SMAP2', 'chr1-40078416-40078916')	-0.778	-0.6932	-0.6852	-0.1772	-0.74	-0.7928
('SMAP2', 'chr1-40084726-40085436')	-0.7544	-0.3881	-0.5596	-0.1828	-0.3552	-0.5856
('SMAP2', 'chr1-40372985-40374954')	-0.2105	0.0284	-0.0399	0.1971	-0.0468	0.0842
('SMAP2', 'chr1-40386040-40386540')	-0.8138	-0.7125	-0.8675	0.1859	-0.7506	-0.4082
('SMAP2', 'chr1-40390026-40390526')	-0.828	-0.4659	-0.8411	0.1121	-0.5158	-0.5971
('SMAP2', 'chr1-40392214-40393536')	-0.8725	-0.2735	-0.6703	0.2695	-0.3068	-0.0335
('SMAP2', 'chr1-40396001-40396501')	-0.9541	-0.7363	-0.7862	-0.047	-0.8288	-0.7288
('SMAP2', 'chr1-40399864-40400364')	-0.8943	-0.5296	-0.8824	0.1347	-0.8614	-0.5724
('SMAP2', 'chr1-40404816-40405436')	-0.7292	-0.5132	-0.5768	-0.0561	-0.4984	-0.5083
('SMAP2', 'chr1-40421478-40422168')	-0.8641	-0.6437	-0.8621	-0.1311	-0.5169	0.1237
('SMAP2', 'chr1-40422623-40423123')	-0.8421	-0.7914	-0.801	-0.1938	-0.8563	-0.8809
('SMAP2', 'chr1-40423291-40423791')	-0.9492	-0.6795	-0.8966	-0.0961	-0.8649	-0.8512
('SMAP2', 'chr1-40381551-40382051')	-0.9122	-0.439	-0.8375	0.155	-0.8655	-0.321
('SMAP2', 'chr1-40382548-40384000')	-0.5619	-0.0821	-0.7869	0.1801	-0.3485	-0.0494
('TMEM125', 'chr1-43271215-43271765')	-0.9212	-0.8053	-0.8174	-0.8792	-0.2595	-0.9763
('TMEM125', 'chr1-43358073-43359052')	-0.1762	-0.2625	-0.3001	-0.0403	0.0587	-0.3158
('TMEM125', 'chr1-43367816-43369104')	-0.2321	-0.5403	-0.4265	-0.0267	0.0834	-0.2333
('TMEM125', 'chr1-43649572-43650771')	0.0291	0.0251	-0.0016	0.0487	0.0986	-0.0054
('TMEM125', 'chr1-43389377-43390202')	-0.0483	-0.2093	-0.1224	-0.1531	0.0266	-0.25
('TMEM125', 'chr1-43292961-43293461')	-0.8105	-0.6496	-0.616	-0.6891	-0.0657	-0.8353
('TMEM125', 'chr1-43293564-43295108')	-0.4789	-0.5828	-0.4709	-0.7374	0.0702	-0.7098
('TMEM125', 'chr1-43295478-43295978')	-0.5288	-0.6497	-0.6533	-0.7256	-0.0099	-0.7112
('TMEM125', 'chr1-43373506-43374006')	-0.5716	-0.6824	-0.6078	-0.7746	-0.1489	-0.8353
('TMEM125', 'chr1-43381573-43383125')	-0.1964	-0.3262	-0.428	-0.1385	0.0891	-0.2238
('TMEM125', 'chr1-43383357-43383857')	-0.5179	-0.6681	-0.6117	-0.7607	-0.1014	-0.8404
('TMEM125', 'chr1-43541810-43542815')	-0.2466	-0.2796	-0.5354	-0.5837	0.1064	-0.0972
('TMEM125', 'chr1-43545710-43546210')	-0.3198	-0.53	-0.5878	-0.7112	-0.0018	-0.5436
('TMEM125', 'chr1-43547424-43547924')	-0.4985	-0.5196	-0.6725	-0.7112	-0.0171	-0.5023
('TMEM125', 'chr1-44345998-44346744')	-0.3411	-0.5203	-0.5914	-0.4922	-0.0491	-0.5351
('TMEM125', 'chr1-44347259-44347759')	-0.4432	-0.6363	-0.6333	-0.5815	-0.2024	-0.4592
('TMEM125', 'chr1-44347926-44348500')	-0.2204	-0.6246	-0.6473	-0.5829	-0.101	-0.4182
('TMEM125', 'chr1-43227152-43227652')	-0.2724	-0.5031	-0.5791	-0.6424	-0.1907	-0.7108
('TMEM125', 'chr1-43235543-43236043')	-0.6674	-0.3871	-0.6331	-0.7923	-0.2964	-0.8404
('TMEM125', 'chr1-43237820-43238578')	-0.6425	-0.3877	-0.5926	-0.7848	-0.0448	-0.8404
('TMEM125', 'chr1-43272072-43272572')	-0.9125	-0.7944	-0.8055	-0.7385	-0.0278	-0.749
('TMEM125', 'chr1-43282294-43282996')	-0.9125	-0.7447	-0.7913	-0.8499	-0.1138	-0.9265
('TMEM125', 'chr1-43303936-43304504')	-0.6119	-0.5238	-0.6721	-0.7567	-0.1883	-0.8404
('TMEM125', 'chr1-43559541-43560041')	-0.8344	-0.4063	-0.5068	-0.7112	-0.2815	-0.7263
('TMEM125', 'chr1-44213156-44214235')	-0.0896	-0.1065	-0.1291	-0.0671	-0.042	-0.0876
('TMEM125', 'chr1-44267307-44268216')	-0.8182	-0.4424	-0.5977	-0.7803	-0.2876	-0.7713
('ELOVL1', 'chr1-43367816-43369104')	-0.1288	-0.5591	-0.4475	0.1085	0.1365	-0.1929
('ELOVL1', 'chr1-43974425-43975198')	0.1024	-0.0705	-0.0056	0.1707	0.1333	-0.1181
('ELOVL1', 'chr1-43978846-43979346')	-0.2759	-0.2548	-0.3955	-0.1225	-0.0036	-0.1276
('ELOVL1', 'chr1-43979738-43980526')	-0.13	-0.267	-0.4591	-0.1241	-0.0042	-0.1401
('ELOVL1', 'chr1-43991317-43991911')	0.1508	-0.2008	-0.1576	0.1575	0.0137	-0.0843
('ELOVL1', 'chr1-43992289-43992789')	-0.2363	-0.3419	-0.3574	-0.174	-0.0885	-0.3813
('ELOVL1', 'chr1-43452899-43453399')	-0.0926	-0.3329	-0.373	-0.121	-0.0251	-0.1103
('ELOVL1', 'chr1-43453452-43454915')	0.1434	-0.0396	-0.0313	0.1735	0.153	-0.0524
('ELOVL1', 'chr1-43946260-43947266')	0.0836	-0.059	0.0267	0.0922	0.1693	0.0942
('ELOVL1', 'chr1-43947483-43947983')	-0.1678	-0.486	-0.2869	-0.1778	0.0033	-0.336
('ELOVL1', 'chr1-43649572-43650771')	0.1251	0.0689	0.0429	0.1618	0.1658	0.0859
('ELOVL1', 'chr1-43389377-43390202')	0.0983	-0.1687	-0.0427	0.0689	0.1431	-0.1185
('ELOVL1', 'chr1-44029570-44030940')	-0.0136	-0.08	0.0012	0.1078	0.1955	0.2159
('ELOVL1', 'chr1-43707047-43708119')	0.1382	-0.006	0.0479	0.1749	0.124	0.0981
('ELOVL1', 'chr1-42931037-42931537')	-0.1276	-0.5717	-0.5007	0.0277	-0.0711	-0.3843
('ELOVL1', 'chr1-42931799-42932299')	-0.094	-0.6114	-0.5595	0.1916	-0.1217	-0.4063
('ELOVL1', 'chr1-43137491-43138047')	-0.2983	-0.6309	-0.5233	-0.1565	0.0062	-0.1863
('ELOVL1', 'chr1-43227152-43227652')	-0.0869	-0.4517	-0.4365	-0.1688	-0.0124	-0.3874
('ELOVL1', 'chr1-43232411-43232911')	-0.3128	-0.078	-0.5368	-0.1819	-0.1041	-0.4001
('ELOVL1', 'chr1-43235543-43236043')	-0.2544	-0.3304	-0.4678	-0.17	-0.0717	-0.4038
('ELOVL1', 'chr1-43237820-43238578')	-0.2818	-0.3171	-0.4589	-0.1701	0.1037	-0.4038
('ELOVL1', 'chr1-43288059-43288956')	-0.3274	-0.4997	-0.4727	-0.1565	0.1279	-0.4063
('ELOVL1', 'chr1-43292961-43293461')	-0.3352	-0.538	-0.4626	-0.1575	0.076	-0.3933
('ELOVL1', 'chr1-43293564-43295108')	-0.179	-0.5198	-0.3497	-0.1685	0.1501	-0.3409
('ELOVL1', 'chr1-43295478-43295978')	-0.2294	-0.5377	-0.4882	-0.1472	0.1131	-0.3448
('ELOVL1', 'chr1-43315450-43316358')	-0.3052	-0.4534	-0.5142	-0.1441	0.1487	-0.4063
('ELOVL1', 'chr1-43316768-43317268')	-0.3363	-0.5621	-0.503	-0.1565	0.0337	-0.4063
('ELOVL1', 'chr1-43317693-43318498')	-0.3335	-0.4969	-0.4469	-0.1565	0.1554	-0.374
('ELOVL1', 'chr1-43373506-43374006')	-0.1771	-0.5692	-0.4749	-0.1739	0.0163	-0.3933
('ELOVL1', 'chr1-43381573-43383125')	0.0238	-0.2884	-0.29	0.1065	0.1556	-0.0948
('ELOVL1', 'chr1-43383357-43383857')	-0.1914	-0.5637	-0.4632	-0.1753	0.0589	-0.4038
('ELOVL1', 'chr1-43435676-43436176')	-0.0937	-0.4088	-0.383	-0.1565	-0.1384	-0.2956
('ELOVL1', 'chr1-44417216-44417757')	-0.2639	-0.5547	-0.458	-0.1491	0.133	-0.2156
('ELOVL1', 'chr1-43303936-43304504')	-0.2439	-0.4611	-0.4927	-0.1691	0.0063	-0.4038
('IPO13', 'chr1-43946260-43947266')	0.0541	-0.0195	0.0444	0.0611	0.1012	0.0617
('IPO13', 'chr1-43947483-43947983')	-0.0196	-0.1046	-0.0388	-0.0661	0.0291	-0.0448
('IPO13', 'chr1-43974425-43975198')	0.0703	0.0248	0.0519	0.1019	0.0853	0.0257
('IPO13', 'chr1-43978846-43979346')	-0.0377	-0.0289	-0.0379	-0.0426	0.0383	0.0151
('IPO13', 'chr1-43979738-43980526')	-0.0154	-0.0312	-0.048	-0.04	0.0337	0.013
('IPO13', 'chr1-43991317-43991911')	0.0949	-0.0076	0.021	0.0947	0.0401	0.0177
('IPO13', 'chr1-43992289-43992789')	-0.0323	-0.0461	-0.0334	-0.0582	0.0105	-0.0405
('IPO13', 'chr1-43969579-43970277')	0.1008	0.0065	0.0487	0.0916	0.0968	0.0852
('IPO13', 'chr1-43389377-43390202')	0.0576	-0.0216	0.034	0.0498	0.0887	0.0073
('IPO13', 'chr1-44029570-44030940')	0.0365	0.0223	0.0638	0.0635	0.1054	0.1184
('IPO13', 'chr1-43707047-43708119')	0.0813	0.0399	0.0662	0.0965	0.0791	0.0772
('IPO13', 'chr1-42952841-42953881')	0.0277	-0.0887	-0.0401	-0.0349	0.0866	0.0921
('IPO13', 'chr1-43227152-43227652')	0.0123	-0.0785	-0.0505	-0.0585	0.0303	-0.0548
('IPO13', 'chr1-43232411-43232911')	-0.0418	0.0124	-0.0695	-0.0605	0.0043	-0.0477
('IPO13', 'chr1-43292961-43293461')	-0.0618	-0.1042	-0.0591	-0.0535	0.0635	-0.0492
('IPO13', 'chr1-43293564-43295108')	-0.0287	-0.0974	-0.0378	-0.058	0.096	-0.0373
('IPO13', 'chr1-43295478-43295978')	-0.0311	-0.1077	-0.0619	-0.046	0.0787	-0.0388
('IPO13', 'chr1-43373506-43374006')	-0.0238	-0.115	-0.0679	-0.0592	0.0439	-0.0492
('IPO13', 'chr1-43529142-43529642')	0.0183	-0.0563	-0.0441	-0.0399	0.0334	-0.0151
('IPO13', 'chr1-43530270-43530903')	0.0241	-0.0405	0.0014	-0.052	0.0483	0.0038
('IPO13', 'chr1-43531830-43532330')	-0.0376	-0.0697	-0.0735	-0.0445	0.0187	-0.0205
('IPO13', 'chr1-43540771-43541736')	-0.0037	-0.0288	-0.0254	-0.0719	0.085	0.0429
('IPO13', 'chr1-43541810-43542815')	0.0258	-0.035	-0.0462	-0.05	0.108	0.0786
('IPO13', 'chr1-43545710-43546210')	0.0124	-0.0829	-0.0458	-0.0554	0.076	-0.0331
('IPO13', 'chr1-43547424-43547924')	-0.0179	-0.0784	-0.0647	-0.0554	0.0681	-0.0102
('IPO13', 'chr1-43552402-43552902')	-0.0339	-0.079	-0.0625	-0.0568	0.0378	-0.041
('IPO13', 'chr1-43552931-43553537')	0.0062	-0.0543	-0.0682	-0.0568	0.0844	-0.0478
('IPO13', 'chr1-43554437-43554937')	-0.054	-0.062	-0.0626	-0.0576	0.0202	-0.0455
('IPO13', 'chr1-43558204-43558704')	-0.0034	-0.0668	-0.0377	-0.0568	0.0054	-0.0377
('IPO13', 'chr1-43559541-43560041')	-0.0624	-0.0497	-0.0539	-0.0554	0.0094	-0.0361
('IPO13', 'chr1-43563595-43564095')	0.0043	-0.0371	-0.051	-0.0568	0.0226	-0.0455
('IPO13', 'chr1-43565339-43566743')	0.0911	0.0446	0.0544	-0.0574	0.0591	0.0495
('IPO13', 'chr1-43670626-43671126')	-0.0463	-0.0667	-0.0754	-0.059	-0.0088	-0.0373
('IPO13', 'chr1-43671490-43671990')	-0.0422	-0.0604	-0.0659	-0.0581	-0.0049	-0.0405
('IPO13', 'chr1-43672129-43672629')	-0.0396	-0.0406	-0.0762	-0.0568	-0.0072	-0.0171
('IPO13', 'chr1-43682946-43683446')	-0.0449	-0.0564	-0.0682	-0.0596	-0.0075	-0.0433
('IPO13', 'chr1-43683607-43684107')	-0.0364	-0.0615	-0.0711	-0.0568	-0.0069	-0.0455
('IPO13', 'chr1-43691956-43692930')	0.038	0.053	-0.014	-0.0477	0.0233	0.0044
('IPO13', 'chr1-43763366-43764030')	0.0056	-0.0497	-0.002	0.01	0.0459	0.0103
('IPO13', 'chr1-43831493-43831993')	-0.0509	-0.114	-0.0751	-0.0076	-0.0085	-0.0488
('IPO13', 'chr1-43832388-43832888')	-0.0291	-0.1133	-0.0689	-0.0001	-0.0102	-0.0455
('IPO13', 'chr1-43834082-43835314')	-0.0448	-0.112	-0.059	0.0983	0.0216	0.0278
('IPO13', 'chr1-43853310-43853810')	-0.0249	-0.0597	-0.0754	-0.0046	-0.0029	-0.0455
('IPO13', 'chr1-43858305-43858868')	-0.012	0.0217	-0.0618	-0.0584	-0.0069	-0.0455
('IPO13', 'chr1-43893596-43894293')	-0.0399	-0.0386	-0.0591	-0.0568	-0.0101	-0.0455
('IPO13', 'chr1-43894563-43895063')	-0.034	-0.0791	-0.0699	-0.0316	-0.0095	-0.0455
('IPO13', 'chr1-44005592-44006215')	0.0231	-0.0816	-0.005	-0.0568	0.0726	0.0643
('IPO13', 'chr1-44010946-44011861')	0.0181	-0.1023	-0.0709	-0.0637	0.0991	0.1029
('IPO13', 'chr1-44012597-44013381')	0.0034	-0.0949	-0.0566	-0.0525	0.093	0.0337
('IPO13', 'chr1-44013989-44014837')	0.0126	-0.0124	-0.0507	-0.0638	0.0998	0.0634
('IPO13', 'chr1-44017170-44017670')	0.0177	-0.1102	-0.0665	-0.0363	0.0607	0.0205
('IPO13', 'chr1-44019407-44019907')	0.0459	-0.1118	-0.0496	-0.0498	0.0658	0.0363
('IPO13', 'chr1-44021108-44021608')	-0.0326	-0.0871	-0.0636	-0.0454	0.0278	0
('IPO13', 'chr1-44047584-44048443')	-0.054	-0.0055	-0.0451	0.0151	0.0371	0.046
('IPO13', 'chr1-44345998-44346744')	0.0031	-0.0971	-0.0767	-0.0336	0.0647	-0.0406
('IPO13', 'chr1-44347259-44347759')	-0.0286	-0.1051	-0.0779	-0.0518	0.0325	-0.0223
('IPO13', 'chr1-44347926-44348500')	0.0288	-0.104	-0.0762	-0.0511	0.0573	-0.025
('IPO13', 'chr1-44630838-44632348')	0.0268	-0.0284	-0.0017	0.034	0.0725	0.0171
('IPO13', 'chr1-44632355-44632855')	-0.0442	-0.098	-0.0666	-0.0399	0.0177	-0.0369
('IPO13', 'chr1-43934719-43935219')	-0.0432	-0.0553	-0.0095	-0.0075	0.0223	-0.0323
('IPO13', 'chr1-43936538-43937122')	-0.0504	-0.01	0.0051	-0.0355	0.0059	-0.0433
('IPO13', 'chr1-43953689-43954734')	-0.0268	-0.0634	-0.032	-0.0396	0.1026	-0.0455
('IPO13', 'chr1-43962174-43963004')	-0.047	-0.1127	-0.0437	-0.0277	0.086	-0.0455
('IPO13', 'chr1-43982948-43983448')	-0.0305	0.0102	-0.0601	-0.0511	-0.0053	-0.003
('RNF220', 'chr1-44404936-44405674')	-0.2875	-0.7203	-0.6994	-0.9026	0.2585	-0.2517
('RNF220', 'chr1-44405934-44406434')	-0.1982	-0.7565	-0.7747	-0.8869	0.0085	-0.6269
('RNF220', 'chr1-44673277-44674941')	0.1491	0.0185	0.0707	0.0635	0.257	0.1651
('RNF220', 'chr1-45011171-45012769')	0.168	0.0069	0.0622	0.0693	0.2881	0.1569
('RNF220', 'chr1-44267307-44268216')	-0.5377	-0.5363	-0.6355	-0.8346	-0.1172	-0.6246
('RNF220', 'chr1-44270609-44271439')	-0.4945	-0.0737	-0.5177	-0.7777	-0.1287	-0.6136
('RNF220', 'chr1-44345998-44346744')	-0.1741	-0.7461	-0.77	-0.8002	0.1171	-0.5082
('RNF220', 'chr1-44347259-44347759')	-0.309	-0.8065	-0.7939	-0.9175	-0.0402	-0.4069
('RNF220', 'chr1-44347926-44348500')	-0.0332	-0.8044	-0.8194	-0.9149	0.0575	-0.3611
('RNF220', 'chr1-44378194-44379105')	-0.4897	-0.721	-0.7647	-0.8335	0.01	-0.6084
('RNF220', 'chr1-44380562-44381062')	-0.5234	-0.7657	-0.7638	-0.8173	0.0659	-0.5938
('RNF220', 'chr1-44417216-44417757')	-0.4095	-0.769	-0.7425	-0.8911	0.1896	-0.3254
('RNF220', 'chr1-44418086-44418586')	-0.3441	-0.7631	-0.7437	-0.8248	-0.0064	-0.6108
('RNF220', 'chr1-44472659-44473159')	-0.3581	-0.7619	-0.7692	-0.8248	-0.073	-0.604
('RNF220', 'chr1-44485500-44486011')	-0.496	-0.7345	-0.6452	-0.7033	-0.0171	-0.604
('RNF220', 'chr1-44496463-44496963')	-0.4962	-0.7518	-0.7621	-0.8273	0.0765	-0.6142
('RNF220', 'chr1-44500299-44502333')	-0.1505	-0.7429	-0.6751	-0.7429	0.2438	-0.5855
('RNF220', 'chr1-44507557-44508077')	-0.4327	-0.7545	-0.6974	-0.8148	0.2318	-0.4873
('RNF220', 'chr1-44508124-44508624')	-0.5025	-0.7729	-0.7617	-0.8248	0.178	-0.604
('RNF220', 'chr1-44517044-44517544')	-0.5235	-0.7619	-0.7502	-0.8248	0.0345	-0.604
('RNF220', 'chr1-44518705-44520001')	-0.4917	-0.7296	-0.76	-0.7241	0.2268	-0.5608
('RNF220', 'chr1-44522732-44523232')	-0.5489	-0.7077	-0.7704	-0.8248	0.086	-0.604
('RNF220', 'chr1-44523235-44523735')	-0.4101	-0.7424	-0.7619	-0.8248	0.1394	-0.604
('RNF220', 'chr1-44524361-44525886')	-0.3511	-0.6982	-0.6784	-0.7845	0.2151	-0.1321
('RNF220', 'chr1-44526161-44526661')	-0.4468	-0.7451	-0.7516	-0.8248	0.049	-0.5891
('RNF220', 'chr1-44531866-44532366')	-0.5404	-0.7649	-0.7675	-0.8387	0.1035	-0.604
('RNF220', 'chr1-44532461-44533238')	-0.5491	-0.7529	-0.7546	-0.8248	0.2515	-0.6107
('RNF220', 'chr1-44536943-44537443')	-0.5249	-0.7619	-0.768	-0.8248	0.0506	-0.4929
('RNF220', 'chr1-44539913-44540413')	-0.4635	-0.7694	-0.7536	-0.8248	0.0997	-0.6303
('RNF220', 'chr1-44542038-44542538')	-0.4692	-0.7619	-0.7407	-0.8248	0.139	-0.604
('RNF220', 'chr1-44543897-44544397')	-0.4154	-0.7589	-0.6561	-0.8248	0.2028	-0.4451
('RNF220', 'chr1-44549524-44550386')	-0.4898	-0.7628	-0.7203	-0.8344	0.11	-0.604
('RNF220', 'chr1-44553416-44553916')	-0.5404	-0.7619	-0.7404	-0.8268	0.0104	-0.604
('RNF220', 'chr1-44567102-44567602')	-0.5447	-0.7521	-0.7633	-0.8248	0.0167	-0.604
('RNF220', 'chr1-44569816-44570316')	-0.5468	-0.7627	-0.7468	-0.8248	0.0643	-0.604
('RNF220', 'chr1-44571830-44572330')	-0.5272	-0.7568	-0.7232	-0.8275	-0.0058	-0.4802
('RNF220', 'chr1-44576259-44576995')	-0.3881	-0.7586	-0.7151	-0.7612	0.2359	-0.5554
('RNF220', 'chr1-44580567-44581067')	-0.4296	-0.7619	-0.7688	-0.8311	0.0564	-0.604
('RNF220', 'chr1-44588001-44588501')	-0.4602	-0.7756	-0.7656	-0.8672	0.1522	-0.4884
('RNF220', 'chr1-44591921-44592670')	-0.4473	-0.7101	-0.7179	-0.8382	0.2744	-0.151
('RNF220', 'chr1-44592775-44593275')	-0.5468	-0.7632	-0.7652	-0.8331	0.1737	-0.3326
('RNF220', 'chr1-44594279-44594779')	-0.4096	-0.7289	-0.7147	-0.7587	0.1109	-0.6241
('RNF220', 'chr1-44595024-44595524')	-0.3624	-0.7246	-0.668	-0.8304	0.1475	-0.5643
('RNF220', 'chr1-44625254-44625754')	-0.5539	-0.7623	-0.5153	-0.8248	-0.074	-0.3467
('RNF220', 'chr1-44630838-44632348')	-0.0286	-0.2002	-0.2071	-0.1081	0.1707	-0.0673
('RNF220', 'chr1-44632355-44632855')	-0.4395	-0.687	-0.6424	-0.5773	-0.1061	-0.483
('RNF220', 'chr1-44642134-44642634')	-0.4681	-0.4092	-0.6227	-0.8485	-0.0139	-0.6262
('RNF220', 'chr1-44644983-44646315')	0.1746	-0.5643	-0.315	-0.7776	0.2643	0.0749
('RNF220', 'chr1-44650444-44650944')	-0.2072	-0.7595	-0.6074	-0.8123	0.067	-0.444
('RNF220', 'chr1-44652695-44653431')	-0.0674	-0.444	-0.3186	-0.7029	0.2016	-0.1248
('RNF220', 'chr1-44655469-44655969')	-0.3033	-0.6757	-0.7017	-0.8362	0.0605	-0.596
('RNF220', 'chr1-44660047-44660602')	-0.0064	-0.732	-0.6519	-0.8226	0.2749	0.0145
('RNF220', 'chr1-44660634-44661134')	-0.4176	-0.758	-0.7248	-0.8248	0.0484	-0.6035
('MKNK1', 'chr1-46616056-46616556')	-0.1373	-0.2761	-0.4334	0.052	-0.4962	0.1734
('MKNK1', 'chr1-46616593-46617376')	-0.0851	-0.2845	-0.3306	0.0605	-0.3443	-0.0445
('MKNK1', 'chr1-46718662-46720080')	0.2052	0.0032	0.0835	0.2348	0.0335	0.2682
('MKNK1', 'chr1-46393483-46393983')	-0.3947	-0.2931	-0.3768	-0.217	-0.4297	-0.2973
('MKNK1', 'chr1-46394060-46394914')	-0.1242	-0.0035	0.0557	-0.1344	-0.0217	0.1613
('MKNK1', 'chr1-46395019-46395555')	-0.0212	-0.0641	-0.2755	-0.1591	-0.3617	-0.2387
('MKNK1', 'chr1-47231464-47231964')	-0.4066	-0.5606	-0.5456	0.3251	-0.6037	-0.3427
('MKNK1', 'chr1-46339764-46341208')	0.1837	0.1506	0.1083	0.2967	-0.0114	0.2197
('MKNK1', 'chr1-46373963-46374463')	-0.3947	-0.4483	-0.5153	0.1698	-0.5437	-0.003
('MKNK1', 'chr1-46442193-46443093')	0.0748	-0.1148	-0.2128	-0.0808	-0.3784	-0.2239
('MKNK1', 'chr1-46446820-46447320')	-0.236	-0.2662	-0.212	0.0721	-0.4508	-0.1344
('MKNK1', 'chr1-46522403-46522903')	-0.1136	-0.4499	-0.5045	-0.1318	-0.5103	-0.301
('MKNK1', 'chr1-46527960-46528765')	-0.0939	0.0529	-0.1394	-0.0407	-0.3559	-0.1032
('MKNK1', 'chr1-46532723-46533223')	-0.1757	-0.2878	-0.3522	-0.1102	-0.4547	-0.14
('MKNK1', 'chr1-46533260-46533760')	-0.1847	-0.174	-0.194	-0.0619	-0.5188	-0.1755
('MKNK1', 'chr1-46571756-46572256')	-0.3878	-0.2325	-0.5038	-0.2001	-0.5483	-0.2377
('MKNK1', 'chr1-46572813-46573313')	-0.2518	-0.3151	-0.4369	-0.1758	-0.537	-0.2016
('MKNK1', 'chr1-46573423-46573923')	0.0513	-0.3453	-0.4437	-0.1968	-0.5442	-0.0786
('MKNK1', 'chr1-46576364-46576864')	-0.2556	-0.1791	-0.3135	-0.1757	-0.5403	-0.2973
('MKNK1', 'chr1-46581754-46582254')	-0.3958	-0.3687	-0.4581	0.2463	-0.5309	-0.2738
('MKNK1', 'chr1-46584603-46585103')	-0.3238	-0.4326	-0.0772	-0.0101	-0.5331	0.077
('MKNK1', 'chr1-46585212-46585712')	-0.2983	-0.4225	-0.3397	0.0176	-0.5477	-0.0069
('MKNK1', 'chr1-46587004-46587504')	-0.3947	-0.4128	-0.4237	0.2477	-0.5513	-0.303
('MKNK1', 'chr1-46599344-46600293')	-0.3697	-0.1528	-0.2085	0.1713	-0.5198	-0.153
('MKNK1', 'chr1-46603435-46604492')	0.1104	0.0615	0.1122	0.273	-0.3901	0.1175
('MKNK1', 'chr1-46643333-46643833')	-0.1392	-0.4279	-0.2337	-0.1152	-0.5131	-0.2224
('MKNK1', 'chr1-46667616-46669346')	0.057	0.0095	0.0386	0.2544	-0.0274	0.2511
('MKNK1', 'chr1-46681278-46682062')	0.0728	-0.4003	-0.3963	-0.2253	-0.5459	-0.2973
('MKNK1', 'chr1-46725106-46725606')	-0.2784	-0.2911	-0.335	-0.1705	-0.483	0.0008
('MKNK1', 'chr1-47333305-47334923')	0.183	0.1163	0.1422	0.2704	0.0555	0.2899
('MKNK1', 'chr1-45606871-45608314')	-0.314	-0.1302	-0.4133	0.1647	-0.5041	-0.2973
('MKNK1', 'chr1-46347882-46348507')	-0.2735	-0.4121	-0.4287	0.156	-0.3915	-0.2423
('MKNK1', 'chr1-46399283-46399783')	-0.3947	-0.1413	-0.2348	-0.1657	-0.4504	-0.3008
('MKNK1', 'chr1-46406957-46407457')	-0.3522	-0.2323	-0.1694	-0.2253	-0.4188	-0.1552
('MKNK1', 'chr1-46539978-46540525')	-0.3556	-0.0146	-0.3636	-0.1976	-0.5425	-0.2798
('MKNK1', 'chr1-46542128-46543043')	-0.0765	-0.0467	-0.3324	-0.1923	-0.5158	-0.2271
('MKNK1', 'chr1-46549546-46550092')	-0.3182	-0.0376	-0.1018	-0.22	-0.547	-0.2686
('MKNK1', 'chr1-46557547-46558368')	-0.3653	0.0185	-0.2162	-0.1796	-0.5102	-0.2973
('MKNK1', 'chr1-46589955-46590455')	-0.3768	-0.4543	-0.2609	-0.0472	-0.552	-0.282
('MKNK1', 'chr1-46607631-46608131')	-0.0539	-0.3819	-0.3371	-0.127	-0.5157	-0.2311
('MKNK1', 'chr1-46692010-46692764')	-0.3835	-0.398	-0.2565	-0.211	-0.5059	-0.2922
('TAL1', 'chr1-47231464-47231964')	-0.676	-0.984	-0.8247	0.6127	-0.9019	-0.9005
('TAL1', 'chr1-47333305-47334923')	0.1336	0.0077	0.1225	0.534	-0.0295	0.1442
('TAL1', 'chr1-47437494-47438021')	-0.5894	-0.9817	-0.8601	0.6122	-0.8003	-0.4877
('TAL1', 'chr1-46616056-46616556')	-0.3519	-0.5331	-0.696	0.2938	-0.7867	-0.0258
('TAL1', 'chr1-46616593-46617376')	-0.2761	-0.5164	-0.4828	0.3142	-0.4918	-0.3686
('TAL1', 'chr1-46339764-46341208')	0.1348	0.0654	0.0773	0.5458	-0.1076	0.0915
('TAL1', 'chr1-46347882-46348507')	-0.5957	-0.9059	-0.7936	0.4044	-0.6882	-0.8235
('TAL1', 'chr1-46522403-46522903')	-0.3815	-0.9647	-0.9096	0.0448	-0.9021	-0.9723
('TAL1', 'chr1-46603435-46604492')	0.0192	-0.0952	0.0705	0.5345	-0.7019	-0.1298
('TAL1', 'chr1-46607631-46608131')	-0.3045	-0.8437	-0.634	0.0918	-0.8931	-0.7519
('TAL1', 'chr1-46613821-46614321')	-0.586	-0.6961	-0.6563	0.5882	-0.7957	-0.2917
('TAL1', 'chr1-46667616-46669346')	-0.1063	-0.1665	-0.0576	0.5196	-0.1573	0.1191
('TAL1', 'chr1-47192791-47193341')	-0.3979	-0.7277	-0.6048	0.5345	-0.8992	-0.5333
('TAL1', 'chr1-47211799-47212299')	-0.8161	-0.9742	-0.9124	0.5482	-0.94	-0.9801
('TAL1', 'chr1-47313920-47314883')	0.0783	0.023	0.1395	0.5441	0.105	0.1297
('TAL1', 'chr1-47696591-47697364')	0.0614	-0.9539	-0.5425	0.0061	-0.9453	-0.2894
('TAL1', 'chr1-47705555-47706055')	-0.4563	-0.8744	-0.6974	-0.0084	-0.9313	-0.0466
('TAL1', 'chr1-47709514-47710014')	-0.3661	-0.9374	-0.866	0.0533	-0.9437	-0.0912
('TAL1', 'chr1-47710458-47710958')	-0.2008	-0.7504	-0.6268	0.0914	-0.8654	-0.8545
('TAL1', 'chr1-47224925-47225425')	-0.7802	-0.9568	-0.8539	0.3416	-0.8991	-0.9801
('TAL1', 'chr1-47237499-47237999')	-0.5352	-0.9873	-0.8175	0.7122	-0.9495	-0.9801
('SPATA6', 'chr1-48470168-48471282')	0.5212	-0.1459	-0.2936	0.4902	0.3782	0.783
('SPATA6', 'chr1-48471480-48472704')	0.6554	0.2565	0.208	0.6158	0.6647	0.8453
('SPATA6', 'chr1-48236736-48237254')	-0.4407	-0.4029	-0.5408	0.069	-0.2169	-0.0965
('SPATA6', 'chr1-48242052-48242552')	-0.4367	-0.5419	-0.652	0.1965	-0.1945	0.0629
('SPATA6', 'chr1-48245093-48245593')	-0.4334	-0.6075	-0.6772	0.4478	-0.2921	-0.0957
('SPATA6', 'chr1-48246528-48247028')	-0.3226	-0.595	-0.6465	0.2749	-0.2958	-0.1101
('SPATA6', 'chr1-48493753-48494976')	-0.1561	-0.3315	-0.3462	-0.0106	0.5481	0.6499
('SPATA6', 'chr1-48498038-48498919')	-0.2663	-0.4012	-0.4574	0.2862	0.2871	0.33
('SPATA6', 'chr1-48530598-48531098')	-0.4422	-0.5016	-0.6585	-0.1389	-0.0486	0.0498
('SPATA6', 'chr1-48202171-48202671')	-0.3323	-0.4128	-0.398	-0.0623	-0.256	0.185
('SPATA6', 'chr1-48214737-48215386')	0.2327	-0.1159	-0.6166	-0.1747	-0.3033	0.1346
('SPATA6', 'chr1-48731715-48732215')	-0.3833	-0.3227	-0.6576	-0.1747	-0.2989	-0.1101
('AGBL4', 'chr1-50022856-50023549')	-0.7634	0.3348	0.0872	-0.7867	-0.9808	-0.2472
('AGBL4', 'chr1-50023652-50024748')	-0.7127	0.4588	0.3642	-0.2595	-0.9726	-0.0645
('AGBL4', 'chr1-48953234-48954092')	-0.9825	0.107	-0.2989	-0.8455	-0.9985	-0.4756
('AGBL4', 'chr1-49292883-49293618')	-0.8191	0.1328	-0.4065	-0.7703	-0.9874	-0.6844
('AGBL4', 'chr1-49294530-49295030')	-0.9379	0.3347	-0.3961	-0.8304	-0.9985	-0.8416
('AGBL4', 'chr1-49297272-49297772')	-0.9629	0.1429	-0.3877	-0.8455	-0.984	-0.8388
('AGBL4', 'chr1-49297837-49298580')	-0.853	0.5342	-0.2386	-0.8455	-0.9811	-0.8388
('AGBL4', 'chr1-50108539-50109039')	-0.964	0.1857	0.0576	0.1403	-0.967	-0.4264
('AGBL4', 'chr1-50109626-50111159')	-0.7546	0.6715	0.4855	0.1698	-0.9384	0.4899
('AGBL4', 'chr1-50117345-50117845')	-0.9155	-0.1361	-0.1359	-0.817	-0.964	-0.5599
('AGBL4', 'chr1-50132169-50132669')	-0.9823	-0.1369	0.1186	-0.8544	-0.998	-0.415
('AGBL4', 'chr1-50152034-50152534')	-0.9852	0.3329	-0.0381	-0.2362	-0.9788	-0.8408
('AGBL4', 'chr1-50155807-50156307')	-0.9821	0.102	-0.2544	0.167	-0.9882	-0.4631
('AGBL4', 'chr1-50157688-50158188')	-0.9825	-0.0025	-0.1784	-0.8132	-0.993	-0.8408
('AGBL4', 'chr1-50332098-50332598')	-0.9825	0.234	-0.1284	-0.7973	-0.9784	-0.805
('AGBL4', 'chr1-50333014-50333982')	-0.7242	0.5466	0.239	-0.4497	-0.8853	-0.82
('AGBL4', 'chr1-50335334-50335834')	-0.983	0.3067	-0.3226	-0.8132	-0.9968	-0.7693
('AGBL4', 'chr1-50047873-50048909')	-0.9946	-0.0147	0.165	-0.4368	-0.9873	-0.4049
('AGBL4', 'chr1-50098474-50098974')	-0.9637	-0.1267	-0.439	-0.2193	-0.9975	-0.8441
('AGBL4', 'chr1-50176241-50177615')	-0.9826	0.5612	-0.0223	-0.5371	-0.971	-0.4063
('ELAVL4', 'chr1-50047873-50048909')	-0.9865	-0.2119	-0.0106	-0.4572	-0.9816	-0.484
('ELAVL4', 'chr1-48775722-48776222')	-0.738	-0.2726	-0.4205	-0.718	-0.9067	-0.7318
('ELAVL4', 'chr1-48776465-48777381')	-0.5866	-0.2579	-0.0576	-0.7222	-0.7492	0.1951
('ELAVL4', 'chr1-48777508-48778008')	-0.3852	-0.2444	-0.1601	-0.8505	-0.8565	-0.76
('ELAVL4', 'chr1-48750066-48750566')	-0.8624	-0.5729	-0.5863	-0.6962	-0.9647	-0.8235
('ELAVL4', 'chr1-48794572-48795072')	-0.9752	-0.299	-0.5024	-0.845	-0.9834	-0.7411
('ELAVL4', 'chr1-48916003-48916592')	-0.7689	-0.0606	-0.1254	-0.8688	-0.97	-0.5714
('ELAVL4', 'chr1-48920810-48921310')	-0.6862	-0.5219	-0.3575	-0.8683	-0.9832	-0.3084
('ELAVL4', 'chr1-48948175-48948675')	-0.9842	0.0538	-0.2253	-0.8661	-0.9752	-0.1459
('ELAVL4', 'chr1-49163080-49163580')	-0.8168	-0.5666	-0.5616	-0.8661	-0.8911	-0.2592
('ELAVL4', 'chr1-49185152-49185652')	-0.6636	0.0161	-0.4992	-0.8661	-0.9836	-0.7655
('ELAVL4', 'chr1-49185664-49186173')	-0.7948	0.0256	-0.5492	-0.8661	-0.9835	-0.5013
('ELAVL4', 'chr1-49186886-49187386')	-0.4773	-0.311	-0.4813	-0.8696	-0.9804	-0.6311
('ELAVL4', 'chr1-49324108-49324608')	-0.5078	-0.5805	-0.4754	-0.8661	-0.9483	-0.4578
('ELAVL4', 'chr1-50117345-50117845')	-0.9064	-0.3906	-0.254	-0.8251	-0.9475	-0.5999
('ELAVL4', 'chr1-50132169-50132669')	-0.9633	-0.3618	-0.0594	-0.8541	-0.9749	-0.4921
('ELAVL4', 'chr1-50189751-50190251')	-0.9301	-0.5078	-0.3629	-0.7706	-0.968	-0.7368
('ELAVL4', 'chr1-50192000-50192500')	-0.8702	-0.3413	-0.2729	-0.6115	-0.9785	-0.643
('ELAVL4', 'chr1-50368261-50368880')	-0.5866	-0.2271	-0.2273	-0.8661	-0.8811	-0.6347
('ELAVL4', 'chr1-50976245-50979279')	0.0621	-0.107	0.0407	-0.1029	0.0463	0.1354
('ECHDC2', 'chr1-52926977-52928390')	0.1513	0.206	0.1572	-0.2344	-0.277	0.1034
('ECHDC2', 'chr1-53196312-53197528')	0.242	0.2019	0.1794	0.1094	-0.0316	0.2102
('ECHDC2', 'chr1-53238230-53239571')	0.1355	0.1654	0.2527	0.1253	-0.0767	0.2576
('ECHDC2', 'chr1-53176762-53177262')	-0.1423	-0.2072	-0.0888	-0.5339	-0.5027	-0.1656
('ECHDC2', 'chr1-53181916-53182416')	-0.0268	-0.1466	-0.1057	-0.3044	-0.4369	-0.145
('ECHDC2', 'chr1-53185553-53186053')	0.0154	-0.1652	-0.0415	-0.5001	-0.5248	-0.1175
('ECHDC2', 'chr1-53187128-53187628')	-0.2561	-0.0981	-0.0729	-0.5139	-0.5287	-0.2926
('ECHDC2', 'chr1-52697552-52698857')	0.2063	0.197	0.2645	0.0828	0.0681	0.3154
('ECHDC2', 'chr1-52702820-52703878')	0.1296	0.2301	0.2252	0.0702	0.0813	0.2364
('ECHDC2', 'chr1-52725583-52726908')	0.1087	0.1035	0.2499	-0.1086	-0.0363	0.2705
('ECHDC2', 'chr1-52921534-52922034')	0.1061	-0.1679	-0.2819	-0.3272	-0.5464	-0.1052
('ECHDC2', 'chr1-53014632-53015365')	0.1965	0.1062	-0.0126	-0.1199	-0.4242	0.0467
('ECHDC2', 'chr1-53015367-53015867')	-0.1085	-0.1051	-0.1753	-0.3792	-0.5144	-0.1927
('ECHDC2', 'chr1-53048569-53049386')	-0.1998	-0.0182	0.0218	-0.4762	-0.2523	0.033
('ECHDC2', 'chr1-53091948-53092448')	0.1006	-0.2438	-0.236	-0.42	-0.5373	-0.2935
('ECHDC2', 'chr1-53124060-53124560')	-0.1541	-0.0693	-0.2296	-0.4304	-0.5266	-0.2926
('ECHDC2', 'chr1-53134805-53135641')	-0.2321	-0.059	-0.059	-0.5226	-0.5754	-0.1581
('ECHDC2', 'chr1-53386013-53386513')	-0.2752	-0.2082	-0.0214	-0.4483	-0.5293	-0.148
('LRP8', 'chr1-53326064-53326670')	0.0393	-0.022	0.1853	0.2014	-0.8563	0.0921
('LRP8', 'chr1-53326880-53327380')	-0.4276	-0.1727	0.13	-0.2731	-0.8933	0.0177
('LRP8', 'chr1-53327409-53327909')	-0.3295	-0.2901	-0.0029	-0.3759	-0.8823	-0.1051
('LRP8', 'chr1-53327986-53328486')	-0.3942	-0.1368	0.1634	-0.3366	-0.8341	0.0184
('LRP8', 'chr1-54541860-54542848')	-0.1726	0.0133	-0.1096	-0.4678	-0.8312	-0.202
('LRP8', 'chr1-53738119-53739515')	-0.1074	0.2601	0.2809	-0.2178	-0.7378	0.1278
('LRP8', 'chr1-53837820-53838873')	0.2228	0.3058	0.3319	0.2587	-0.0613	0.3279
('LRP8', 'chr1-53124060-53124560')	-0.3	-0.1734	-0.2017	-0.3231	-0.8744	-0.3708
('LRP8', 'chr1-53278164-53279060')	-0.2647	-0.1074	0.0815	-0.3589	-0.7881	-0.1253
('LRP8', 'chr1-53279121-53279939')	-0.243	-0.3205	0.2636	-0.4527	-0.8331	-0.2738
('LRP8', 'chr1-53288298-53288798')	-0.2177	-0.2852	-0.0323	-0.4353	-0.8167	-0.1784
('LRP8', 'chr1-53294519-53295426')	-0.3065	-0.0478	0.137	-0.4529	-0.8314	-0.2702
('LRP8', 'chr1-53295802-53296302')	-0.2011	-0.3362	-0.0051	-0.3847	-0.8387	-0.3603
('LRP8', 'chr1-53305384-53305884')	-0.184	-0.3648	-0.0245	-0.4659	-0.8264	-0.3132
('LRP8', 'chr1-53306207-53306707')	-0.2279	-0.2824	0.0162	-0.4092	-0.8068	-0.3431
('LRP8', 'chr1-53317251-53317751')	-0.2372	-0.2939	-0.0138	-0.4659	-0.8341	-0.3631
('LRP8', 'chr1-53383070-53383570')	-0.4768	-0.421	0.0586	-0.4659	-0.834	-0.328
('LRP8', 'chr1-53386013-53386513')	-0.5174	-0.3958	-0.0095	-0.3622	-0.876	-0.2206
('LRP8', 'chr1-53390194-53390694')	-0.441	-0.3757	-0.03	-0.0313	-0.8377	-0.3264
('LRP8', 'chr1-53391928-53392428')	-0.3492	-0.3825	0.0085	-0.4273	-0.8053	-0.3603
('LRP8', 'chr1-53393415-53393938')	-0.1557	-0.1434	0.2511	-0.3761	-0.7932	-0.2403
('LRP8', 'chr1-52702820-52703878')	0.1535	0.2339	0.2929	0.2084	0.0669	0.3055
('LRP8', 'chr1-53176762-53177262')	-0.2888	-0.4056	-0.048	-0.4791	-0.8406	-0.2589
('LRP8', 'chr1-53187128-53187628')	-0.496	-0.2588	-0.0213	-0.4128	-0.8751	-0.3708
('LRP8', 'chr1-53196312-53197528')	0.2654	0.184	0.255	0.2694	-0.107	0.3003
('LRP8', 'chr1-53220100-53221061')	0.2572	0.2328	0.3553	0.3979	-0.1057	0.2854
('LRP8', 'chr1-53238230-53239571')	0.1565	0.1146	0.342	0.2697	-0.1741	0.3457
('LRP8', 'chr1-54103468-54103968')	-0.4918	0.0454	-0.0815	-0.4659	-0.8365	-0.3603
('ACOT11', 'chr1-54541860-54542848')	-0.1024	0.0269	-0.4181	-0.7156	-0.8555	-0.4702
('ACOT11', 'chr1-54807230-54807730')	-0.5787	-0.2187	-0.7325	-0.8068	-0.9262	-0.7749
('ACOT11', 'chr1-54764215-54765146')	0.3364	0.4049	0.3307	0.27	0.1823	0.3726
('ACOT11', 'chr1-54099115-54099615')	-0.7065	-0.2459	-0.182	-0.6844	-0.9395	-0.7749
('ACOT11', 'chr1-54219896-54221372')	0.3837	0.2533	0.0078	-0.0409	-0.8429	-0.3158
('ACOT11', 'chr1-54581475-54582105')	0.3195	-0.3675	-0.4937	-0.8899	-0.675	-0.1933
('ACOT11', 'chr1-54582867-54583768')	0.2364	0.1797	-0.3347	-0.8899	-0.92	-0.4831
('ACOT11', 'chr1-54583809-54584309')	0.0439	-0.4888	-0.43	-0.8899	-0.8859	-0.2955
('ACOT11', 'chr1-54365995-54366495')	-0.5382	0.1087	-0.5307	-0.8899	-0.8645	-0.4435
('ACOT11', 'chr1-54547654-54549350')	0.2896	0.336	0.0864	-0.7842	-0.3701	0.2805
('ACOT11', 'chr1-54549449-54549949')	0.1997	-0.2843	-0.6023	-0.8899	-0.8686	-0.718
('ACOT11', 'chr1-54609256-54610076')	-0.387	-0.5278	-0.7093	-0.8773	-0.3981	0.0072
('ACOT11', 'chr1-54649377-54650278')	-0.4733	-0.4465	-0.1896	-0.8863	-0.8955	-0.7138
('ACOT11', 'chr1-54715319-54716429')	0.377	0.3186	0.157	0.2847	-0.0426	0.0716
('USP24', 'chr1-55213716-55214857')	0.0995	-0.0335	0.1027	0.0228	-0.0932	0.2581
('USP24', 'chr1-55214942-55216225')	0.1111	0.0734	0.0272	-0.01	0.0344	0.2515
('USP24', 'chr1-56644558-56646254')	0.0504	0.0825	0.1056	-0.234	-0.1464	0.1965
('USP24', 'chr1-55067118-55067901')	0.1152	-0.1633	0.0012	-0.246	0.0057	0.1943
('USP24', 'chr1-55070171-55070671')	-0.0663	-0.197	-0.0842	-0.2485	-0.1805	0.0163
('USP24', 'chr1-55071572-55072072')	-0.0749	-0.2212	-0.0645	-0.1857	-0.2005	0.1067
('USP24', 'chr1-55140531-55141031')	-0.0618	-0.2405	-0.1793	-0.1688	-0.1089	0.0993
('USP24', 'chr1-55141170-55142095')	-0.057	-0.198	-0.1251	-0.2387	-0.1848	0.1122
('USP24', 'chr1-55151152-55151652')	-0.1089	-0.2387	-0.193	-0.1166	-0.1893	0.0335
('USP24', 'chr1-55152936-55153436')	-0.0853	-0.2269	-0.1629	-0.2255	-0.199	0.1132
('USP24', 'chr1-55154295-55154897')	-0.091	-0.2044	-0.1028	-0.2146	-0.1326	0.1722
('USP24', 'chr1-55155606-55156106')	-0.098	-0.2414	-0.1547	-0.18	-0.1331	0.0701
('USP24', 'chr1-55167258-55167758')	-0.1026	-0.1859	-0.1432	-0.2337	-0.1954	0.1298
('USP24', 'chr1-55171704-55172204')	-0.088	-0.2306	-0.1732	-0.2225	-0.2112	0.1385
('USP24', 'chr1-55253062-55253562')	-0.0312	-0.2273	-0.2086	-0.213	-0.2001	0.1795
('USP24', 'chr1-55274866-55275708')	0.1198	-0.2226	-0.1603	-0.226	-0.0943	0.2163
('USP24', 'chr1-55276617-55277117')	0.0863	-0.2222	-0.2032	-0.1567	-0.1421	0.2058
('USP24', 'chr1-55277299-55277832')	0.0609	-0.2056	-0.1295	-0.1162	-0.0809	0.1621
('USP24', 'chr1-55284753-55285437')	-0.0534	-0.2124	-0.1424	-0.2103	-0.0851	0.0616
('USP24', 'chr1-55374339-55375899')	-0.0298	-0.2027	-0.0508	-0.1915	0.1143	0.0584
('USP24', 'chr1-56216143-56216643')	-0.085	-0.1484	-0.184	-0.2196	-0.2095	0.0602
('USP24', 'chr1-56362155-56362655')	-0.0846	-0.2171	-0.1968	-0.2255	-0.1735	0.1169
('USP24', 'chr1-56363042-56363893')	-0.084	-0.1969	-0.1949	-0.2314	0.0266	0.163
('USP24', 'chr1-56435616-56436730')	0.0698	-0.1928	-0.1017	-0.2203	0.1077	0.2563
('USP24', 'chr1-56436823-56437547')	-0.003	-0.2115	-0.1805	-0.2067	0.1424	0.2267
('USP24', 'chr1-56446724-56447224')	-0.074	-0.2297	-0.1787	-0.2255	-0.1581	0.059
('USP24', 'chr1-56468516-56469016')	0.0494	-0.2169	-0.1901	-0.2435	-0.1931	0.0163
('USP24', 'chr1-56469918-56470418')	-0.0539	-0.2244	-0.199	-0.1881	-0.2017	0.0163
('USP24', 'chr1-56509817-56510317')	0.0001	-0.2106	-0.193	-0.2007	-0.1352	0.0748
('USP24', 'chr1-56510375-56510875')	-0.0203	-0.226	-0.1955	-0.2255	-0.1729	0.0758
('USP24', 'chr1-56514615-56515115')	-0.0312	-0.233	-0.205	-0.2183	-0.1658	0.0271
('USP24', 'chr1-56516453-56517362')	0.0174	-0.2301	-0.204	-0.1502	-0.126	0.0916
('USP24', 'chr1-56524855-56525355')	-0.0362	-0.2332	-0.1913	-0.2246	-0.1672	0.0599
('USP24', 'chr1-56525637-56526137')	-0.0284	-0.2446	-0.1772	-0.0694	-0.0764	0.1706
('USP24', 'chr1-56549764-56550575')	0.1042	-0.222	-0.1709	-0.2255	-0.0917	0.0918
('USP24', 'chr1-56551656-56552156')	0.1538	-0.2319	-0.1366	-0.2224	-0.1261	0.1574
('USP24', 'chr1-56562766-56563614')	0.1428	-0.2356	-0.128	-0.2366	-0.1072	0.1327
('USP24', 'chr1-56564868-56565629')	0.0553	-0.2279	-0.1604	-0.234	-0.1021	0.0699
('USP24', 'chr1-56577065-56577677')	0.0431	-0.2244	-0.0896	-0.2304	0.0115	0.2602
('USP24', 'chr1-56578219-56579781')	0.1669	-0.1909	-0.0013	-0.1715	0.1196	0.2415
('USP24', 'chr1-56584571-56585225')	0.0104	-0.2223	-0.1648	-0.2255	-0.1279	0.1229
('USP24', 'chr1-55053099-55053599')	-0.0665	-0.2288	-0.1432	-0.0499	-0.2058	0.0163
('DAB1', 'chr1-58545608-58546434')	-0.067	0.2835	0.0574	0.0613	-0.1284	0.0674
('DAB1', 'chr1-58546575-58547120')	0.0973	0.1078	0.1649	0.3233	0.0544	0.183
('DAB1', 'chr1-56820946-56821446')	-0.1486	-0.1122	-0.0907	-0.2787	-0.2705	-0.1444
('DAB1', 'chr1-59926499-59927631')	0.063	-0.1774	-0.1236	-0.1901	0.1936	0.3321
('DAB1', 'chr1-59296176-59297577')	0.2296	0.2667	0.1487	0.2682	0.0769	0.1354
('DAB1', 'chr1-59814081-59814831')	-0.2357	0.1336	0.2774	-0.1331	-0.2738	-0.1643
('DAB1', 'chr1-59814875-59816254')	-0.2902	0.2411	0.2134	-0.2436	-0.2812	-0.1026
('DAB1', 'chr1-58783287-58785444')	0.1307	0.2061	0.0983	0.1408	0.0574	0.0686
('DAB1', 'chr1-61741866-61743840')	0.1415	0.28	0.1849	-0.0712	-0.1069	0.2249
('DAB1', 'chr1-70204933-70206114')	0.2048	0.2605	0.1883	0.1198	0.1951	0.2145
('DAB1', 'chr1-58577549-58578681')	-0.1939	-0.1867	-0.0896	-0.2352	-0.0238	-0.021
('DAB1', 'chr1-61724609-61725601')	0.138	0.2545	0.2546	0.3586	0.155	0.2928
('DAB1', 'chr1-62435911-62437695')	0.1566	0.1573	0.1211	0.2696	0.1998	0.1049
('DAB1', 'chr1-56831165-56832147')	-0.0811	0.143	0.05	-0.2302	-0.2727	-0.0607
('DAB1', 'chr1-56832209-56832709')	-0.2749	-0.0819	0.035	-0.2352	-0.2787	-0.1434
('DAB1', 'chr1-56832990-56833490')	-0.2698	-0.1172	-0.0311	-0.2352	-0.2844	-0.0874
('DAB1', 'chr1-58059682-58060182')	-0.1745	-0.1734	0.0772	-0.2352	-0.2925	-0.1426
('DAB1', 'chr1-58060231-58060731')	-0.1842	-0.1356	-0.0092	-0.2352	-0.284	-0.1584
('DAB1', 'chr1-58064056-58064556')	-0.2698	-0.1438	-0.0768	-0.2352	-0.2694	-0.1716
('DAB1', 'chr1-58132489-58132989')	-0.2721	-0.1822	-0.1463	-0.2352	-0.2886	0.1718
('DAB1', 'chr1-58227701-58228201')	-0.2698	-0.1711	-0.0541	-0.2302	-0.2796	-0.0776
('DAB1', 'chr1-58244835-58245335')	-0.2662	-0.0909	0.0157	-0.2352	-0.2925	-0.0782
('DAB1', 'chr1-58248051-58249210')	-0.2502	0.2179	0.2275	-0.258	-0.2655	0.0439
('DAB1', 'chr1-58249822-58250848')	-0.2549	0.2267	0.2646	-0.1885	-0.2692	0.2265
('DAB1', 'chr1-58570616-58572032')	-0.2601	-0.1495	-0.1534	-0.2428	0.083	-0.0752
('DAB1', 'chr1-58584544-58585044')	-0.2072	0.004	-0.2032	-0.2429	-0.2749	-0.18
('DAB1', 'chr1-58585132-58585632')	-0.2075	0.0182	-0.2051	-0.256	-0.2619	-0.1314
('DAB1', 'chr1-58649926-58650426')	-0.274	-0.1472	-0.1589	-0.2415	-0.2558	0.0072
('DAB1', 'chr1-58651987-58652944')	-0.1717	-0.0218	0.0081	-0.2196	-0.0922	-0.0524
('DAB1', 'chr1-58655865-58656365')	-0.2314	-0.1138	-0.0451	-0.2366	-0.2934	-0.1031
('DAB1', 'chr1-58664764-58665322')	-0.2733	-0.173	-0.1544	-0.2445	-0.0837	-0.147
('DAB1', 'chr1-59696535-59697035')	-0.2898	-0.1625	-0.2211	-0.0557	-0.291	-0.1846
('DAB1', 'chr1-59697608-59698108')	-0.2817	-0.1373	-0.176	-0.2663	-0.2929	-0.2259
('DAB1', 'chr1-59699111-59699611')	-0.2044	-0.199	-0.204	-0.1438	-0.2775	-0.2429
('DAB1', 'chr1-59704649-59705149')	-0.082	-0.2139	-0.1235	-0.1849	-0.2641	0.0111
('DAB1', 'chr1-59707323-59708123')	-0.1649	-0.054	-0.0777	-0.2334	-0.2694	0.0218
('DAB1', 'chr1-59714757-59715257')	0.1914	-0.1977	-0.2494	-0.246	-0.2878	-0.2259
('DAB1', 'chr1-59716404-59716904')	-0.1617	-0.1851	-0.2177	-0.24	-0.279	-0.2259
('DAB1', 'chr1-59730703-59731504')	-0.0149	-0.1534	-0.143	-0.2619	-0.1774	0.0358
('DAB1', 'chr1-59731777-59732633')	-0.1208	-0.1556	-0.0752	-0.2493	-0.2594	0.0167
('DAB1', 'chr1-59732989-59733489')	0.025	-0.2015	-0.2032	-0.2401	-0.2705	-0.2259
('DAB1', 'chr1-59743123-59744060')	-0.01	-0.192	-0.1199	0.1127	-0.2929	-0.0809
('DAB1', 'chr1-59752397-59753210')	-0.1428	-0.089	-0.1256	-0.2401	-0.0436	0.2555
('DAB1', 'chr1-59759256-59759873')	0.0258	0.0843	-0.035	-0.0866	-0.1084	-0.089
('DAB1', 'chr1-59764618-59765118')	-0.1936	-0.1	-0.1847	-0.2401	-0.284	-0.2259
('DAB1', 'chr1-59765260-59765760')	-0.2969	-0.0321	-0.1945	-0.2401	-0.2861	-0.2347
('DAB1', 'chr1-59766266-59767090')	-0.2703	0.0601	-0.2292	-0.2575	-0.289	-0.2367
('DAB1', 'chr1-59820077-59820577')	-0.2886	-0.1005	-0.0732	-0.2682	-0.2946	-0.1563
('DAB1', 'chr1-59823109-59823609')	-0.2698	-0.0995	-0.0702	-0.2352	-0.275	-0.1547
('DAB1', 'chr1-59947042-59947915')	0.08	-0.096	0.0071	-0.2129	0.0726	0.2451
('DAB1', 'chr1-61077710-61078320')	0.0621	0.1375	0.1915	0.2543	0.1922	0.3049
('DAB1', 'chr1-63522795-63524066')	0.2226	0.247	0.193	0.3325	0.2227	0.2675
('DAB1', 'chr1-57344297-57344797')	-0.1699	-0.1223	-0.126	-0.2352	-0.2906	-0.0826
('DAB1', 'chr1-57381194-57381694')	-0.2778	-0.1244	-0.0607	-0.2334	-0.2848	-0.1434
('DAB1', 'chr1-57401531-57402031')	-0.2285	-0.1566	-0.0671	-0.2352	-0.2906	-0.1716
('DAB1', 'chr1-57406361-57406861')	-0.2722	-0.0289	-0.1457	-0.2352	-0.2906	-0.1511
('DAB1', 'chr1-57407841-57408824')	-0.277	0.0712	-0.0192	-0.2302	-0.2827	-0.0773
('DAB1', 'chr1-58579773-58580711')	-0.2236	-0.169	-0.1537	-0.243	0.1813	0.2744
('DAB1', 'chr1-58596589-58597721')	-0.2446	-0.1378	-0.1542	-0.1616	-0.2051	0.1366
('DAB1', 'chr1-58618315-58618815')	-0.2529	-0.1629	-0.1765	-0.0387	-0.2861	-0.1479
('DAB1', 'chr1-58739880-58740380')	-0.2595	-0.1435	-0.2049	-0.1891	-0.2876	-0.1712
('FGGY', 'chr1-59296176-59297577')	0.0877	0.0996	0.0832	0.0876	0.0206	0.094
('FGGY', 'chr1-58783287-58785444')	0.0567	0.0813	0.0719	0.0524	0.0312	0.0577
('FGGY', 'chr1-58699741-58700468')	0.0863	0.0863	0.0743	0.1304	-0.045	0.0471
('FGGY', 'chr1-58685821-58686321')	-0.0271	0.0137	-0.0421	-0.0007	-0.0959	-0.0317
('FGGY', 'chr1-58687594-58688094')	-0.0271	0.0193	-0.0293	0.0101	-0.1024	-0.0429
('FGGY', 'chr1-58708353-58708853')	-0.0271	-0.0036	-0.0366	-0.0086	-0.102	-0.0399
('FGGY', 'chr1-58710649-58711596')	-0.0221	0.029	-0.0366	0.0203	-0.0999	-0.0399
('FGGY', 'chr1-58718017-58718979')	-0.0271	0.0705	-0.0232	0.001	-0.1061	-0.0399
('FGGY', 'chr1-58719721-58720221')	-0.0271	0.0408	-0.0318	-0.0156	-0.0969	-0.0399
('FGGY', 'chr1-58720750-58721493')	-0.0271	0.0758	-0.0325	-0.0121	-0.1017	-0.0164
('FGGY', 'chr1-58739880-58740380')	-0.0177	-0.0079	-0.0367	-0.0149	-0.1131	-0.0159
('FGGY', 'chr1-58754077-58754577')	-0.0027	0.0135	-0.0107	-0.0172	-0.1014	-0.0472
('FGGY', 'chr1-58754880-58755823')	0.0085	0.0442	-0.0119	0.0588	-0.0979	-0.0571
('FGGY', 'chr1-58768712-58769630')	-0.0045	0.012	-0.0281	0.0377	-0.1114	-0.013
('FGGY', 'chr1-58773075-58773851')	0.0137	-0.0166	0.0008	0.0101	-0.1069	-0.0366
('FGGY', 'chr1-58815271-58815974')	-0.0102	0.0367	-0.0226	0.1207	-0.1056	-0.0294
('FGGY', 'chr1-58816076-58817023')	0.0296	0.0556	0.016	0.1421	-0.0439	0.1036
('FGGY', 'chr1-58848239-58849371')	0.019	0.0703	-0.0276	0.0086	-0.0847	-0.0437
('FGGY', 'chr1-58862642-58863465')	-0.0271	-0.0027	-0.0058	-0.0122	-0.0476	-0.0281
('FGGY', 'chr1-58874334-58875514')	0.0922	0.0473	0.001	0.0008	0.0077	0.0798
('FGGY', 'chr1-58882593-58883093')	-0.0171	0.0234	-0.0327	-0.0012	-0.108	-0.0199
('FGGY', 'chr1-58883214-58883714')	0.0242	0.0181	-0.0329	0.0807	-0.1072	-0.0542
('FGGY', 'chr1-58885046-58885546')	0.0374	0.0281	-0.032	0.0017	-0.1081	-0.0419
('FGGY', 'chr1-58886066-58886566')	0.0413	0.0504	-0.0245	0.0145	-0.1024	-0.0414
('FGGY', 'chr1-58886616-58887116')	-0.0052	0.0646	-0.0397	0.0004	-0.1025	-0.0414
('FGGY', 'chr1-58895649-58896149')	-0.027	0.0015	-0.0427	0.0651	-0.1063	-0.0484
('FGGY', 'chr1-58896601-58897101')	-0.0137	0.0008	-0.0406	0.0606	-0.0974	-0.0553
('FGGY', 'chr1-58903187-58904323')	0.0995	0.0862	0.0478	0.1482	0.052	0.1598
('FGGY', 'chr1-58919153-58920384')	-0.0235	0.0765	-0.0376	0.0375	-0.1018	-0.0605
('FGGY', 'chr1-58942702-58943202')	-0.0287	0.0073	-0.0349	-0.0115	-0.1034	-0.0421
('FGGY', 'chr1-59061887-59062387')	-0.0008	0.0249	-0.0349	0.0739	-0.1082	-0.0399
('FGGY', 'chr1-59107411-59107941')	-0.0189	-0.012	-0.0138	0.0512	-0.0999	-0.0499
('FGGY', 'chr1-59136568-59137068')	-0.0271	0.0232	-0.0357	0.0499	-0.1002	-0.0399
('FGGY', 'chr1-59137211-59137889')	-0.0271	0.0436	-0.0222	0.0285	-0.0968	0.0141
('FGGY', 'chr1-59138255-59138755')	-0.0225	0.0049	-0.0369	0.0767	-0.0941	-0.0399
('FGGY', 'chr1-59146590-59147090')	0.0084	0.0008	-0.0157	0.054	-0.1084	-0.0454
('FGGY', 'chr1-59147274-59147774')	-0.0063	0.0091	-0.0415	0.0072	-0.1065	-0.0193
('FGGY', 'chr1-59150730-59151684')	0.0637	0.0692	0.0572	0.0126	-0.1034	-0.0406
('FGGY', 'chr1-59155995-59156495')	0.0369	-0.0141	-0.013	-0.0156	-0.1044	-0.0543
('FGGY', 'chr1-59156800-59157300')	-0.0019	-0.0177	-0.0078	-0.0135	-0.1036	-0.0451
('FGGY', 'chr1-59163551-59164051')	0.0273	-0.0207	-0.0099	-0.0142	-0.1026	-0.0309
('FGGY', 'chr1-59178589-59179089')	0.0434	-0.0252	-0.0338	0.0035	-0.1042	-0.0399
('FGGY', 'chr1-59393208-59394199')	0.102	-0.0058	-0.019	-0.0009	-0.0573	-0.0104
('FGGY', 'chr1-59419279-59419779')	0.0015	0.0006	-0.0095	-0.0055	-0.1041	-0.0423
('FGGY', 'chr1-59422867-59423367')	0.0702	-0.0206	-0.0336	-0.0156	-0.103	-0.0431
('FGGY', 'chr1-59446375-59447124')	0.052	-0.0048	0.0429	0.0166	-0.0988	-0.0457
('FGGY', 'chr1-59476659-59477159')	-0.0271	0.0047	-0.029	-0.0133	-0.1013	-0.0399
('FGGY', 'chr1-59477189-59477689')	-0.0268	0.0459	-0.0408	-0.0094	-0.1018	-0.0399
('FGGY', 'chr1-59487234-59487734')	-0.019	0.0075	-0.0301	-0.0116	-0.1034	-0.0312
('FGGY', 'chr1-59494074-59494574')	-0.0161	0.0194	-0.0341	-0.0027	-0.1034	-0.0399
('FGGY', 'chr1-59498695-59499195')	-0.0193	-0.0145	-0.037	0.0504	-0.1019	-0.0399
('FGGY', 'chr1-59506960-59507460')	-0.0124	0.0083	-0.0292	0.0517	-0.1	-0.0571
('FGGY', 'chr1-59516470-59516970')	-0.02	0.0148	-0.0399	-0.0163	-0.1076	-0.0399
('FGGY', 'chr1-59552009-59552509')	-0.0271	-0.017	-0.0332	0.0359	-0.1068	-0.0399
('FGGY', 'chr1-59570498-59570998')	-0.0271	-0.0247	-0.038	0.0947	-0.104	-0.0399
('FGGY', 'chr1-59580209-59580709')	-0.0262	-0.0181	-0.0445	0.0682	-0.1023	-0.0499
('FGGY', 'chr1-59641897-59642397')	0.051	-0.019	-0.0399	-0.0108	-0.1022	-0.0402
('FGGY', 'chr1-59669691-59670314')	0.0936	-0.017	-0.0134	0.0329	-0.0332	-0.0361
('FGGY', 'chr1-59670541-59671437')	0.0764	-0.0219	-0.0198	0.0645	-0.1098	-0.0274
('FGGY', 'chr1-59696535-59697035')	-0.0236	-0.0106	-0.0372	0.007	-0.1124	-0.0274
('FGGY', 'chr1-59697608-59698108')	-0.0249	-0.0099	-0.0187	-0.024	-0.1136	-0.0465
('FGGY', 'chr1-59699111-59699611')	-0.0107	-0.0229	-0.0374	-0.0012	-0.1151	-0.0454
('FGGY', 'chr1-59704649-59705149')	0.0245	-0.0245	-0.0103	-0.0102	-0.1068	0.0338
('FGGY', 'chr1-59707323-59708123')	-0.0011	0.0057	0.0077	-0.0168	-0.1081	0.0373
('FGGY', 'chr1-59714757-59715257')	0.0857	-0.0219	-0.0429	-0.0192	-0.1126	-0.0465
('FGGY', 'chr1-59716404-59716904')	-0.0002	-0.0206	-0.0349	-0.0201	-0.1077	-0.0465
('FGGY', 'chr1-59730703-59731504')	0.0314	-0.0136	-0.0172	-0.0213	-0.079	0.0395
('FGGY', 'chr1-59731777-59732633')	0.0129	-0.01	0.0197	-0.0193	-0.1016	0.0266
('FGGY', 'chr1-59732989-59733489')	0.0445	-0.0233	-0.0335	-0.0183	-0.1057	-0.0465
('FGGY', 'chr1-59743123-59744060')	0.0371	-0.0215	-0.006	0.0498	-0.117	0.0063
('FGGY', 'chr1-59752397-59753210')	0.0049	-0.0019	-0.0107	-0.0183	-0.021	0.1395
('FGGY', 'chr1-59759256-59759873')	0.0428	0.0411	0.0126	0.0053	-0.0432	0.0001
('FGGY', 'chr1-59764618-59765118')	-0.0072	-0.0027	-0.0212	-0.0183	-0.1115	-0.0465
('FGGY', 'chr1-59765260-59765760')	-0.0247	0.0142	-0.0161	-0.0183	-0.1124	-0.0513
('FGGY', 'chr1-59766266-59767090')	-0.029	0.0359	-0.0371	-0.021	-0.1122	-0.0535
('FGGY', 'chr1-59967268-59967768')	-0.0256	0.0404	-0.0024	-0.0167	-0.0985	-0.0517
('DOCK7', 'chr1-62687349-62687849')	-0.0863	0.0489	-0.2601	-0.2443	-0.7875	-0.5606
('DOCK7', 'chr1-62688159-62689096')	0.4614	0.4381	0.2118	0.1542	-0.6351	0.1312
('DOCK7', 'chr1-63367046-63368172')	0.3505	0.4255	0.3732	0.4527	0.0938	0.508
('DOCK7', 'chr1-61741866-61743840')	0.2517	0.5226	0.3793	-0.3154	-0.4966	0.3692
('DOCK7', 'chr1-62435911-62437695')	0.2911	0.3696	0.3069	0.2457	0.1427	0.1786
('DOCK7', 'chr1-62453172-62453672')	-0.2992	-0.0996	-0.433	-0.5347	-0.8287	-0.581
('DOCK7', 'chr1-62530513-62531013')	0.0155	0.0385	-0.3236	-0.544	-0.7519	-0.5045
('DOCK7', 'chr1-62555153-62555653')	-0.3387	-0.052	-0.463	-0.5508	-0.8324	-0.5824
('DOCK7', 'chr1-62712437-62712937')	-0.1547	-0.0116	-0.4676	-0.5508	-0.8486	-0.5824
('DOCK7', 'chr1-62716239-62716739')	-0.211	-0.1592	-0.4225	-0.2562	-0.8346	-0.5594
('DOCK7', 'chr1-62724109-62724609')	-0.0656	-0.0168	-0.4463	-0.5481	-0.8385	-0.434
('DOCK7', 'chr1-62724667-62725490')	0.0296	0.1406	-0.3645	-0.3435	-0.8419	-0.3176
('DOCK7', 'chr1-62727697-62728197')	-0.0604	-0.1052	-0.3425	-0.5508	-0.8549	-0.5824
('DOCK7', 'chr1-62744862-62745362')	-0.1771	-0.1496	-0.4118	-0.544	-0.841	-0.5468
('DOCK7', 'chr1-62457659-62458442')	-0.269	0.0014	-0.1552	-0.4602	-0.7316	-0.4735
('DOCK7', 'chr1-62690402-62691066')	0.3273	-0.063	-0.0948	-0.3459	-0.7357	0.2877
('DOCK7', 'chr1-62746388-62746888')	-0.062	-0.0184	-0.3582	-0.5335	-0.7824	-0.2832
('DOCK7', 'chr1-62783493-62785104')	0.4913	0.5158	0.3765	0.3758	0.1317	0.4152
('DOCK7', 'chr1-62789974-62790474')	-0.3278	-0.1453	-0.429	-0.406	-0.5609	-0.5594
('DOCK7', 'chr1-62791297-62791797')	-0.3094	-0.1794	-0.4401	-0.5217	-0.5427	-0.5594
('DOCK7', 'chr1-62800731-62801231')	-0.3278	-0.1235	-0.3516	-0.1609	-0.7882	-0.5594
('DOCK7', 'chr1-62841693-62842193')	-0.2834	-0.0405	-0.2412	-0.4947	-0.7605	-0.1246
('DOCK7', 'chr1-62874831-62875658')	-0.2802	-0.1517	-0.3429	-0.5271	-0.6299	-0.2196
('DOCK7', 'chr1-62882110-62882610')	-0.2061	-0.2173	-0.4373	-0.3955	-0.7603	-0.3274
('ATG4C', 'chr1-62783493-62785104')	0.1598	0.1663	0.1045	0.1294	0.0799	0.1747
('ATG4C', 'chr1-75723960-75725171')	0.1924	0.1813	0.2112	0.25	0.2038	0.1519
('ATG4C', 'chr1-95072127-95073838')	0.0725	0.1323	0.0938	0.1001	0.0996	0.1519
('ATG4C', 'chr1-63367046-63368172')	0.1518	0.1604	0.1336	0.1682	0.1243	0.2028
('ATG4C', 'chr1-70353779-70355245')	0.2257	0.187	0.1897	0.2529	0.2045	0.2448
('ATG4C', 'chr1-62687349-62687849')	0.0306	0.0656	-0.0221	0.023	-0.1047	-0.024
('ATG4C', 'chr1-62688159-62689096')	0.176	0.1433	0.0974	0.1072	-0.0748	0.1231
('ATG4C', 'chr1-63522795-63524066')	0.1354	0.1634	0.1513	0.1174	0.1293	0.2031
('ATG4C', 'chr1-59814081-59814831')	-0.0212	0.1181	0.2179	-0.0102	-0.0779	0.0436
('ATG4C', 'chr1-59814875-59816254')	-0.0468	0.1517	0.1709	-0.041	-0.0794	0.0704
('ATG4C', 'chr1-63592597-63594544')	0.1704	0.1844	0.2159	0.268	0.1382	0.2654
('ATG4C', 'chr1-65419666-65421408')	0.1657	0.1701	0.1596	0.1349	0.18	0.1736
('ATG4C', 'chr1-70204933-70206114')	0.1144	0.1626	0.1385	0.0577	0.1049	0.1457
('ATG4C', 'chr1-61741866-61743840')	0.1247	0.1761	0.151	0.0001	-0.0082	0.1643
('ATG4C', 'chr1-107056255-107057941')	0.177	0.1552	0.089	0.0998	0.0231	0.1152
('ATG4C', 'chr1-75785466-75786697')	0.0842	0.1557	0.0975	0.046	0.0493	0.042
('ATG4C', 'chr1-103525056-103525556')	-0.0015	0.0875	0.0054	-0.0512	-0.0541	0.0748
('ATG4C', 'chr1-103525658-103526502')	0.0602	0.1579	0.1044	0.0721	0.0844	0.1563
('ATG4C', 'chr1-67429261-67431234')	0.1506	0.1942	0.1621	0.153	0.1547	0.1756
('ATG4C', 'chr1-62435911-62437695')	0.1017	0.1177	0.1077	0.0947	0.1132	0.0924
('ATG4C', 'chr1-119139694-119141382')	0.1322	0.1385	0.1174	0.0723	0.0669	0.0865
('ATG4C', 'chr1-71080826-71081497')	0.1258	0.1709	0.1424	0.0869	0.0914	0.1502
('ATG4C', 'chr1-71081688-71082188')	-0.0362	0.065	-0.0393	-0.0764	-0.0665	-0.0233
('ATG4C', 'chr1-71083222-71083722')	-0.0386	0.0227	-0.0708	-0.0694	0.0194	-0.038
('ATG4C', 'chr1-59820077-59820577')	-0.0427	0.0223	0.0413	-0.0515	-0.0866	0.051
('ATG4C', 'chr1-61076761-61077487')	0.2235	0.1807	0.2014	0.248	0.2034	0.2884
('ATG4C', 'chr1-61077710-61078320')	0.0855	0.1185	0.1718	0.1105	0.1156	0.2306
('ATG4C', 'chr1-61079688-61080188')	0.2186	0.1298	0.0972	0.2601	0.1958	0.3326
('ATG4C', 'chr1-61081724-61082224')	0.1768	0.1101	0.047	0.238	0.1633	0.1631
('ATG4C', 'chr1-61082364-61083816')	0.1839	0.1358	0.1291	0.2426	0.2027	0.3081
('ATG4C', 'chr1-62453172-62453672')	-0.0094	0.0483	-0.0515	-0.0393	-0.0843	-0.0039
('ATG4C', 'chr1-62457659-62458442')	-0.003	0.0574	0.0083	-0.022	-0.0611	0.0147
('ATG4C', 'chr1-62530513-62531013')	0.0632	0.0697	-0.032	-0.0414	-0.0658	0.0069
('ATG4C', 'chr1-62800731-62801231')	-0.0244	0.0286	-0.0286	0.0528	-0.0755	-0.0005
('ATG4C', 'chr1-62841693-62842193')	-0.0115	0.0461	-0.0063	-0.03	-0.0664	0.0864
('ATG4C', 'chr1-63608464-63608964')	-0.0005	0.0794	0.0841	0.0178	-0.027	0.0755
('ATG4C', 'chr1-65066604-65067129')	0.1443	0.1486	0.1386	0.1018	0.2032	0.1854
('ATG4C', 'chr1-65067168-65069071')	0.1453	0.1765	0.1731	0.1599	0.1854	0.1959
('ATG4C', 'chr1-67684257-67684757')	0.1297	0.2075	0.1865	0.1713	0.1146	0.1342
('ATG4C', 'chr1-71049856-71050356')	0.0757	0.1071	-0.003	0.1077	0.1077	0.0256
('ATG4C', 'chr1-62395065-62395857')	0.0001	0.0438	0.03	0.0423	0.1758	0.3053
('ATG4C', 'chr1-62690402-62691066')	0.1387	0.038	0.0249	0.0113	-0.0621	0.1638
('ATG4C', 'chr1-62716239-62716739')	0.0142	0.0179	-0.0497	0.0397	-0.0867	-0.0005
('ATG4C', 'chr1-62724667-62725490')	0.0687	0.0898	-0.032	0.0079	-0.0855	0.0426
('ATG4C', 'chr1-62744862-62745362')	0.0211	0.0273	-0.0443	-0.0414	-0.0871	0.0046
('ATG4C', 'chr1-62746388-62746888')	0.0423	0.0517	-0.0399	-0.0356	-0.072	0.0534
('ATG4C', 'chr1-62789974-62790474')	-0.0244	0.0271	-0.0504	-0.0008	-0.0273	-0.0005
('ATG4C', 'chr1-62791297-62791797')	-0.0203	0.0181	-0.0515	-0.0345	-0.0222	-0.0005
('ATG4C', 'chr1-62874831-62875658')	-0.0059	0.0205	-0.0315	-0.0366	-0.0434	0.074
('ATG4C', 'chr1-62882110-62882610')	0.0058	0.0092	-0.0551	-0.0086	-0.0632	0.0506
('CACHD1', 'chr1-64469671-64470678')	0.1955	-0.212	-0.1909	-0.9381	-0.9192	0.03
('CACHD1', 'chr1-64744410-64745278')	0.0159	-0.2441	-0.0712	-0.8737	-0.9115	0.1257
('CACHD1', 'chr1-64745298-64746104')	0.1329	-0.0142	-0.1441	-0.7957	-0.9118	0.2401
('CACHD1', 'chr1-64746237-64746737')	-0.1835	-0.2681	-0.3588	-0.8932	-0.9103	-0.0786
('CACHD1', 'chr1-63730032-63730705')	-0.3797	-0.1004	-0.3551	-0.7937	-0.9125	-0.4352
('CACHD1', 'chr1-64268722-64269828')	-0.0169	-0.22	-0.2201	-0.8778	-0.8212	-0.1802
('CACHD1', 'chr1-64309339-64310004')	0.0014	-0.5004	-0.4767	-0.9152	-0.5481	0.0383
('CACHD1', 'chr1-64363065-64363995')	-0.0512	-0.4402	-0.5772	-0.9163	-0.7691	-0.2502
('CACHD1', 'chr1-64540560-64541060')	0.0707	-0.4902	-0.4627	-0.9152	-0.9024	0.06
('CACHD1', 'chr1-64594255-64594755')	0.0343	-0.435	-0.5331	-0.9251	-0.9119	-0.382
('CACHD1', 'chr1-64598024-64598524')	-0.1548	-0.4214	-0.5674	-0.9152	-0.9056	-0.4526
('CACHD1', 'chr1-64631205-64632093')	0.2052	-0.3727	-0.3594	-0.9152	-0.9131	-0.278
('CACHD1', 'chr1-64632150-64632650')	0.0011	-0.3852	-0.4579	-0.9186	-0.9136	-0.1782
('CACHD1', 'chr1-64663640-64664140')	0.1698	-0.3421	-0.5083	-0.9171	-0.9125	-0.3093
('CACHD1', 'chr1-64664263-64664763')	0.2775	-0.2115	-0.4404	-0.8987	-0.9123	-0.4352
('CACHD1', 'chr1-64678435-64678935')	-0.0398	-0.3148	-0.4073	-0.9152	-0.9043	-0.3721
('CACHD1', 'chr1-64679100-64679600')	-0.0219	-0.0727	-0.4247	-0.9197	-0.9121	-0.4352
('CACHD1', 'chr1-64687616-64688412')	-0.1211	0.0566	-0.436	-0.9152	-0.9108	-0.3249
('CACHD1', 'chr1-64748149-64748649')	-0.0427	-0.3549	-0.3568	-0.9152	-0.9136	-0.2877
('CACHD1', 'chr1-64823844-64824940')	0.0226	0.0388	-0.0443	-0.7354	-0.8097	0.0557
('CACHD1', 'chr1-64830009-64830614')	-0.1029	-0.4411	-0.1792	-0.886	-0.9134	-0.3176
('CACHD1', 'chr1-64837364-64837864')	-0.1682	-0.2672	-0.4259	-0.9165	-0.9125	-0.3115
('CACHD1', 'chr1-64840235-64840735')	-0.1281	-0.5096	-0.2756	-0.9271	-0.915	-0.2242
('CACHD1', 'chr1-64504993-64505493')	-0.2355	-0.3307	-0.4732	-0.8477	-0.8965	-0.1051
('CACHD1', 'chr1-64506019-64506682')	-0.1886	-0.1636	-0.382	-0.9173	-0.9108	-0.3731
('CACHD1', 'chr1-64507114-64507614')	-0.1125	-0.2732	-0.4483	-0.9152	-0.9074	-0.2458
('CACHD1', 'chr1-64508651-64509151')	0.1971	-0.2409	-0.4414	-0.9152	-0.9143	-0.1873
('CACHD1', 'chr1-64515380-64515880')	-0.1203	-0.4404	-0.3436	-0.9152	-0.9148	-0.3465
('CACHD1', 'chr1-64576025-64576525')	0.063	-0.5532	-0.5351	-0.9171	-0.9159	-0.07
('DNAJC6', 'chr1-65247421-65248773')	-0.3811	-0.6258	-0.6995	-0.9142	-0.0341	-0.7639
('DNAJC6', 'chr1-65419666-65421408')	0.1821	0.0709	0.0819	0.0376	0.2042	0.1046
('DNAJC6', 'chr1-65066604-65067129')	0.072	-0.0508	-0.1486	-0.3091	0.1563	-0.0467
('DNAJC6', 'chr1-65067168-65069071')	0.1215	0.0969	0.0724	0.0225	0.2013	0.1303
('DNAJC6', 'chr1-65277590-65278090')	-0.6595	-0.581	-0.6259	-0.9051	-0.3301	-0.8025
('DNAJC6', 'chr1-65278453-65279047')	-0.6416	-0.3776	-0.5272	-0.9051	-0.3098	-0.6642
('DNAJC6', 'chr1-65298754-65299699')	-0.5236	-0.5779	-0.6253	-0.796	0.0254	-0.8025
('DNAJC6', 'chr1-65309332-65310810')	0.0104	-0.0958	-0.0929	-0.8913	0.1718	-0.2041
('DNAJC6', 'chr1-65318397-65318897')	-0.6554	-0.6607	-0.7183	-0.8416	-0.0954	-0.7045
('DNAJC6', 'chr1-65318943-65319517')	-0.5847	-0.5573	-0.4872	-0.9051	0.0517	-0.2099
('DNAJC6', 'chr1-65319732-65320232')	-0.6595	-0.6439	-0.6036	-0.9051	-0.066	-0.8025
('DNAJC6', 'chr1-65321771-65322271')	-0.6608	-0.6997	-0.7619	-0.9051	0.053	-0.6328
('DNAJC6', 'chr1-65332279-65333694')	-0.5792	-0.6597	-0.6638	-0.8454	0.0882	-0.5539
('DNAJC6', 'chr1-65371445-65371945')	-0.6595	-0.4924	-0.4244	-0.9051	-0.2389	-0.7714
('DNAJC6', 'chr1-65469461-65470172')	-0.5806	-0.5537	-0.7146	-0.8306	-0.0708	-0.6924
('DNAJC6', 'chr1-65687633-65688245')	-0.4327	-0.3894	-0.3555	-0.5984	0.1258	-0.2917
('DNAJC6', 'chr1-65690841-65691341')	-0.6595	-0.6647	-0.581	-0.5756	-0.1711	-0.8007
('DNAJC6', 'chr1-65691449-65692140')	-0.3324	-0.5484	-0.4512	-0.4291	-0.0004	-0.7002
('DNAJC6', 'chr1-65704133-65704633')	-0.5663	-0.6856	-0.7341	-0.5938	-0.3516	-0.7767
('DNAJC6', 'chr1-65811988-65812488')	-0.4749	-0.7229	-0.656	-0.0995	-0.3488	-0.8025
('DNAJC6', 'chr1-65813825-65814325')	-0.4337	-0.5354	-0.4672	-0.7363	-0.3416	-0.6149
('DNAJC6', 'chr1-65939569-65940069')	-0.6397	-0.6524	-0.6553	-0.5722	-0.3766	-0.8242
('DNAJC6', 'chr1-66182653-66183385')	-0.567	-0.3448	-0.49	-0.8539	-0.1934	-0.5537
('DNAJC6', 'chr1-66251431-66251931')	-0.606	-0.676	-0.6663	-0.656	-0.3087	-0.8156
('DNAJC6', 'chr1-66253218-66253718')	-0.5717	-0.6197	-0.6834	-0.8569	-0.2374	-0.4295
('DNAJC6', 'chr1-66349226-66349726')	-0.5659	-0.6322	-0.6678	-0.8394	-0.0363	-0.4649
('DNAJC6', 'chr1-66350009-66350516')	-0.4627	-0.4451	-0.6188	-0.3582	-0.0387	-0.2191
('DNAJC6', 'chr1-66445490-66446896')	-0.189	-0.3472	-0.16	-0.0885	0.1267	0.0631
('DNAJC6', 'chr1-66535061-66535561')	-0.3345	-0.3171	-0.3196	-0.9051	0.0555	-0.2251
('DNAJC6', 'chr1-65264364-65264955')	-0.384	0.0806	-0.0029	-0.9051	0.0771	-0.0482
('DNAJC6', 'chr1-65265433-65266657')	-0.3148	0.0598	0.0529	-0.8873	0.0696	-0.3893
('DNAJC6', 'chr1-65284075-65284589')	-0.6595	-0.3547	-0.6359	-0.9111	-0.2298	-0.6849
('PDE4B', 'chr1-65791717-65793413')	0.9096	0.0539	-0.0086	0.1622	0.8024	0.0237
('PDE4B', 'chr1-65793516-65794129')	0.9081	0.243	0.1352	0.4788	0.818	0.3839
('PDE4B', 'chr1-65247421-65248773')	0.4345	0.2924	0.3263	0.5786	0.1612	0.3706
('PDE4B', 'chr1-65114365-65114865')	0.4238	0.3967	0.2378	0.5036	0.5664	0.3811
('PDE4B', 'chr1-65904504-65905313')	0.8621	0.2135	0.1691	0.4152	0.8234	0.3948
('PDE4B', 'chr1-65911652-65912152')	0.8425	0.3115	0.2107	0.4841	0.8089	0.3873
('PDE4B', 'chr1-65937040-65937884')	0.8856	0.1831	0.232	0.4546	0.7991	0.304
('PDE4B', 'chr1-65939023-65939523')	0.8856	0.2693	0.1904	0.3894	0.768	0.3948
('PDE4B', 'chr1-65939569-65940069')	0.9109	0.3497	0.2604	0.3142	0.8564	0.3959
('PDE4B', 'chr1-65948584-65949513')	0.713	0.3234	0.1586	0.4592	0.4413	0.349
('PDE4B', 'chr1-66231912-66232412')	0.7307	0.3147	0.1511	0.496	0.6224	0.2381
('PDE4B', 'chr1-66242631-66243131')	0.2029	0.0956	-0.0625	0.352	0.1768	-0.0492
('PDE4B', 'chr1-66243459-66243959')	0.5952	0.3165	0.1784	0.4673	0.4347	0.0827
('PDE4B', 'chr1-66244397-66245346')	0.3515	0.2563	0.1273	0.4453	0.0862	-0.1942
('PDE4B', 'chr1-66251431-66251931')	0.8722	0.3591	0.2504	0.3405	0.7454	0.3893
('PDE4B', 'chr1-66253218-66253718')	0.737	0.3031	0.2776	0.4543	0.6107	0.2041
('PDE4B', 'chr1-66445490-66446896')	0.3264	0.1327	-0.047	-0.1087	0.1068	-0.2371
('PDE4B', 'chr1-66133699-66134585')	0.7772	0.2446	0.1305	0.5072	0.5026	0.3993
('PDE4B', 'chr1-66155837-66156337')	0.8815	0.3974	0.3221	0.4871	0.3656	0.3905
('PDE4B', 'chr1-66156848-66157348')	0.8607	0.3817	0.2618	0.5036	0.4333	0.3366
('PDE4B', 'chr1-66265490-66265990')	0.4445	0.3726	0.3013	0.3697	0.7155	0.3962
('PDE4B', 'chr1-66270306-66270806')	0.7241	0.2289	0.1505	-0.0432	0.6968	0.2256
('PDE4B', 'chr1-66271319-66272364')	0.2477	-0.1668	-0.137	-0.0293	0.4483	0.0961
('PDE4B', 'chr1-66290753-66291253')	0.7136	0.3748	0.2891	0.2964	0.6739	0.2454
('PDE4B', 'chr1-66294817-66295317')	0.7134	0.372	0.2777	0.4162	0.7123	0.0197
('PDE4B', 'chr1-66300732-66301232')	0.7284	0.3931	0.2557	0.4638	0.6997	-0.0598
('NEGR1', 'chr1-72281119-72281619')	-0.5095	0.1804	0.0049	-0.7582	-0.2006	-0.0059
('NEGR1', 'chr1-72281987-72282591')	0.0518	0.2587	0.2256	-0.7545	0.1087	0.016
('NEGR1', 'chr1-72282787-72284260')	0.3355	0.4098	0.3577	-0.5823	0.3042	0.2146
('NEGR1', 'chr1-72284347-72284847')	0.0016	0.3368	0.2557	-0.6883	-0.022	0.5097
('NEGR1', 'chr1-74197636-74198572')	0.361	0.4784	0.4262	0.2606	0.3643	0.252
('NEGR1', 'chr1-75785466-75786697')	0.3089	0.4046	0.2961	0.1105	0.1994	0.1124
('NEGR1', 'chr1-70204933-70206114')	0.4044	0.4454	0.4052	-0.07	0.3493	0.3561
('NEGR1', 'chr1-71080826-71081497')	0.3979	0.3927	0.4205	0.1573	0.2975	0.3245
('NEGR1', 'chr1-71081688-71082188')	-0.4771	-0.0591	-0.2433	-0.8077	-0.4003	-0.4503
('NEGR1', 'chr1-71083222-71083722')	-0.4466	-0.1337	-0.3448	-0.8635	-0.0807	-0.5151
('NEGR1', 'chr1-71089794-71090294')	-0.5587	0.0654	-0.2523	-0.8357	-0.4546	-0.5556
('NEGR1', 'chr1-71193102-71193602')	-0.4336	0.3105	-0.2907	-0.8357	-0.5027	-0.5741
('NEGR1', 'chr1-71547726-71548226')	-0.5764	0.0749	-0.2583	-0.7867	-0.4928	-0.5384
('NEGR1', 'chr1-71548350-71548850')	-0.5438	0.1443	-0.1679	-0.7867	-0.4793	-0.3955
('NEGR1', 'chr1-71550317-71550817')	-0.3825	-0.1481	-0.148	-0.7739	-0.4995	-0.5556
('NEGR1', 'chr1-71561581-71562081')	-0.5349	0.1133	-0.2	-0.8381	-0.5147	-0.5757
('NEGR1', 'chr1-71562695-71563195')	-0.5352	0.0563	-0.1842	-0.8375	-0.5305	-0.5319
('NEGR1', 'chr1-71563919-71564419')	-0.5392	-0.0743	-0.1444	-0.8412	-0.4978	-0.4167
('NEGR1', 'chr1-71565321-71565821')	-0.5123	0.024	-0.1601	-0.8387	-0.4902	-0.5749
('NEGR1', 'chr1-71586957-71587457')	-0.4966	-0.1058	-0.2187	-0.8412	-0.4651	-0.5616
('NEGR1', 'chr1-71588982-71589482')	-0.4719	-0.0324	-0.2268	-0.8357	-0.4428	-0.5802
('NEGR1', 'chr1-71648101-71648601')	-0.4617	-0.075	-0.2745	-0.8357	-0.5156	-0.3538
('NEGR1', 'chr1-71784929-71785429')	-0.5672	0.0563	-0.2147	-0.8357	-0.5263	-0.401
('NEGR1', 'chr1-71785546-71786046')	-0.5471	-0.0085	-0.123	-0.8264	-0.4963	-0.4696
('NEGR1', 'chr1-71786279-71787245')	-0.3999	0.0914	-0.1595	-0.6483	-0.4714	-0.4716
('NEGR1', 'chr1-71828575-71829091')	-0.5214	-0.0025	-0.1754	-0.8101	-0.0602	-0.2736
('NEGR1', 'chr1-71832132-71832632')	-0.5617	0.0147	-0.1367	-0.8265	-0.4472	-0.5523
('NEGR1', 'chr1-71833367-71833867')	-0.5253	-0.0035	0.0127	-0.7552	-0.4283	-0.5556
('NEGR1', 'chr1-71836819-71837319')	-0.5578	-0.0029	-0.1912	-0.8397	-0.3996	-0.5061
('NEGR1', 'chr1-71861065-71861565')	-0.5503	-0.0314	-0.2808	-0.8365	-0.5002	-0.5292
('NEGR1', 'chr1-71873595-71874095')	-0.5581	-0.1	-0.0411	-0.8357	-0.4914	-0.576
('NEGR1', 'chr1-71874400-71874900')	-0.5558	-0.138	-0.2196	-0.8617	-0.5085	-0.288
('NEGR1', 'chr1-72010976-72011476')	-0.5353	-0.0238	-0.3152	-0.8422	-0.5023	-0.5293
('NEGR1', 'chr1-72011585-72012085')	-0.5661	0.0965	-0.2839	-0.7382	-0.4724	-0.3935
('NEGR1', 'chr1-72012173-72012673')	-0.4624	-0.0637	-0.2525	-0.6117	-0.5057	-0.1785
('NEGR1', 'chr1-72018560-72019514')	-0.5893	0.1361	-0.1199	-0.8641	-0.5054	-0.5556
('NEGR1', 'chr1-72117528-72118028')	-0.4603	-0.0409	-0.2957	-0.8107	-0.4859	-0.4737
('NEGR1', 'chr1-72181059-72181559')	-0.5684	-0.1023	-0.2416	-0.8357	-0.4491	-0.4585
('NEGR1', 'chr1-72184033-72184555')	-0.4834	0.0076	-0.2668	-0.7747	-0.4653	-0.3723
('NEGR1', 'chr1-72197920-72198452')	-0.2022	-0.0439	-0.2511	-0.8067	-0.3322	-0.5711
('NEGR1', 'chr1-72244811-72245311')	-0.5602	-0.1496	-0.2262	-0.8414	-0.3152	-0.5556
('NEGR1', 'chr1-72566595-72567471')	-0.5294	0.1615	-0.1064	-0.8533	-0.5005	-0.5365
('NEGR1', 'chr1-72567475-72567975')	-0.3448	0.0051	-0.2233	-0.826	-0.4781	-0.5419
('NEGR1', 'chr1-72568019-72568519')	-0.5253	0.0629	-0.2827	-0.8357	-0.4609	-0.5183
('NEGR1', 'chr1-72623328-72623862')	-0.4185	-0.0391	-0.2177	-0.8357	-0.295	-0.2801
('NEGR1', 'chr1-73716440-73717248')	-0.4349	0.1993	-0.2319	-0.8443	-0.4928	-0.4267
('NEGR1', 'chr1-73998220-73999186')	-0.4341	-0.013	-0.1315	-0.8456	-0.2853	-0.4999
('NEGR1', 'chr1-72072565-72073424')	-0.4483	-0.0522	-0.1432	-0.7912	-0.4763	-0.5514
('NEGR1', 'chr1-72147735-72148675')	-0.3605	-0.1305	-0.1203	-0.8584	-0.4467	-0.4363
('NEGR1', 'chr1-72227176-72228203')	-0.5612	0.2858	-0.2174	-0.8477	-0.5171	-0.5556
('NEGR1', 'chr1-72275772-72276272')	-0.5471	-0.094	-0.1383	-0.7078	-0.4688	-0.5673
('ST6GALNAC3', 'chr1-76074202-76075392')	0.0219	-0.1004	-0.1975	0.0221	0.0164	-0.023
('ST6GALNAC3', 'chr1-76075795-76076295')	-0.1971	-0.2686	-0.3158	-0.0308	-0.1295	-0.1581
('ST6GALNAC3', 'chr1-75723960-75725171')	0.1383	0.0785	0.1134	0.213	0.1574	0.0765
('ST6GALNAC3', 'chr1-77280892-77282979')	-0.0589	0.0749	0.088	-0.1825	0.1143	-0.0123
('ST6GALNAC3', 'chr1-77283986-77284486')	-0.1864	-0.1495	-0.2122	-0.1718	0.0139	-0.2455
('ST6GALNAC3', 'chr1-77978162-77980039')	0.0783	0.0597	0.059	0.0726	0.12	0.0607
('ST6GALNAC3', 'chr1-78649506-78650489')	0.0457	-0.3452	-0.3042	0.0419	-0.1261	0.047
('ST6GALNAC3', 'chr1-78650956-78651456')	-0.0434	-0.3396	-0.2821	-0.0685	-0.1529	-0.0518
('ST6GALNAC3', 'chr1-78617435-78618066')	0.0642	-0.1713	-0.1791	0.0818	0.1044	-0.0875
('ST6GALNAC3', 'chr1-78618926-78619426')	0.019	-0.246	-0.2622	0.0036	-0.1024	-0.2553
('ST6GALNAC3', 'chr1-78619481-78620067')	0.0884	-0.1378	-0.1613	0.1016	-0.0624	-0.117
('ST6GALNAC3', 'chr1-78620247-78621181')	0.0412	-0.212	-0.2431	0.1941	-0.0727	-0.2319
('ST6GALNAC3', 'chr1-77778727-77780278')	0.1365	0.0753	0.101	0.1335	0.1431	0.0298
('ST6GALNAC3', 'chr1-77218380-77219631')	0.0652	0.0954	0.0646	0.0834	0.1263	0.12
('ST6GALNAC3', 'chr1-75785466-75786697')	0.0629	0.0802	0.0538	0.036	0.0437	0.0167
('ST6GALNAC3', 'chr1-70204933-70206114')	0.0905	0.0849	0.0677	0.0188	0.0839	0.1032
('ST6GALNAC3', 'chr1-76867236-76868078')	-0.068	0.0684	-0.0403	-0.1662	-0.1609	-0.2303
('ST6GALNAC3', 'chr1-76868175-76868840')	-0.048	0.0144	-0.0703	-0.1949	-0.1479	-0.2509
('ST6GALNAC3', 'chr1-76869002-76869502')	-0.1283	-0.0572	-0.155	-0.1453	-0.1676	-0.3192
('ST6GALNAC3', 'chr1-77759030-77760104')	0.0838	0.0675	0.0963	0.0522	0.1083	0.1029
('ST6GALNAC3', 'chr1-71080826-71081497')	0.1009	0.0588	0.0856	0.0705	0.0701	0.0889
('ST6GALNAC3', 'chr1-71081688-71082188')	-0.1253	-0.1746	-0.2821	-0.145	-0.1053	-0.1997
('ST6GALNAC3', 'chr1-71083222-71083722')	-0.1307	-0.225	-0.3112	-0.1461	-0.0213	-0.218
('ST6GALNAC3', 'chr1-77682033-77683027')	0.1083	0.0827	0.0798	0.086	0.1452	0.1122
('ST6GALNAC3', 'chr1-77683235-77683992')	0.0875	0.0622	0.0982	0.0575	0.147	0.1153
('ST6GALNAC3', 'chr1-75991483-75991983')	-0.0184	-0.0831	-0.1288	0.0082	0.0288	-0.1936
('ST6GALNAC3', 'chr1-76109035-76110377')	-0.0108	-0.1318	-0.2884	0.1618	0.0155	-0.1718
('ST6GALNAC3', 'chr1-76125384-76125884')	-0.0967	-0.2447	-0.2568	-0.0909	0.0005	-0.1909
('ST6GALNAC3', 'chr1-76126965-76127465')	-0.1217	-0.1218	-0.2887	-0.0591	-0.0922	-0.2392
('ST6GALNAC3', 'chr1-76140628-76141128')	-0.0065	-0.2305	-0.2393	-0.1408	-0.1327	-0.21
('ST6GALNAC3', 'chr1-76147598-76148345')	-0.1091	-0.2345	-0.2271	-0.1252	-0.0258	-0.2075
('ST6GALNAC3', 'chr1-76153842-76155003')	-0.0445	0.0743	0.0016	-0.0045	0.0031	-0.1323
('ST6GALNAC3', 'chr1-76228372-76228872')	-0.057	-0.2435	-0.214	-0.0088	-0.106	-0.234
('ST6GALNAC3', 'chr1-76239370-76239870')	-0.1635	-0.2495	-0.2915	-0.0424	-0.1028	-0.234
('ST6GALNAC3', 'chr1-76240158-76240658')	-0.1632	-0.2066	-0.2851	0.1481	-0.1183	-0.234
('ST6GALNAC3', 'chr1-76241212-76241712')	-0.1551	-0.2156	-0.258	0.0969	-0.1179	-0.234
('ST6GALNAC3', 'chr1-76279011-76280174')	-0.0365	-0.0926	-0.1896	0.1599	-0.0244	-0.2379
('ST6GALNAC3', 'chr1-76281313-76281813')	-0.042	-0.0511	-0.2415	-0.0059	-0.0879	-0.234
('ST6GALNAC3', 'chr1-76388481-76388981')	-0.1234	-0.1245	-0.2381	-0.1128	-0.1022	-0.234
('ST6GALNAC3', 'chr1-76390396-76390896')	-0.0318	-0.1738	-0.1471	-0.1274	-0.1256	-0.21
('ST6GALNAC3', 'chr1-76503124-76503624')	-0.1652	-0.0805	-0.2371	-0.1266	-0.1356	-0.21
('ST6GALNAC3', 'chr1-76751172-76751672')	-0.1722	-0.1308	-0.241	-0.1161	-0.1281	-0.21
('ST6GALNAC3', 'chr1-76859293-76859793')	-0.1697	-0.1544	-0.2155	-0.1234	-0.1259	-0.21
('ST6GALNAC3', 'chr1-77037864-77038364')	-0.165	0.0684	-0.2355	-0.1195	-0.1321	-0.222
('ST6GALNAC3', 'chr1-77038451-77038951')	-0.1396	-0.0275	-0.277	-0.1178	-0.1332	-0.2261
('ST6GALNAC3', 'chr1-77039237-77040199')	-0.1064	0.082	-0.1716	-0.106	-0.1228	-0.2316
('ST6GALNAC3', 'chr1-77139295-77139795')	-0.1697	-0.0924	-0.2702	-0.1234	-0.1338	-0.2146
('ST6GALNAC3', 'chr1-77148256-77149080')	-0.1176	-0.124	-0.113	-0.1128	-0.0307	-0.1124
('ST6GALNAC3', 'chr1-77271634-77272376')	-0.1684	-0.0198	-0.057	-0.1259	-0.1014	-0.2536
('ST6GALNAC3', 'chr1-77369917-77370457')	-0.1634	-0.1085	-0.2678	-0.122	0.0456	-0.217
('ST6GALNAC3', 'chr1-77370519-77371019')	-0.1209	-0.1895	-0.2953	-0.1306	0.0434	-0.2176
('ST6GALNAC3', 'chr1-77375461-77375961')	-0.1636	-0.1819	-0.2627	-0.1243	0.0477	-0.2456
('ST6GALNAC3', 'chr1-77412726-77413226')	-0.1594	-0.0345	-0.1733	-0.1335	-0.0749	-0.2439
('ST6GALNAC3', 'chr1-77413248-77413748')	-0.1749	-0.0412	-0.2059	-0.1063	-0.0608	-0.2275
('ST6GALNAC3', 'chr1-77466188-77467537')	-0.1505	-0.011	-0.0802	-0.1136	0.1166	-0.1627
('ST6GALNAC3', 'chr1-77467686-77468186')	-0.1258	-0.0641	-0.2002	-0.115	0.0733	-0.2008
('ST6GALNAC3', 'chr1-77468349-77469126')	-0.1537	0.0785	-0.1236	-0.1213	0.0905	-0.2023
('ST6GALNAC3', 'chr1-77469395-77469895')	-0.1247	-0.1033	-0.1996	-0.13	-0.0194	-0.0863
('ST6GALNAC3', 'chr1-77508756-77509524')	-0.1646	-0.236	-0.2288	-0.1299	0.1099	-0.0171
('ST6GALNAC3', 'chr1-77513829-77515920')	0.0081	-0.0464	0.0526	-0.0788	0.1044	0.0842
('ST6GALNAC3', 'chr1-77533483-77534271')	-0.1055	-0.049	-0.0625	-0.1236	0.0723	-0.0463
('ST6GALNAC3', 'chr1-77539103-77539913')	-0.0694	-0.0167	-0.0796	-0.1251	0.0291	-0.1078
('ST6GALNAC3', 'chr1-78003894-78005472')	0.1669	0.0813	0.0461	0.1544	0.1463	0.1088
('ST6GALNAC3', 'chr1-75572846-75573346')	-0.172	-0.142	-0.1005	-0.1128	-0.0973	-0.2482
('ST6GALNAC3', 'chr1-75615814-75616314')	-0.1127	-0.0691	-0.1148	-0.1095	-0.0852	-0.1925
('ST6GALNAC3', 'chr1-75795487-75795987')	-0.1418	-0.1286	-0.2099	-0.0923	-0.099	-0.1232
('ST6GALNAC3', 'chr1-76052992-76053492')	-0.1467	-0.1588	-0.2146	-0.0992	-0.0707	-0.2406
('ST6GALNAC3', 'chr1-76081323-76081823')	-0.0925	-0.2188	-0.2054	0.0616	-0.0041	-0.234
('ST6GALNAC3', 'chr1-76093043-76094310')	0.0498	0.0144	-0.2178	0.0503	-0.039	-0.2305
('ST6GALNAC3', 'chr1-76095304-76095804')	-0.1431	-0.1568	-0.2395	-0.0955	-0.0882	-0.234
('ST6GALNAC3', 'chr1-76136921-76137421')	-0.1779	-0.2275	-0.2659	-0.0751	-0.1296	-0.2031
('ST6GALNAC3', 'chr1-76140045-76140545')	-0.0711	-0.1976	-0.1655	-0.1293	-0.1396	-0.21
('ST6GALNAC3', 'chr1-76289067-76289567')	-0.0789	-0.1947	-0.2487	-0.0793	-0.1045	-0.234
('ST6GALNAC5', 'chr1-76867236-76868078')	-0.3049	0.2862	-0.0456	-0.9008	-0.7901	-0.6638
('ST6GALNAC5', 'chr1-76868175-76868840')	-0.2349	0.1563	-0.1124	-0.9216	-0.7627	-0.7638
('ST6GALNAC5', 'chr1-76869002-76869502')	-0.4789	0.0471	-0.3242	-0.8186	-0.8241	-0.8275
('ST6GALNAC5', 'chr1-75785466-75786697')	0.1335	0.2819	0.1832	0.0614	0.0103	0.0335
('ST6GALNAC5', 'chr1-76136921-76137421')	-0.5676	-0.0993	-0.4187	-0.5912	-0.7886	-0.7816
('ST6GALNAC5', 'chr1-76140045-76140545')	-0.345	-0.086	-0.2664	-0.9289	-0.8101	-0.7757
('ST6GALNAC5', 'chr1-76140628-76141128')	-0.1537	-0.1113	-0.404	-0.9175	-0.8135	-0.7757
('ST6GALNAC5', 'chr1-76147598-76148345')	-0.4546	-0.0922	-0.3304	-0.8969	-0.2897	-0.7644
('ST6GALNAC5', 'chr1-76153842-76155003')	-0.1673	0.2993	0.0647	-0.2492	-0.1769	-0.4294
('ST6GALNAC5', 'chr1-76186446-76187328')	-0.5229	0.1309	-0.3702	-0.8212	-0.757	-0.7608
('ST6GALNAC5', 'chr1-76187422-76187922')	-0.4963	0.1133	-0.3626	-0.8146	-0.7858	-0.6405
('ST6GALNAC5', 'chr1-76330862-76331397')	-0.5245	0.0127	-0.3931	-0.5799	-0.5833	-0.6899
('ST6GALNAC5', 'chr1-76336686-76338247')	-0.413	-0.0573	-0.319	-0.824	-0.3268	-0.7255
('ST6GALNAC5', 'chr1-76352948-76353448')	-0.5563	-0.0163	-0.371	-0.8184	-0.733	-0.7423
('ST6GALNAC5', 'chr1-76354021-76354521')	-0.4862	0.0662	-0.3183	-0.8186	-0.7323	-0.7423
('ST6GALNAC5', 'chr1-76358400-76358900')	-0.5322	0.0941	-0.3937	-0.8389	-0.7745	-0.7326
('ST6GALNAC5', 'chr1-76366970-76367470')	-0.5526	0.0487	-0.3606	-0.7563	-0.7748	-0.7715
('ST6GALNAC5', 'chr1-76368640-76369140')	-0.5069	0.0535	-0.3714	-0.8319	-0.7431	-0.6246
('ST6GALNAC5', 'chr1-76390396-76390896')	-0.2271	-0.0326	-0.3081	-0.8864	-0.8038	-0.7757
('ST6GALNAC5', 'chr1-76422400-76422900')	-0.5146	0.0517	-0.3452	-0.8096	-0.7446	-0.7423
('ST6GALNAC5', 'chr1-76425135-76426121')	-0.5581	0.1862	-0.1568	-0.6148	-0.7552	-0.7347
('ST6GALNAC5', 'chr1-76430879-76431379')	-0.5617	-0.0047	-0.3489	-0.8179	-0.7489	-0.7686
('ST6GALNAC5', 'chr1-76433381-76433881')	-0.5004	-0.0098	-0.3962	-0.8258	-0.7189	-0.7423
('ST6GALNAC5', 'chr1-76444370-76445544')	-0.4377	0.1047	-0.3444	-0.8188	-0.7436	-0.6754
('ST6GALNAC5', 'chr1-76473989-76474489')	-0.5561	0.0596	-0.3566	-0.7594	-0.743	-0.7423
('ST6GALNAC5', 'chr1-76494791-76495291')	-0.5491	-0.082	-0.3919	-0.7041	-0.769	-0.765
('ST6GALNAC5', 'chr1-76503124-76503624')	-0.5398	0.0723	-0.3769	-0.9282	-0.8445	-0.7757
('ST6GALNAC5', 'chr1-76614935-76615722')	-0.5394	0.0033	-0.3686	-0.8188	-0.733	-0.7423
('ST6GALNAC5', 'chr1-76624427-76624927')	-0.5057	0.0871	-0.3994	-0.8188	-0.7456	-0.7423
('ST6GALNAC5', 'chr1-76625663-76626163')	-0.5354	0.1675	-0.2354	-0.8188	-0.7216	-0.7456
('ST6GALNAC5', 'chr1-76674413-76675222')	-0.2984	0.2517	-0.3674	-0.8188	-0.7446	-0.7763
('ST6GALNAC5', 'chr1-76675247-76675747')	-0.4756	0.087	-0.3971	-0.8188	-0.7456	-0.7804
('ST6GALNAC5', 'chr1-76720551-76721051')	-0.5526	0.0781	-0.3226	-0.8188	-0.7706	-0.7569
('ST6GALNAC5', 'chr1-76746411-76747403')	-0.5356	0.2081	-0.4102	-0.8188	-0.7577	-0.6701
('ST6GALNAC5', 'chr1-76751172-76751672')	-0.5871	0.0079	-0.3864	-0.858	-0.8308	-0.7757
('ST6GALNAC5', 'chr1-76759800-76760300')	-0.5653	0.071	-0.2653	-0.8256	-0.7728	-0.7832
('ST6GALNAC5', 'chr1-76763722-76764222')	-0.448	0.0281	-0.3549	-0.8199	-0.7433	-0.7526
('ST6GALNAC5', 'chr1-76764570-76765684')	-0.3298	0.2882	-0.0421	-0.8429	-0.6131	-0.6041
('ST6GALNAC5', 'chr1-76770283-76770783')	-0.4546	0.0092	-0.4214	-0.8234	-0.7587	-0.7492
('ST6GALNAC5', 'chr1-76770981-76772409')	-0.1714	0.2254	-0.326	-0.8249	-0.7329	-0.6571
('ST6GALNAC5', 'chr1-76779167-76779667')	-0.2722	-0.0033	-0.3693	-0.8156	-0.7645	-0.7423
('ST6GALNAC5', 'chr1-76781960-76783228')	-0.5038	0.1343	-0.3269	-0.8212	-0.7489	-0.5841
('ST6GALNAC5', 'chr1-76956507-76957007')	-0.5404	0.0239	-0.3628	-0.7714	-0.7583	-0.7423
('ST6GALNAC5', 'chr1-76957890-76958390')	-0.5526	0.0444	-0.4056	-0.8181	-0.7282	-0.7513
('ST6GALNAC5', 'chr1-76958856-76959356')	-0.5526	0.082	-0.429	-0.8188	-0.7596	-0.7864
('ST6GALNAC5', 'chr1-77037864-77038364')	-0.5369	0.2891	-0.3728	-0.8825	-0.8186	-0.7835
('ST6GALNAC5', 'chr1-77038451-77038951')	-0.4865	0.1339	-0.4226	-0.8942	-0.8383	-0.7925
('ST6GALNAC5', 'chr1-77039237-77040199')	-0.3734	0.318	-0.3189	-0.8381	-0.7902	-0.7755
('ST6GALNAC5', 'chr1-77040216-77040716')	-0.5006	0.1586	-0.4144	-0.7637	-0.7597	-0.7908
('ST6GALNAC5', 'chr1-77139295-77139795')	-0.5726	0.066	-0.414	-0.9279	-0.8423	-0.7806
('ST6GALNAC5', 'chr1-76404031-76404531')	-0.4614	-0.0068	-0.4061	-0.8188	-0.7726	-0.748
('ST6GALNAC5', 'chr1-76408143-76409071')	-0.4881	-0.064	-0.2555	-0.8228	-0.413	-0.7448
('ST6GALNAC5', 'chr1-76632721-76633221')	-0.5567	-0.0139	-0.3575	-0.8269	-0.7546	-0.7386
('ST6GALNAC5', 'chr1-76859293-76859793')	-0.5726	-0.0401	-0.4085	-0.9279	-0.8234	-0.7757
('ST6GALNAC5', 'chr1-76925752-76926252')	-0.5671	0.0233	-0.3978	-0.804	-0.7548	-0.7423
('ST6GALNAC5', 'chr1-76990024-76990846')	-0.5278	0.0322	-0.3419	-0.803	-0.765	-0.6947
('ST6GALNAC5', 'chr1-77010174-77010674')	-0.4219	0.0092	-0.3634	-0.7647	-0.7797	-0.7423
('ST6GALNAC5', 'chr1-77473670-77474842')	-0.5617	0.1405	-0.3534	-0.8194	-0.6284	-0.7989
('AK5', 'chr1-77280892-77282979')	-0.3503	0.2862	0.2965	-0.8532	0.1934	-0.0453
('AK5', 'chr1-77283986-77284486')	-0.6374	-0.0292	-0.1093	-0.8713	-0.0019	-0.4578
('AK5', 'chr1-75785466-75786697')	0.0931	0.2794	0.1874	0.0224	0.0791	0.0378
('AK5', 'chr1-77682033-77683027')	0.1669	0.3363	0.3238	-0.0004	0.257	0.1862
('AK5', 'chr1-77683235-77683992')	0.0753	0.2891	0.353	-0.1144	0.2532	0.1861
('AK5', 'chr1-77166929-77167429')	-0.606	0.1077	-0.0974	-0.7732	-0.0921	-0.4251
('AK5', 'chr1-77170200-77171522')	-0.5752	0.2939	-0.0242	-0.8308	-0.1004	-0.2148
('AK5', 'chr1-77172195-77173024')	-0.6142	0.1576	-0.0778	-0.8308	-0.1008	-0.4247
('AK5', 'chr1-77271634-77272376')	-0.634	0.1655	0.1208	-0.9285	-0.1764	-0.4683
('AK5', 'chr1-77369917-77370457')	-0.6064	0.0909	-0.0837	-0.8784	0.0456	-0.4498
('AK5', 'chr1-77370519-77371019')	-0.5592	0.0045	-0.104	-0.9231	0.0392	-0.4161
('AK5', 'chr1-77395004-77395661')	-0.3344	0.0431	-0.0189	-0.7537	0.2365	-0.3169
('AK5', 'chr1-77399210-77400266')	-0.5173	0.1362	0.0294	-0.8308	0.2901	-0.181
('AK5', 'chr1-77421583-77422826')	-0.5577	0.3248	-0.0009	-0.8344	-0.0529	-0.236
('AK5', 'chr1-77423153-77423653')	-0.5586	0.0793	-0.0218	-0.7712	-0.0733	-0.4251
('AK5', 'chr1-77466188-77467537')	-0.6088	0.1917	0.1173	-0.7999	0.1948	-0.2673
('AK5', 'chr1-77467686-77468186')	-0.5323	0.1412	-0.0158	-0.8503	0.1025	-0.3743
('AK5', 'chr1-77468349-77469126')	-0.609	0.3092	0.0799	-0.8684	0.1341	-0.3495
('AK5', 'chr1-77469395-77469895')	-0.5915	0.1071	-0.0022	-0.9106	-0.0646	-0.2206
('AK5', 'chr1-77499275-77499775')	-0.6263	0.0406	-0.0932	-0.8291	-0.0542	-0.3309
('AK5', 'chr1-77508756-77509524')	-0.6284	-0.0427	-0.0261	-0.9264	0.1631	-0.0563
('AK5', 'chr1-77513829-77515920')	-0.1475	0.155	0.2602	-0.765	0.1995	0.1452
('AK5', 'chr1-77533483-77534271')	-0.3901	0.1585	0.1363	-0.777	0.1166	-0.0789
('AK5', 'chr1-77539103-77539913')	-0.3053	0.194	0.1108	-0.9254	0.0258	-0.2068
('AK5', 'chr1-77037864-77038364')	-0.5359	0.2855	-0.112	-0.8139	-0.2021	-0.4237
('AK5', 'chr1-77038451-77038951')	-0.4766	0.1793	-0.1508	-0.8148	-0.208	-0.4169
('AK5', 'chr1-77218380-77219631')	0.0478	0.3399	0.311	-0.0491	0.207	0.2122
('AK5', 'chr1-77313615-77314115')	-0.6142	0.1409	-0.0301	-0.7982	0.0185	-0.3045
('AK5', 'chr1-77323819-77324505')	-0.4877	-0.0077	0.1047	-0.7197	0.0674	-0.0684
('AK5', 'chr1-77349785-77350725')	-0.5858	0.1951	0.0037	-0.7433	0.1475	-0.2964
('AK5', 'chr1-77375461-77375961')	-0.6376	0.0265	-0.0609	-0.9021	0.0547	-0.4607
('AK5', 'chr1-77378874-77379535')	-0.563	0.1562	0.0507	-0.8265	0.1114	-0.3169
('AK5', 'chr1-77384617-77385117')	-0.548	0.0288	-0.0437	-0.8308	0.0141	-0.2551
('AK5', 'chr1-77386175-77386675')	-0.5487	0.0121	-0.0276	-0.8349	0.0824	-0.4491
('AK5', 'chr1-77386840-77387340')	-0.6142	-0.0115	-0.0604	-0.825	0.0744	-0.3778
('AK5', 'chr1-77412726-77413226')	-0.629	0.1681	0.013	-0.9257	-0.126	-0.4542
('AK5', 'chr1-77437788-77439136')	-0.475	0.2624	0.1384	-0.7665	0.1202	-0.2993
('AK5', 'chr1-77473670-77474842')	-0.5611	0.1909	-0.1201	-0.7787	-0.1677	-0.4184
('AK5', 'chr1-77489872-77490504')	-0.356	0.2028	0.065	-0.8042	0.0614	-0.4096
('AK5', 'chr1-77544801-77545301')	-0.6142	-0.0002	-0.1199	-0.8123	0.0339	-0.4019
('AK5', 'chr1-77545950-77546450')	-0.435	0.1554	-0.0802	-0.8308	-0.0806	-0.2581
('AK5', 'chr1-77548155-77548655')	-0.6022	0.0789	-0.0272	-0.8308	-0.0735	-0.4551
('AK5', 'chr1-77643406-77644569')	-0.2598	-0.0317	-0.0612	-0.7645	0.0079	0.1054
('AK5', 'chr1-77670665-77671165')	-0.6378	-0.027	-0.0693	-0.8099	0.0267	-0.364
('AK5', 'chr1-77759030-77760104')	0.0564	0.29	0.3295	-0.1254	0.1866	0.1966
('AK5', 'chr1-77796009-77797327')	-0.4538	0.005	0.0526	-0.8739	0.2714	0.0494
('AK5', 'chr1-77832489-77833747')	-0.0696	0.3014	-0.0284	-0.7904	-0.0356	-0.1543
('AK5', 'chr1-77887889-77888760')	-0.3696	0.1049	0.1141	-0.8387	-0.0672	-0.2562
('AK5', 'chr1-78005622-78006122')	-0.3037	0.0846	-0.0126	-0.5015	0.0385	-0.1087
('AK5', 'chr1-78045312-78045812')	-0.5823	0.2459	-0.0368	-0.5666	-0.0705	-0.4167
('IFI44', 'chr1-78649506-78650489')	0.023	-0.8071	-0.6543	0.0078	-0.6835	0.1236
('IFI44', 'chr1-78650956-78651456')	-0.0848	-0.781	-0.5832	-0.2486	-0.7354	-0.0111
('IFI44', 'chr1-75723960-75725171')	0.2336	0.0164	0.143	0.3023	0.0947	0.1888
('IFI44', 'chr1-77978162-77980039')	0.1307	0.0717	0.0747	0.0861	0.0888	0.1228
('IFI44', 'chr1-86913852-86915263')	0.1296	0.0599	0.106	0.0778	0.0558	0.2202
('IFI44', 'chr1-86915360-86915860')	0.232	-0.3304	-0.1445	-0.3219	-0.3546	0.1961
('IFI44', 'chr1-78617435-78618066')	0.096	-0.5106	-0.4253	0.063	-0.0979	-0.0538
('IFI44', 'chr1-78618926-78619426')	0.0253	-0.7361	-0.6086	-0.0706	-0.6453	-0.2092
('IFI44', 'chr1-78619481-78620067')	0.1595	-0.4859	-0.4115	0.0878	-0.5357	-0.0828
('IFI44', 'chr1-78620247-78621181')	0.1004	-0.6587	-0.5706	0.2719	-0.5788	-0.1702
('IFI44', 'chr1-70204933-70206114')	0.1546	0.0779	0.0757	0.0114	0.0318	0.1999
('IFI44', 'chr1-77778727-77780278')	0.2664	0.0154	0.1202	0.1372	0.0343	0.1188
('IFI44', 'chr1-75795487-75795987')	-0.2398	-0.4703	-0.5152	-0.278	-0.64	-0.0631
('IFI44', 'chr1-75796538-75797658')	0.0366	-0.4627	-0.3515	0.031	-0.6222	0.1163
('IFI44', 'chr1-86395358-86396879')	0.1126	0.0826	0.0537	-0.0122	-0.0864	0.1287
('IFI44', 'chr1-84077381-84078934')	0.1962	0.0437	0.1012	-0.1797	0.0917	0.2548
('IFI44', 'chr1-107056255-107057941')	0.2245	0.0829	0.0556	0.1095	-0.0798	0.1409
('IFI44', 'chr1-75785466-75786697')	0.1069	0.0817	0.0736	0.046	0.0088	0.0554
('IFI44', 'chr1-95232886-95234544')	0.2801	0.0591	0.1045	0.3097	0.0989	0.3485
('IFI44', 'chr1-86703907-86705599')	0.1572	0.0795	0.0888	0.1508	0.0872	0.2083
('IFI44', 'chr1-77759030-77760104')	0.1704	0.0226	0.1119	0.0757	-0.0347	0.2337
('IFI44', 'chr1-71080826-71081497')	0.1741	0.0172	0.1071	0.0994	0.0031	0.1748
('IFI44', 'chr1-71081688-71082188')	-0.2063	-0.556	-0.5301	-0.3542	-0.5588	-0.1764
('IFI44', 'chr1-71083222-71083722')	-0.2256	-0.7029	-0.6355	-0.3629	-0.2966	-0.228
('IFI44', 'chr1-77271634-77272376')	-0.2885	-0.2289	-0.2448	-0.3473	-0.7015	-0.214
('IFI44', 'chr1-78003894-78005472')	0.2995	0.0426	0.038	0.2109	0.076	0.2282
('IFI44', 'chr1-78052554-78053054')	-0.0875	-0.7174	-0.5501	0.1106	-0.7002	-0.0234
('IFI44', 'chr1-78113995-78114896')	0.1979	-0.0523	-0.1099	0.0062	-0.0958	0.0835
('IFI44', 'chr1-77671801-77672584')	-0.0226	-0.6819	-0.5328	-0.1707	-0.1059	0.145
('IFI44', 'chr1-77796009-77797327')	-0.1789	-0.5828	-0.3749	-0.3476	0.075	0.1783
('IFI44', 'chr1-77800043-77800543')	-0.0686	-0.6986	-0.4625	-0.2779	-0.3545	0.003
('IFI44', 'chr1-78688423-78689537')	0.0286	-0.438	-0.3145	-0.306	-0.6159	0.048
('ADGRL2', 'chr1-81305978-81306525')	-0.9036	0.2012	0.0029	-0.6221	-0.8098	-0.852
('ADGRL2', 'chr1-81464072-81464572')	-0.9587	-0.2078	-0.3784	-0.895	-0.9195	-0.9797
('ADGRL2', 'chr1-81469799-81470299')	-0.9153	-0.0008	-0.31	-0.822	-0.9089	-0.8495
('ADGRL2', 'chr1-81472283-81472783')	-0.9597	0.0358	-0.4723	-0.9131	-0.9371	-0.9812
('ADGRL2', 'chr1-81799734-81800234')	-0.9033	-0.2346	-0.3522	-0.9357	-0.9339	-0.9797
('ADGRL2', 'chr1-81800311-81800811')	-0.8778	0.0916	-0.0801	-0.8909	-0.9229	-0.8986
('ADGRL2', 'chr1-81801094-81801636')	-0.7881	0.3086	0.1962	-0.9248	-0.9147	-0.8023
('ADGRL2', 'chr1-81801702-81802562')	-0.7492	0.0353	-0.0452	-0.8748	-0.9284	-0.7065
('ADGRL2', 'chr1-81802662-81803189')	-0.892	-0.0669	-0.0902	-0.9382	-0.886	-0.9829
('ADGRL2', 'chr1-81974213-81974713')	-0.9043	-0.2671	-0.4887	-0.8864	-0.9288	-0.9797
('ADGRL2', 'chr1-81504843-81505343')	-0.9353	-0.2532	-0.3629	-0.9398	-0.9321	-0.9046
('ADGRL2', 'chr1-81517401-81517901')	-0.9604	-0.268	-0.5724	-0.9624	-0.8846	-0.9873
('ADGRL2', 'chr1-81518267-81518767')	-0.9275	-0.1895	-0.5459	-0.9334	-0.9396	-0.9797
('ADGRL2', 'chr1-81681013-81681788')	-0.9453	0.2605	-0.1215	-0.7497	-0.8627	-0.9816
('ADGRL2', 'chr1-81681896-81682777')	-0.8667	0.0216	-0.1388	-0.9532	-0.9035	-0.9814
('ADGRL2', 'chr1-81779709-81780209')	-0.9563	-0.2398	-0.2634	-0.9492	-0.9446	-0.9797
('ADGRL2', 'chr1-81832018-81833012')	-0.786	-0.1254	-0.4164	-0.9263	-0.9347	-0.8502
('ADGRL2', 'chr1-81855950-81856450')	-0.9441	-0.2248	-0.485	-0.9532	-0.9252	-0.9797
('ADGRL2', 'chr1-81918269-81918769')	-0.8954	-0.2583	-0.4572	-0.9532	-0.9714	-0.9797
('ADGRL2', 'chr1-81960424-81961007')	-0.9597	-0.1875	-0.3336	-0.8819	-0.9257	-0.9797
('ADGRL2', 'chr1-81961482-81962017')	-0.9592	-0.0797	-0.4358	-0.9532	-0.9341	-0.8646
('ADGRL2', 'chr1-81990248-81991021')	-0.7593	-0.1717	-0.3721	-0.9162	-0.8819	-0.9797
('ADGRL2', 'chr1-81997352-81998529')	-0.8951	0.2707	-0.1791	-0.6072	-0.9156	-0.9681
('ADGRL2', 'chr1-82065931-82066431')	-0.851	-0.4994	-0.5959	-0.9532	-0.9439	-0.9762
('TTLL7', 'chr1-83998234-83998734')	-0.7469	0.0605	0.1041	-0.6261	0.1755	0.1145
('TTLL7', 'chr1-83998740-83999773')	-0.4723	0.3961	0.4799	-0.3734	0.444	0.4918
('TTLL7', 'chr1-84000902-84001402')	-0.76	0.1913	0.1476	-0.7489	0.113	0.0032
('TTLL7', 'chr1-84573482-84574840')	0.1022	0.3729	0.2405	0.1329	0.3423	0.3918
('TTLL7', 'chr1-84398375-84399359')	-0.4133	-0.0008	0.0676	-0.6839	0.0232	-0.1556
('TTLL7', 'chr1-84505385-84506767')	0.1669	0.4342	0.3452	0.1736	0.4661	0.5031
('TTLL7', 'chr1-84997753-84998639')	-0.628	0.0491	0.0101	-0.6169	0.0114	0.0083
('TTLL7', 'chr1-84077381-84078934')	0.1724	0.4167	0.4271	-0.423	0.4618	0.4096
('TTLL7', 'chr1-75785466-75786697')	0.104	0.3683	0.2674	0.076	0.158	0.0939
('TTLL7', 'chr1-84479001-84480080')	-0.1163	0.3619	0.449	-0.0585	0.2348	0.5314
('TTLL7', 'chr1-84298454-84299587')	0.0572	0.2783	0.298	0.0482	0.4534	0.3984
('TTLL7', 'chr1-84688366-84688866')	-0.6371	0.3247	0.103	-0.7122	-0.0277	-0.0509
('TTLL7', 'chr1-84689806-84691395')	0.1837	0.472	0.4616	0.1317	0.4745	0.4926
('TTLL7', 'chr1-83897331-83897831')	-0.7516	0.0743	0.0729	-0.719	0.0106	-0.1437
('TTLL7', 'chr1-83907311-83907811')	-0.72	0.1154	0.0052	-0.6654	-0.0337	-0.065
('TTLL7', 'chr1-83910098-83911181')	-0.7178	0.18	0.2118	-0.6785	0.0616	0.1822
('TTLL7', 'chr1-83912324-83912824')	-0.7516	0.119	0.0379	-0.7163	-0.0432	-0.0584
('TTLL7', 'chr1-83920254-83920754')	-0.6736	0.1523	-0.0513	-0.7022	-0.0282	-0.1319
('TTLL7', 'chr1-83927648-83928148')	-0.7516	0.0363	0.0227	-0.7163	-0.0306	-0.0176
('TTLL7', 'chr1-83931610-83932110')	-0.6297	0.0459	-0.0115	-0.7163	0.0683	-0.1395
('TTLL7', 'chr1-83932220-83932720')	-0.5752	0.1032	0.0351	-0.6853	0.1013	-0.0508
('TTLL7', 'chr1-83932909-83933409')	-0.6702	0.0553	0.0004	-0.7036	0.0536	0.0793
('TTLL7', 'chr1-83933676-83934176')	-0.6959	0.0888	0.0488	-0.7163	0.0867	-0.0958
('TTLL7', 'chr1-83950382-83951290')	-0.633	0.228	0.1378	-0.7023	0.0546	-0.169
('TTLL7', 'chr1-83960471-83961211')	-0.6623	0.1184	0.0518	-0.7163	0.3431	0.1817
('TTLL7', 'chr1-83961768-83962268')	-0.7255	-0.017	0.0425	-0.7177	0.2706	0.1766
('TTLL7', 'chr1-83962519-83963519')	-0.627	0.1488	0.2517	-0.7089	0.2495	-0.1503
('TTLL7', 'chr1-83970324-83971211')	-0.7319	0.0883	0.1311	-0.7169	0.0681	-0.0322
('TTLL7', 'chr1-83971352-83971852')	-0.6161	-0.0146	0.0183	-0.7232	0.0113	-0.1448
('TTLL7', 'chr1-84102671-84103801')	-0.0602	0.0992	0.1578	-0.7185	0.418	0.0282
('TTLL7', 'chr1-84121523-84122628')	-0.6345	0.0517	-0.0134	-0.7242	0.1915	0.0643
('TTLL7', 'chr1-84122833-84123333')	-0.7549	-0.0143	0.0434	-0.7163	0.08	-0.0542
('TTLL7', 'chr1-84155848-84157315')	-0.5188	0.2068	0.0135	-0.6167	0.0208	0.1049
('TTLL7', 'chr1-84173961-84174479')	-0.6523	0.1255	0.0996	-0.7157	0.1957	0.1617
('TTLL7', 'chr1-84301183-84301695')	-0.1077	0.1939	0.112	-0.5771	0.3837	0.4082
('TTLL7', 'chr1-84302546-84303606')	-0.047	0.3953	0.2611	-0.2442	0.3741	0.527
('TTLL7', 'chr1-84433334-84434221')	-0.3797	0.3248	0.2782	-0.1887	0.3606	0.4476
('TTLL7', 'chr1-84436932-84437646')	-0.3905	0.2561	0.0823	-0.0445	0.1851	0.0739
('TTLL7', 'chr1-84721243-84721743')	-0.6258	-0.0492	-0.0111	-0.6196	0.0666	0.2027
('TTLL7', 'chr1-84739676-84740593')	-0.5838	0.2152	0.2987	-0.7048	-0.0363	-0.0555
('TTLL7', 'chr1-84740603-84741103')	-0.7216	0.1996	0.0802	-0.6185	-0.0609	-0.0273
('TTLL7', 'chr1-84748122-84748622')	-0.6129	0.0964	0.0215	-0.7163	-0.0509	0.0175
('TTLL7', 'chr1-84753370-84754484')	-0.2604	0.3621	0.4705	-0.4521	0.2954	0.1975
('TTLL7', 'chr1-84758795-84760165')	0.1566	0.455	0.4298	-0.1144	0.0903	0.3067
('TTLL7', 'chr1-84764320-84764820')	-0.3246	0.0079	0.0417	-0.6816	-0.0591	-0.0022
('TTLL7', 'chr1-84772262-84772923')	-0.183	0.2212	0.2631	-0.6491	0.1949	0.1044
('TTLL7', 'chr1-84772950-84773450')	-0.2981	0.0554	0.1059	-0.6104	0.0114	-0.1266
('TTLL7', 'chr1-84774443-84774943')	-0.0253	0.147	0.0028	-0.6918	-0.0503	0.0083
('TTLL7', 'chr1-84782077-84782821')	0.0597	0.2027	-0.0142	-0.5042	0.1561	0.0194
('TTLL7', 'chr1-83860461-83861363')	-0.1142	0.3988	0.1906	-0.3502	0.4294	0.0154
('TTLL7', 'chr1-83861384-83861884')	-0.6304	0.1515	-0.0064	-0.7163	0.1368	-0.0186
('TTLL7', 'chr1-84001416-84001916')	-0.6637	0.1971	0.2186	-0.7163	0.1708	-0.1182
('TTLL7', 'chr1-84007990-84008490')	-0.6437	0.0423	0.0788	-0.7163	-0.0312	-0.0583
('TTLL7', 'chr1-84083216-84083716')	-0.5349	-0.0334	0.0393	-0.7299	-0.003	-0.132
('TTLL7', 'chr1-84224714-84225214')	-0.7427	0.0518	0.0863	-0.6388	0.0154	-0.1209
('DDAH1', 'chr1-85576481-85578111')	0.1372	0.3681	-0.412	-0.9219	-0.6736	0.209
('DDAH1', 'chr1-85578136-85578636')	0.0885	0.2391	-0.6835	-0.9283	-0.8077	-0.2267
('DDAH1', 'chr1-85580329-85580829')	0.3825	0.323	-0.662	-0.8042	-0.7719	0.057
('DDAH1', 'chr1-85289888-85290388')	-0.1611	0.0273	-0.6731	-0.867	-0.7855	-0.3623
('DDAH1', 'chr1-85290635-85291135')	-0.1752	0.0879	-0.6641	-0.8655	-0.7873	-0.3361
('DDAH1', 'chr1-85297652-85298589')	0.2848	0.4206	-0.6596	-0.8008	-0.7665	-0.3621
('DDAH1', 'chr1-85302350-85302850')	-0.235	0.1552	-0.6869	-0.8631	-0.7771	-0.2631
('DDAH1', 'chr1-85307841-85308817')	0.3369	0.2507	-0.3277	-0.8658	-0.4688	0.3548
('DDAH1', 'chr1-85316386-85316886')	0.0619	-0.1281	-0.529	-0.8629	-0.7626	-0.1621
('DDAH1', 'chr1-85330012-85330577')	-0.0101	0.0859	-0.5692	-0.8661	-0.7648	-0.3263
('DDAH1', 'chr1-85330841-85331341')	0.0176	0.0251	-0.565	-0.8629	-0.7677	-0.2614
('DDAH1', 'chr1-85355742-85356242')	0.0447	-0.1171	-0.7186	-0.8629	-0.8006	-0.3716
('DDAH1', 'chr1-85368842-85369342')	0.1048	-0.0993	-0.452	-0.8286	-0.7489	-0.3767
('DDAH1', 'chr1-85399131-85399831')	0.0566	-0.1068	-0.5474	-0.8629	-0.7773	-0.2933
('DDAH1', 'chr1-85405837-85406337')	0.0071	-0.1432	-0.5561	-0.8399	-0.8014	-0.2536
('DDAH1', 'chr1-85407097-85407630')	0.3772	-0.0963	-0.6352	-0.8629	-0.7495	0.4239
('DDAH1', 'chr1-85440288-85440788')	0.0425	-0.0284	-0.4774	-0.8629	-0.7904	-0.3237
('DDAH1', 'chr1-85449384-85449884')	-0.0357	-0.1035	-0.6356	-0.8844	-0.7409	0.2017
('DDAH1', 'chr1-85463942-85464442')	0.2172	0.1041	-0.5037	-0.8706	-0.7835	-0.0422
('DDAH1', 'chr1-85464493-85465537')	0.4791	0.3926	-0.1937	-0.8805	-0.6007	0.3841
('DDAH1', 'chr1-85465685-85466185')	0.0444	-0.001	-0.5512	-0.8629	-0.7779	0.423
('DDAH1', 'chr1-85497054-85497554')	-0.1755	-0.1273	-0.6771	-0.8666	-0.8171	-0.2644
('DDAH1', 'chr1-85195563-85196063')	0.2308	-0.0491	-0.5481	-0.8458	-0.7647	-0.3219
('DDAH1', 'chr1-85219003-85219503')	-0.235	0.0278	-0.6973	-0.8629	-0.7672	-0.3887
('DDAH1', 'chr1-85239857-85240756')	-0.0829	0.0275	-0.5797	-0.8657	-0.7965	-0.2862
('DDAH1', 'chr1-85259343-85260354')	0.4362	0.4432	0.0974	-0.3325	0.0576	0.1469
('DDAH1', 'chr1-85276298-85277327')	0.3532	0.3896	0.2163	0.1179	0.1562	0.3646
('DDAH1', 'chr1-85359014-85359514')	0.0566	-0.1012	-0.6247	-0.8568	-0.7433	-0.264
('DDAH1', 'chr1-85379597-85380097')	-0.1463	-0.0817	-0.608	-0.8629	-0.7537	-0.2438
('DDAH1', 'chr1-86395358-86396879')	0.177	0.366	0.1334	-0.1	-0.0543	0.1517
('COL24A1', 'chr1-86154486-86155149')	-0.9149	0.1238	-0.6322	-0.9189	-0.7448	-0.655
('COL24A1', 'chr1-86156103-86156784')	-0.7876	0.0255	-0.5732	-0.8403	-0.762	-0.9037
('COL24A1', 'chr1-86156900-86157714')	-0.8794	-0.091	-0.7618	-0.8836	-0.8028	-0.8268
('COL24A1', 'chr1-86288314-86289274')	-0.9012	-0.2121	-0.7436	-0.912	-0.7675	-0.8735
('COL24A1', 'chr1-86339342-86339842')	-0.9012	-0.4311	-0.8163	-0.3508	-0.8178	-0.8849
('COL24A1', 'chr1-86356234-86356734')	-0.7623	-0.3076	-0.8168	-0.8857	-0.8258	-0.8856
('COL24A1', 'chr1-85497054-85497554')	-0.6499	-0.3523	-0.7847	-0.8798	-0.8392	-0.7278
('COL24A1', 'chr1-85576481-85578111')	-0.0143	0.3734	-0.4482	-0.9401	-0.7004	0.1512
('COL24A1', 'chr1-85884689-85885189')	-0.6268	-0.4588	-0.7954	-0.9148	-0.8145	-0.8849
('COL24A1', 'chr1-86100794-86101602')	-0.8313	-0.3255	-0.7532	-0.9148	-0.7705	-0.8849
('COL24A1', 'chr1-86207014-86208241')	-0.8496	-0.0573	-0.7446	-0.8468	-0.7714	-0.6617
('COL24A1', 'chr1-86224617-86225725')	-0.7307	0.0043	-0.5181	-0.8557	-0.7359	-0.7792
('COL24A1', 'chr1-86228402-86228902')	-0.7916	-0.1589	-0.6525	-0.9148	-0.8182	-0.9033
('COL24A1', 'chr1-86263761-86264261')	-0.9012	-0.2574	-0.7486	-0.8173	-0.7918	-0.8849
('COL24A1', 'chr1-86342808-86343647')	-0.804	-0.2055	-0.6552	-0.8195	-0.7839	-0.8851
('COL24A1', 'chr1-86395358-86396879')	-0.0115	0.3739	0.1543	-0.1193	-0.095	0.0001
('COL24A1', 'chr1-86429855-86430355')	-0.8301	-0.4524	-0.8117	-0.0637	-0.7897	-0.8849
('COL24A1', 'chr1-86430560-86431060')	-0.8273	-0.3825	-0.7984	-0.6452	-0.8102	-0.8849
('COL24A1', 'chr1-86470807-86471307')	-0.8713	-0.365	-0.7847	0.0248	-0.8177	-0.8592
('COL24A1', 'chr1-86474052-86474552')	-0.8685	-0.4064	-0.7135	-0.6679	-0.6607	-0.8959
('COL24A1', 'chr1-86486847-86487498')	-0.8807	-0.4504	-0.5221	-0.7816	-0.6443	-0.8917
('COL24A1', 'chr1-86546346-86547280')	-0.8445	-0.4766	-0.7811	-0.8939	-0.1246	-0.8849
('LMO4', 'chr1-87327528-87328779')	0.0635	0.0509	0.042	0.0416	0.0343	0.0559
('LMO4', 'chr1-95072127-95073838')	0.0231	0.0374	0.0328	0.038	0.0367	0.0405
('LMO4', 'chr1-88890705-88891896')	0.0623	0.049	0.0614	0.0534	0.0472	0.0576
('LMO4', 'chr1-88891951-88892853')	0.0301	0.0134	0.0206	-0.0193	-0.0149	0.0301
('LMO4', 'chr1-86913852-86915263')	0.0372	0.046	0.0453	0.0326	0.0328	0.0479
('LMO4', 'chr1-86915360-86915860')	0.0585	0.0109	0.0262	-0.0353	0.0004	0.0445
('LMO4', 'chr1-78649506-78650489')	0.0279	-0.0198	-0.0322	0.0188	-0.027	0.0387
('LMO4', 'chr1-78650956-78651456')	0.0138	-0.022	-0.0226	-0.0118	-0.0382	0.0189
('LMO4', 'chr1-88991809-88992309')	0.0351	0.0261	0.014	-0.0125	-0.0203	0.0457
('LMO4', 'chr1-88992387-88993405')	0.0462	0.047	0.0461	0.0358	0.046	0.0501
('LMO4', 'chr1-86395358-86396879')	0.0299	0.0425	0.028	0.0092	0.0125	0.0242
('LMO4', 'chr1-88683492-88684962')	0.0596	0.0481	0.0583	0.0416	0.0485	0.0578
('LMO4', 'chr1-107056255-107057941')	0.0579	0.0426	0.0331	0.0379	0.0105	0.0297
('LMO4', 'chr1-75785466-75786697')	0.0266	0.0427	0.0303	0.0171	0.0196	0.0114
('LMO4', 'chr1-103525056-103525556')	0.006	0.0149	0.0002	-0.023	-0.0192	0.0135
('LMO4', 'chr1-103525658-103526502')	0.0215	0.0412	0.0361	0.0253	0.0301	0.0428
('LMO4', 'chr1-86703907-86705599')	0.047	0.0415	0.0439	0.0531	0.0479	0.0449
('LMO4', 'chr1-91021139-91021639')	0.0378	0.0008	-0.0097	0.0314	-0.0094	0.0258
('LMO4', 'chr1-91021709-91022704')	0.0583	0.046	0.0523	0.0503	0.0474	0.0516
('LMO4', 'chr1-71080826-71081497')	0.0431	0.0422	0.0507	0.0311	0.0341	0.0402
('LMO4', 'chr1-71081688-71082188')	-0.0145	-0.0035	-0.0163	-0.0369	-0.0312	-0.0134
('LMO4', 'chr1-71083222-71083722')	-0.0144	-0.0131	-0.0308	-0.0368	0.0025	-0.0177
('LMO4', 'chr1-86773960-86774515')	-0.0048	0.0171	-0.0142	0.0387	-0.0301	0.0004
('LMO4', 'chr1-87084235-87085140')	-0.0121	0.0056	-0.0082	-0.0151	-0.0179	-0.0112
('LMO4', 'chr1-87121787-87122287')	0.0057	0.0058	-0.0198	-0.0288	-0.0285	-0.007
('LMO4', 'chr1-87131725-87132314')	0.0355	0.0405	0.0367	-0.018	0.0058	0.0183
('LMO4', 'chr1-87134020-87134887')	0.0516	0.0426	0.0463	-0.0205	0.03	0.0626
('LMO4', 'chr1-87135032-87135605')	0.0393	0.0369	0.0221	-0.031	-0.0129	0.0624
('LMO4', 'chr1-87149118-87149618')	0.0053	0.0152	-0.0031	-0.0323	-0.0134	0.0501
('LMO4', 'chr1-87149628-87150128')	-0.0062	0.0173	-0.006	-0.0289	-0.0248	0.0044
('LMO4', 'chr1-87151931-87152431')	0.0253	0.0421	-0.016	0.0033	-0.0229	-0.0015
('LMO4', 'chr1-87167495-87168684')	0.0448	0.0163	-0.0132	-0.0288	-0.0189	0.0149
('LMO4', 'chr1-87169508-87170008')	0.0107	0.0213	-0.0147	-0.0241	-0.029	0.008
('LMO4', 'chr1-87170082-87170632')	0.0002	0.0318	-0.0045	0	-0.029	-0.0073
('LMO4', 'chr1-87219326-87220111')	-0.0123	0.0167	-0.0135	-0.0258	-0.0298	-0.0071
('LMO4', 'chr1-87230192-87230692')	0.0111	0.0212	-0.0107	-0.0299	-0.0279	-0.011
('LMO4', 'chr1-87284469-87284969')	-0.0059	0.0043	-0.0107	-0.0288	-0.0309	-0.0107
('LMO4', 'chr1-87410108-87411616')	0.0188	0.0039	0.0178	-0.0293	0.0516	0.0396
('LMO4', 'chr1-87412169-87412669')	-0.0136	0.0021	-0.0176	-0.0352	-0.0166	0.0225
('LMO4', 'chr1-87417190-87418471')	0.0358	0.0064	-0.0087	0.0068	-0.0293	0.0498
('LMO4', 'chr1-87426813-87427349')	-0.0091	-0.0001	-0.0183	-0.0288	-0.0231	0.0241
('LMO4', 'chr1-87436128-87436936')	-0.014	-0.0001	-0.0189	-0.0288	-0.0013	0.0564
('LMO4', 'chr1-87468259-87468992')	-0.0064	0.0014	-0.0198	-0.0331	-0.0287	0.0239
('LMO4', 'chr1-87474022-87474522')	-0.0033	-0.0147	-0.0247	-0.0285	-0.0177	0.001
('LMO4', 'chr1-87518784-87519284')	-0.0131	0.0135	-0.0157	-0.0288	-0.0307	-0.0063
('LMO4', 'chr1-87644629-87645299')	-0.0023	-0.0023	-0.0167	-0.0251	0.0105	-0.0081
('LMO4', 'chr1-87683695-87685503')	0.0412	0.0358	-0.0025	-0.0083	0.0013	0.0484
('LMO4', 'chr1-87826553-87827053')	-0.0044	-0.0055	-0.0229	0.0053	-0.0318	-0.0129
('LMO4', 'chr1-87831826-87832326')	-0.0133	0.0141	-0.0242	-0.0165	-0.0301	-0.0077
('LMO4', 'chr1-87832327-87832827')	-0.0095	0.0253	-0.0183	-0.0308	-0.0323	-0.0129
('LMO4', 'chr1-87833108-87833608')	-0.0149	0.0066	-0.0238	-0.0288	-0.0287	-0.007
('LMO4', 'chr1-87848451-87848951')	-0.0085	0.0112	-0.0237	-0.0283	-0.0315	-0.0045
('LMO4', 'chr1-87849126-87849626')	-0.0046	0.0154	-0.0211	-0.0288	-0.029	-0.0129
('LMO4', 'chr1-87849995-87850749')	-0.0092	-0.0006	-0.0114	-0.0288	-0.0248	0.0015
('LMO4', 'chr1-87869915-87870415')	-0.0142	0.0078	-0.0245	-0.0079	-0.0272	-0.0109
('LMO4', 'chr1-87871591-87872516')	-0.0033	0.0372	-0.0143	-0.0285	-0.0272	-0.0129
('LMO4', 'chr1-87873036-87873536')	-0.0142	0.0103	-0.0197	-0.0294	-0.0294	-0.0111
('LMO4', 'chr1-87883667-87884296')	-0.0143	0.0307	-0.025	-0.0288	-0.0278	-0.0094
('LMO4', 'chr1-87898494-87898994')	-0.0142	0.0242	-0.0247	-0.0285	-0.0296	-0.0128
('LMO4', 'chr1-87902729-87903518')	0.0001	0.0046	-0.016	-0.0074	-0.0282	0.001
('LMO4', 'chr1-87950274-87950774')	0.0265	0.0159	-0.0189	-0.0294	-0.0294	-0.0131
('LMO4', 'chr1-87951932-87952432')	-0.015	0.0296	-0.0146	-0.0204	-0.0322	0.0093
('LMO4', 'chr1-87953680-87954180')	-0.006	0.0146	-0.0115	-0.02	-0.0101	-0.0122
('LMO4', 'chr1-87955997-87956497')	0.007	0.0133	-0.022	-0.0288	-0.0296	-0.0111
('LMO4', 'chr1-87957289-87957789')	-0.0094	0.0125	-0.0203	-0.0263	-0.0296	-0.0145
('LMO4', 'chr1-87958197-87958697')	-0.0074	0.0403	-0.0163	-0.0288	-0.027	-0.0122
('LMO4', 'chr1-87961025-87961525')	-0.0095	0.0177	-0.0166	-0.0237	-0.0293	-0.0129
('LMO4', 'chr1-87967730-87968230')	-0.0059	0.011	-0.0238	-0.0288	-0.0317	-0.0129
('LMO4', 'chr1-87968253-87969090')	0.0537	0.0298	-0.0125	-0.0288	-0.03	-0.008
('LMO4', 'chr1-88009816-88010316')	-0.0064	0.0094	-0.0251	-0.0286	-0.0322	-0.0129
('LMO4', 'chr1-88010974-88011474')	-0.0005	0.0085	-0.023	-0.0288	-0.0287	-0.0065
('LMO4', 'chr1-88036418-88036918')	0.0085	0.0014	-0.0226	-0.0239	-0.0271	-0.0129
('LMO4', 'chr1-88052304-88052804')	-0.0145	0.0076	-0.0124	-0.0185	-0.0298	-0.0071
('LMO4', 'chr1-88053103-88053603')	-0.0142	0.0107	-0.0166	-0.0242	-0.0312	-0.0129
('LMO4', 'chr1-88053748-88055092')	0.0073	0.0311	-0.0033	-0.0288	-0.0257	-0.0103
('LMO4', 'chr1-88060428-88060928')	-0.0099	0.0288	-0.0245	-0.0294	-0.0301	-0.0129
('LMO4', 'chr1-88060951-88061451')	-0.0114	0.0106	-0.0198	-0.0092	-0.0315	-0.0129
('LMO4', 'chr1-88175577-88176314')	-0.0024	0.0402	-0.0014	-0.0265	-0.0179	-0.0118
('LMO4', 'chr1-88180591-88181114')	0.0036	0.0363	-0.0039	-0.0268	-0.0039	0.0047
('LMO4', 'chr1-88183972-88184472')	-0.0008	0.0205	-0.0169	-0.0254	-0.0303	-0.0111
('LMO4', 'chr1-88189744-88190244')	-0.0118	0.0191	-0.0244	-0.0284	-0.0291	-0.0129
('LMO4', 'chr1-88224870-88225400')	-0.0104	0.0095	-0.0025	-0.0288	-0.032	0.0179
('LMO4', 'chr1-88228006-88228506')	-0.0005	0.0209	-0.0045	-0.0355	-0.0274	-0.0066
('LMO4', 'chr1-88228666-88229404')	-0.0048	0.0126	-0.0158	-0.0242	-0.0274	-0.0066
('LMO4', 'chr1-88230094-88230594')	-0.0139	0.0078	-0.012	-0.0288	-0.0303	-0.0111
('LMO4', 'chr1-88236420-88237424')	-0.0142	0.0373	0.0008	-0.0288	-0.0272	-0.0129
('LMO4', 'chr1-88237929-88238429')	-0.0091	0.0086	-0.0189	-0.0214	-0.0314	-0.0122
('LMO4', 'chr1-88266103-88266603')	-0.0142	0.0217	-0.0257	-0.0288	-0.0305	-0.0129
('LMO4', 'chr1-88274881-88275381')	-0.0157	0.0359	-0.0239	-0.0288	-0.0299	-0.0111
('LMO4', 'chr1-88275655-88276155')	-0.0133	0.0237	-0.0162	-0.0299	-0.0315	-0.0129
('LMO4', 'chr1-88292004-88292504')	-0.0059	0.0179	-0.0056	-0.029	-0.0302	-0.0082
('LMO4', 'chr1-88300746-88301326')	-0.0142	0.0369	-0.0103	-0.0288	-0.0306	-0.0129
('LMO4', 'chr1-88302329-88303704')	0.0098	0.0292	0.0182	-0.0305	-0.0036	0.0043
('LMO4', 'chr1-88308556-88309543')	-0.0117	0.0215	-0.018	-0.0305	-0.0276	-0.0081
('LMO4', 'chr1-88310954-88311454')	-0.0134	0.0109	-0.0209	-0.0252	-0.0294	-0.0129
('LMO4', 'chr1-88327691-88328191')	-0.015	0.0204	-0.0161	-0.0291	-0.0272	0.0067
('LMO4', 'chr1-88461988-88463833')	0.0337	0.0396	0.0516	-0.023	0.0521	0.062
('HFM1', 'chr1-91404092-91405221')	0.8154	0.5454	0.686	-0.8607	-0.7565	0.8529
('HFM1', 'chr1-92079888-92081011')	0.8017	0.7223	0.7516	0.0761	0.2689	0.873
('HFM1', 'chr1-91278995-91279495')	0.0034	-0.0533	-0.0939	-0.9853	-0.8729	0.0746
('HFM1', 'chr1-91280826-91281326')	-0.0803	0.0647	-0.0744	-0.9853	-0.9306	-0.2522
('HFM1', 'chr1-91282809-91283714')	0.4082	0.1669	0.003	-0.9546	-0.742	0.3908
('HFM1', 'chr1-91884968-91885468')	0.5185	-0.0291	0.2417	-0.8427	-0.7972	0.2406
('HFM1', 'chr1-91885561-91887185')	0.8524	0.3662	0.6465	-0.797	-0.2218	0.8699
('HFM1', 'chr1-91927204-91927704')	0.1355	-0.0049	0.0536	-0.8529	-0.8538	-0.0142
('HFM1', 'chr1-90851791-90852300')	-0.0472	0.0536	-0.1125	-0.943	-0.5265	0.4466
('HFM1', 'chr1-91165017-91165607')	0.4008	0.098	0.1577	-0.4561	-0.5517	0.5814
('FNBP1L', 'chr1-93446720-93447220')	0.0107	-0.3715	-0.2425	-0.182	-0.8673	-0.4895
('FNBP1L', 'chr1-93447527-93449389')	0.2285	-0.1803	0.0738	0.1074	-0.8004	0.3035
('FNBP1L', 'chr1-93845729-93848277')	0.3368	0.1889	0.2313	0.2479	0.0735	0.1812
('FNBP1L', 'chr1-93878540-93879700')	0.4137	0.2901	0.3532	0.2966	-0.058	0.1748
('FNBP1L', 'chr1-93317205-93317705')	-0.2041	-0.4221	-0.3333	0.332	-0.8305	-0.4516
('FNBP1L', 'chr1-93531414-93531914')	-0.153	-0.1814	-0.2308	-0.2641	-0.8358	-0.456
('FNBP1L', 'chr1-93542608-93543108')	-0.1661	-0.1033	-0.2803	-0.2842	-0.8176	-0.4516
('FNBP1L', 'chr1-93546260-93546760')	-0.164	-0.2561	-0.3137	-0.2963	-0.8196	-0.4516
('FNBP1L', 'chr1-93585023-93585523')	-0.0476	-0.4018	-0.2115	-0.2774	-0.7854	-0.4516
('FNBP1L', 'chr1-93592879-93593379')	-0.0837	-0.4272	-0.2551	-0.0932	-0.7908	-0.4516
('FNBP1L', 'chr1-93605765-93606265')	-0.0199	0.1306	-0.0627	-0.2586	-0.8267	-0.4516
('FNBP1L', 'chr1-93607860-93608438')	-0.0183	0.1531	-0.0728	0.1722	-0.8259	-0.3967
('FNBP1L', 'chr1-93616789-93617450')	0.3882	-0.1609	0.1594	-0.1075	-0.7872	-0.0822
('FNBP1L', 'chr1-93811259-93811759')	-0.188	-0.2486	-0.2046	-0.0923	-0.8049	-0.4675
('FNBP1L', 'chr1-93813960-93814505')	-0.0578	-0.1216	-0.1345	0.198	-0.6559	-0.2734
('FNBP1L', 'chr1-93816858-93817358')	-0.1573	-0.4143	-0.1908	0.3105	-0.8139	-0.471
('FNBP1L', 'chr1-93818251-93818751')	-0.1693	-0.3438	-0.228	0.1467	-0.8172	-0.4638
('FNBP1L', 'chr1-93850669-93851169')	-0.0019	0.0157	-0.0183	-0.2046	-0.6871	-0.4516
('FNBP1L', 'chr1-93078467-93080212')	0.4415	0.2695	0.3871	0.3417	0.03	0.4553
('FNBP1L', 'chr1-93145914-93146414')	-0.0923	-0.2075	-0.2665	-0.2909	-0.8153	-0.4686
('FNBP1L', 'chr1-93345180-93346781')	0.4344	0.2581	0.2866	0.3127	-0.0001	0.2833
('FNBP1L', 'chr1-93566236-93566736')	-0.1653	-0.2276	-0.1826	-0.2283	-0.7649	-0.3662
('FNBP1L', 'chr1-93576169-93577067')	0.2404	-0.1736	-0.0343	-0.2412	-0.8006	-0.38
('FNBP1L', 'chr1-93597695-93598195')	0.1698	-0.4146	-0.0849	-0.2624	-0.8125	-0.3764
('FNBP1L', 'chr1-93629066-93630028')	0.097	-0.1298	-0.0988	0.0487	-0.6543	-0.0606
('FNBP1L', 'chr1-93640577-93641495')	0.0345	-0.0562	-0.1595	-0.2065	-0.8214	-0.4024
('FNBP1L', 'chr1-93648807-93649636')	0.2105	-0.2432	-0.2678	-0.1616	-0.8205	-0.4516
('FNBP1L', 'chr1-93680298-93681240')	0.3801	-0.1667	-0.23	0.2651	-0.5924	-0.2949
('FNBP1L', 'chr1-94068697-94069197')	0.0291	-0.3914	-0.2719	-0.2963	-0.7232	-0.1806
[truncated: 63,640 more rows]

## Sheet: Supplementary Table 2
Supplementary Table 2 Cell-type-specific regulation scores in PBMC tissue predicted by SCRIPT.
	CD4 Naive	CD4 TCM	CD4 TEM	CD8 Naive	CD8 TEM	CD14 Mono	CD16 Mono	HSPC	Intermediate B	MAIT	Memory B	NK	Naive B	Plasma	Treg	cDC	gdT	pDC
('HES4', 'chr1-994735-1006799')	0.2701	0.1869	0.1859	0.2954	0.1266	0.3242	0.6833	0.4065	0.399	0.1461	0.2521	0.1972	0.2692	0.1065	0.1777	0.3129	0.057	0.1925
('HES4', 'chr1-1303221-1316444')	0.1337	0.1052	0.0973	0.1233	0.1103	0.1622	0.2304	0.0772	0.1069	0.0797	0.1157	0.1261	0.0962	0.0705	0.1096	0.1336	0.0837	0.0908
('HES4', 'chr1-1370283-1377149')	0.1347	0.1074	0.0995	0.1244	0.1099	0.1522	0.1936	0.0764	0.1148	0.0844	0.1199	0.1276	0.1045	0.0782	0.1146	0.1338	0.083	0.0898
('HES4', 'chr1-1322872-1329280')	0.1385	0.1144	0.1072	0.1313	0.1105	0.1369	0.1525	0.07	0.1105	0.0875	0.1181	0.1305	0.106	0.0631	0.1195	0.1205	0.0895	0.0953
('HES4', 'chr1-1230651-1244728')	0.1358	0.111	0.1054	0.1293	0.1118	0.153	0.1941	0.0846	0.114	0.087	0.1189	0.1306	0.1022	0.0743	0.1153	0.1345	0.0885	0.0952
('HES4', 'chr1-1245493-1248050')	-0.0184	-0.0473	-0.0134	0.0083	-0.0546	-0.0112	-0.008	0.0303	0.0247	-0.1283	-0.0236	-0.0494	0.0021	-0.1368	-0.0502	0.0094	-0.1332	-0.0298
('HES4', 'chr1-1330394-1334148')	0.0059	-0.047	-0.02	-0.0084	-0.0489	0.0113	0.0367	0.0302	0.0392	0.011	-0.0573	-0.0096	0.012	0.0633	-0.0097	-0.0152	-0.1457	-0.0564
('HES4', 'chr1-1272304-1275446')	0.1313	0.1094	0.1077	0.1316	0.1098	0.1184	0.1059	0.0837	0.1118	0.0911	0.1131	0.1318	0.1021	0.0622	0.117	0.1201	0.0729	0.0909
('HES4', 'chr1-910105-910710')	-0.05	-0.0759	-0.0862	-0.0343	-0.1054	-0.0324	0.0015	0.0184	-0.0287	-0.1174	-0.0651	-0.0657	-0.0475	-0.1082	-0.0886	-0.027	-0.1778	-0.08
('HES4', 'chr1-912809-913217')	-0.0485	-0.0796	-0.0832	-0.0457	-0.1144	-0.0311	-0.004	-0.02	-0.0399	-0.1174	-0.0588	-0.0657	-0.0563	-0.0944	-0.088	-0.021	-0.1778	-0.0554
('HES4', 'chr1-920493-926443')	0.0919	0.0693	0.1364	0.0978	0.0152	0.0237	0.043	0.1826	0.0802	0.0976	0.1079	0.0154	0.1045	0.0048	-0.0259	0.0939	-0.0523	0.0336
('HES4', 'chr1-938017-943653')	0.078	0.0651	0.0619	0.0953	0.0137	0.0328	0.0558	0.0718	0.0824	0.04	0.0876	0.0501	0.0749	0.0523	0.0599	0.08	-0.0294	0.0264
('HES4', 'chr1-955330-955923')	-0.0514	-0.0783	-0.0921	-0.0504	-0.1144	-0.0234	0.0275	-0.0256	-0.0306	-0.1174	-0.0643	-0.0642	-0.0523	-0.0585	-0.0891	-0.0068	-0.1753	-0.0797
('HES4', 'chr1-958518-963388')	0.1322	0.1081	0.1065	0.1271	0.1083	0.1202	0.1555	0.0713	0.1055	0.0808	0.1177	0.1314	0.0929	0.0666	0.1159	0.1183	0.0847	0.0876
('HES4', 'chr1-965294-968061')	0.0618	0.0486	0.0631	0.0669	0.0315	0.038	0.0332	0.0512	0.0521	0.0534	0.0125	0.0507	-0.0027	0.0368	0.0422	0.0548	0.0458	-0.0111
('HES4', 'chr1-975429-976827')	0.0032	-0.0221	-0.0309	0.0068	-0.0076	-0.0124	0.0169	0.0414	0.0316	0.0165	0.0157	0.0041	-0.0191	0.0189	-0.0222	0.0091	0.0022	-0.0867
('HES4', 'chr1-983870-984728')	-0.0039	-0.0526	-0.0454	-0.0081	-0.0793	-0.0075	0.0169	-0.02	0.005	-0.0128	-0.034	-0.0329	-0.0512	-0.1513	-0.051	-0.0245	-0.1366	-0.0931
('HES4', 'chr1-993421-994016')	-0.0697	-0.1018	-0.109	-0.067	-0.1324	-0.0395	0.036	-0.0292	-0.0538	-0.1454	-0.0834	-0.0876	-0.0858	-0.1513	-0.1088	-0.043	-0.1959	-0.1109
('HES4', 'chr1-1008916-1009757')	-0.0677	-0.0927	-0.1111	-0.0623	-0.1211	-0.0064	0.0521	-0.0342	-0.029	-0.1536	-0.0863	-0.0345	-0.0767	-0.1513	-0.0985	-0.0301	-0.1635	-0.1176
('HES4', 'chr1-1012606-1015854')	0.1293	0.1073	0.1064	0.1283	0.1058	0.1263	0.2006	0.0504	0.0993	0.0727	0.0933	0.1292	0.0928	0.0705	0.107	0.1138	0.0786	0.069
('HES4', 'chr1-1016432-1028059')	0.1376	0.1124	0.1087	0.1304	0.1111	0.1478	0.185	0.0815	0.1151	0.0858	0.121	0.1334	0.1063	0.0772	0.1165	0.1334	0.0838	0.0926
('HES4', 'chr1-1031406-1044350')	0.138	0.1102	0.1062	0.1293	0.1073	0.125	0.1058	0.0848	0.1068	0.0883	0.1157	0.1281	0.0976	0.0731	0.1204	0.1334	0.0912	0.0941
('HES4', 'chr1-1061417-1064903')	0.0719	0.0492	0.0239	0.0905	0.0482	0.0638	0.055	0.0691	0.0847	0.0721	0.0512	0.0404	0.0649	-0.0044	0.0745	0.0794	0.0344	-0.0177
('HES4', 'chr1-1065473-1072772')	0.1332	0.1081	0.1051	0.1275	0.0953	0.1046	0.106	0.0645	0.1012	0.0676	0.1163	0.1213	0.1008	0.0683	0.1121	0.106	0.0723	0.0928
('HES4', 'chr1-1073505-1075690')	-0.0232	-0.0355	-0.0487	-0.0214	-0.0929	-0.0109	0.0096	0.0119	0.0022	-0.0897	-0.0333	-0.0639	-0.0182	-0.1082	-0.0614	0.0078	-0.1704	-0.0311
('HES4', 'chr1-1079280-1080567')	-0.0043	-0.0435	-0.0512	0.0214	-0.0715	0.001	0.0325	-0.0029	0.0567	-0.0611	0.0056	-0.0552	0.0094	-0.1513	-0.0567	-0.0067	-0.1142	-0.0753
('HES4', 'chr1-1081144-1082963')	-0.0477	-0.0769	-0.1006	-0.0321	-0.1008	-0.0246	-0.002	-0.0044	-0.035	-0.1391	-0.0579	-0.0504	-0.0539	-0.1377	-0.0587	-0.0325	-0.171	-0.0846
('HES4', 'chr1-1210271-1220028')	0.0924	0.213	0.2917	0.1026	0.1207	0.0401	0.0172	0.2411	0.1569	0.1392	0.0959	0.3129	0.1556	0.0952	0.2324	0.0723	0.1356	0.1699
('HES4', 'chr1-1728310-1729507')	-0.0299	0.0187	0.0757	-0.0332	-0.0481	-0.0286	0.0038	-0.0551	-0.0112	-0.0181	-0.044	-0.0509	0.0507	0.0197	0.0049	-0.0264	-0.0978	-0.0955
('HES4', 'chr1-1730833-1732932')	-0.0365	-0.0445	-0.0478	-0.0322	-0.0782	-0.0256	-0.0043	-0.0123	-0.0358	-0.0322	-0.0439	-0.0455	-0.034	-0.1142	-0.0453	-0.0359	-0.0895	-0.0784
('ISG15', 'chr1-994735-1006799')	0.235	0.164	0.1688	0.2534	0.1097	0.3052	0.6937	0.4096	0.3642	0.1338	0.2205	0.1703	0.2439	0.1069	0.1502	0.2927	0.0437	0.1714
('ISG15', 'chr1-1303221-1316444')	0.1121	0.0904	0.0853	0.1016	0.0976	0.1476	0.2267	0.072	0.0911	0.0727	0.0973	0.1059	0.0858	0.0675	0.0926	0.1204	0.0749	0.0769
('ISG15', 'chr1-1510681-1513270')	0.1133	0.0947	0.0942	0.1042	0.095	0.1296	0.1495	0.0782	0.0937	0.0827	0.0997	0.1095	0.0761	0.0711	0.0924	0.119	0.0718	0.0805
('ISG15', 'chr1-1115011-1118473')	0.1087	0.0915	0.0892	0.1038	0.093	0.1243	0.1681	0.0691	0.0923	0.072	0.0981	0.1085	0.0916	0.0635	0.0946	0.1061	0.0745	0.0772
('ISG15', 'chr1-1723735-1725085')	0.1561	0.1422	0.153	0.1585	0.1346	0.1257	0.1305	0.1294	0.1342	0.1469	0.13	0.153	0.1367	0.0994	0.1581	0.1351	0.1241	0.0701
('ISG15', 'chr1-1322872-1329280')	0.1142	0.0962	0.0924	0.1071	0.0969	0.1251	0.1459	0.0638	0.0937	0.0801	0.1004	0.1068	0.0956	0.0685	0.1004	0.1071	0.0781	0.08
('ISG15', 'chr1-1330394-1334148')	0.0031	-0.0411	-0.0209	-0.0083	-0.0457	0.0111	0.0354	0.028	0.0327	0.0053	-0.0514	-0.0071	0.011	0.067	-0.0079	-0.0141	-0.1318	-0.0477
('ISG15', 'chr1-1914190-1923960')	0.2143	0.1899	0.1901	0.2425	0.1637	0.1531	0.1648	0.1922	0.1977	0.1621	0.1747	0.1749	0.1543	0.0988	0.1942	0.1641	0.1221	0.1179
('ISG15', 'chr1-1165365-1172585')	0.018	0.0191	0.0499	0.0583	-0.0468	-0.0047	0.0002	0.0662	0.0953	-0.0052	0.098	0.0408	0.0932	-0.1406	0.0087	0.0107	-0.0813	-0.0037
('ISG15', 'chr1-1173115-1174478')	0.0068	0.0276	0.084	0.0259	-0.0627	-0.0314	-0.0099	0.0712	0.063	0.0243	0.0339	-0.0331	0.0821	-0.1154	0.0431	-0.0311	-0.1217	-0.0856
('ISG15', 'chr1-1175114-1175707')	-0.0529	-0.0744	-0.086	-0.0431	-0.1073	-0.034	-0.0085	-0.0508	-0.0099	-0.1193	-0.0605	-0.0674	-0.0374	0.0031	-0.0819	-0.0413	-0.1676	-0.0697
('ISG15', 'chr1-1272304-1275446')	0.1083	0.0915	0.0917	0.1074	0.0957	0.1079	0.1004	0.0775	0.0947	0.0831	0.0967	0.1074	0.0921	0.0677	0.0981	0.107	0.0634	0.0756
('ISG15', 'chr1-897294-897639')	-0.0466	-0.0691	-0.0857	-0.0422	-0.1053	-0.0307	0.0112	-0.0035	-0.0384	-0.1127	-0.0586	-0.0532	-0.0439	-0.1084	-0.0807	-0.0221	-0.164	-0.0779
('ISG15', 'chr1-898356-899127')	-0.0134	-0.0413	-0.0455	-0.017	-0.104	-0.0285	-0.0055	-0.0547	-0.0346	-0.0664	-0.0534	-0.0483	-0.0494	-0.1084	-0.0668	-0.0204	-0.164	-0.0331
('ISG15', 'chr1-903617-907386')	0.0919	0.0648	0.0638	0.0778	0.041	0.0782	0.1468	0.0635	0.0668	0.0541	0.0823	0.0723	0.0758	0.0522	0.0312	0.1029	0.0254	0.044
('ISG15', 'chr1-958518-963388')	0.1091	0.0907	0.0914	0.1038	0.0946	0.1101	0.1487	0.0653	0.089	0.0736	0.0995	0.1076	0.0843	0.0667	0.0974	0.1052	0.0739	0.0733
('ISG15', 'chr1-965294-968061')	0.0505	0.039	0.0531	0.0534	0.0273	0.0347	0.0315	0.0483	0.0448	0.047	0.0106	0.0404	-0.001	0.0453	0.0326	0.0474	0.0373	-0.0113
('ISG15', 'chr1-975429-976827')	0.0009	-0.0214	-0.0307	0.0046	-0.0086	-0.0108	0.0157	0.0379	0.0271	0.013	0.0149	0.0032	-0.0174	0.0276	-0.0218	0.0077	0.0003	-0.0783
('ISG15', 'chr1-1031406-1044350')	0.1141	0.0925	0.0909	0.1059	0.0933	0.1142	0.1002	0.0785	0.091	0.0806	0.0972	0.1041	0.0872	0.0713	0.1016	0.1195	0.0799	0.0789
('ISG15', 'chr1-1134636-1138947')	0.0456	0.0533	0.0881	0.0734	-0.0001	-0.0261	-0.0075	0.0417	0.0949	0.0545	0.0982	0.0437	0.0896	0.0736	0.0638	-0.0128	-0.0671	0.0703
('ISG15', 'chr1-1140810-1146832')	0.0974	0.0636	0.0888	0.0933	-0.0451	-0.0099	-0.0025	0.0683	0.0946	0.0588	0.1023	0.0128	0.0941	0.08	0.0696	0.0182	-0.0986	0.0681
('ISG15', 'chr1-1318996-1322194')	-0.0217	-0.0412	-0.0653	-0.0225	-0.0726	-0.0127	-0.0037	-0.0625	-0.0219	-0.1118	-0.0395	-0.0119	-0.0475	-0.1399	-0.0722	-0.0147	-0.1276	-0.0845
('ISG15', 'chr1-1370283-1377149')	0.1122	0.0916	0.087	0.1022	0.0966	0.1386	0.1879	0.0713	0.0975	0.0769	0.1009	0.1064	0.0941	0.0777	0.0967	0.12	0.0735	0.076
('ISG15', 'chr1-857960-858997')	-0.0125	-0.0352	-0.039	-0.0008	-0.0951	-0.0321	-0.0083	-0.0149	-0.0172	-0.1004	-0.0393	-0.0388	-0.0117	-0.1084	-0.064	-0.0271	-0.1548	-0.0496
('ISG15', 'chr1-938017-943653')	0.0634	0.0528	0.0501	0.0776	0.0081	0.0307	0.0551	0.066	0.0699	0.0342	0.075	0.0402	0.0676	0.0582	0.0498	0.0712	-0.0299	0.0218
('ISG15', 'chr1-983870-984728')	-0.0047	-0.0476	-0.0418	-0.008	-0.0731	-0.0064	0.0161	-0.0181	0.004	-0.0139	-0.0312	-0.0264	-0.0487	-0.1549	-0.0466	-0.0218	-0.1253	-0.0821
('ISG15', 'chr1-993421-994016')	-0.0595	-0.0882	-0.1015	-0.0566	-0.1211	-0.036	0.0344	-0.0268	-0.047	-0.1385	-0.0747	-0.0713	-0.0799	-0.1549	-0.0969	-0.0382	-0.1796	-0.0985
('ISG15', 'chr1-1008916-1009757')	-0.0576	-0.0806	-0.1027	-0.0527	-0.1103	-0.0053	0.0509	-0.031	-0.025	-0.1461	-0.0781	-0.0277	-0.0709	-0.1549	-0.0873	-0.026	-0.1516	-0.1047
('ISG15', 'chr1-1012606-1015854')	0.1059	0.0895	0.0913	0.1045	0.0924	0.1156	0.1918	0.0455	0.0838	0.0655	0.0802	0.1056	0.0842	0.0712	0.0901	0.101	0.0686	0.0575
('ISG15', 'chr1-1016432-1028059')	0.1138	0.0942	0.0931	0.1068	0.0972	0.1349	0.1782	0.0754	0.0976	0.0784	0.1024	0.1097	0.0955	0.0793	0.0984	0.1191	0.0736	0.0782
('ISG15', 'chr1-1058209-1060805')	0.0703	0.0449	0.0533	0.0859	0.0515	0.0381	0.062	0.0501	0.0744	0.0215	0.0805	0.0179	0.078	0.0701	0.0576	0.0698	-0.0165	0.049
('ISG15', 'chr1-1061417-1064903')	0.0576	0.0394	0.0197	0.073	0.039	0.059	0.0534	0.0633	0.0717	0.0651	0.0439	0.033	0.0592	0.005	0.0617	0.0705	0.0295	-0.016
('ISG15', 'chr1-1079280-1080567')	-0.0048	-0.0386	-0.0487	0.0168	-0.0668	0.0016	0.0315	-0.0049	0.0477	-0.0597	0.0046	-0.0444	0.0083	-0.1549	-0.0537	-0.0062	-0.1089	-0.0655
('ISG15', 'chr1-1156136-1161349')	0.0807	0.0699	0.0835	0.0852	0.0624	0.1137	0.1539	0.0698	0.0808	0.0549	0.0974	0.0957	0.0909	0.0661	0.0715	0.1042	0.0671	0.0603
('ISG15', 'chr1-1179197-1181104')	-0.0452	-0.0633	-0.0636	-0.0409	-0.0858	-0.0276	-0.0075	-0.0248	-0.0051	-0.1207	-0.0491	-0.0221	-0.0341	-0.1406	-0.0684	-0.0333	-0.0848	-0.0672
('ISG15', 'chr1-1210271-1220028')	0.078	0.1879	0.272	0.0859	0.1087	0.0368	0.0155	0.2298	0.137	0.1259	0.0843	0.2764	0.1405	0.0983	0.2026	0.0634	0.1194	0.1492
('ISG15', 'chr1-1230651-1244728')	0.1127	0.094	0.0917	0.1059	0.098	0.1391	0.1884	0.0782	0.097	0.0792	0.0999	0.1083	0.0918	0.0729	0.0971	0.1204	0.0776	0.08
('ISG15', 'chr1-1245493-1248050')	-0.0162	-0.0417	-0.016	0.0063	-0.051	-0.0102	-0.0076	0.0267	0.0204	-0.1218	-0.0214	-0.0399	0.0019	-0.1396	-0.0467	0.008	-0.123	-0.0259
('ISG15', 'chr1-1259896-1261551')	-0.0426	-0.0568	-0.0626	-0.0421	-0.1066	-0.0156	0.0076	-0.0374	-0.019	-0.1384	-0.0503	-0.0607	-0.0701	-0.1406	-0.0637	0.0116	-0.1262	0.0069
('ISG15', 'chr1-1284659-1285987')	-0.036	-0.0505	-0.0688	-0.0298	-0.0889	-0.0235	-0.0004	0.0135	-0.0097	-0.11	-0.0443	-0.0388	-0.0453	-0.1084	-0.0645	-0.0215	-0.1424	-0.0464
('ISG15', 'chr1-1291206-1295884')	0.0114	-0.0146	-0.0293	0.019	-0.0383	0.0062	0.0021	0.0164	0.0533	-0.0614	0.0215	0.0071	0.0323	0.0437	-0.0067	0.0128	-0.0523	-0.0156
('ISG15', 'chr1-1334702-1336854')	-0.0411	-0.0722	-0.0581	-0.035	-0.0752	-0.016	-0.0033	-0.01	-0.0202	-0.0491	-0.0498	-0.0355	-0.0408	-0.1399	-0.0439	-0.0239	-0.1157	-0.0923
('ISG15', 'chr1-1342948-1350181')	0.1143	0.0956	0.0956	0.1077	0.0989	0.1301	0.1348	0.0785	0.0988	0.0814	0.1018	0.1119	0.0941	0.0696	0.098	0.1151	0.0773	0.0794
('ISG15', 'chr1-1351473-1360609')	0.0931	0.0629	0.0748	0.1045	0.0258	0.0789	0.0652	0.063	0.073	0.0565	0.0789	0.0688	0.0816	0.0673	0.029	0.0823	0.0021	0.0308
('ISG15', 'chr1-1433242-1436610')	0.0376	0.0016	-0.0227	0.0503	-0.0294	0.0083	0.0122	0.0685	0.0559	0.0244	0.0612	-0.0152	0.0569	0.0437	-0.0352	0.0332	-0.0543	0.0491
('TNFRSF18', 'chr1-1202681-1209670')	-0.0758	0.2761	0.532	0.0609	0.1412	-0.551	-0.7505	0.3033	0.3731	0.4224	0.1815	0.422	0.2048	-0.0383	0.3207	-0.2912	0.3455	-0.084
('TNFRSF18', 'chr1-1510681-1513270')	0.0995	0.1903	0.2639	0.1044	0.1678	0.0409	0.0171	0.1288	0.1491	0.2302	0.1516	0.2513	0.0789	0.0806	0.2068	0.066	0.2284	0.0931
('TNFRSF18', 'chr1-1397299-1403467')	0.0915	0.1771	0.2432	0.1005	0.1616	0.0428	0.0329	0.1199	0.1369	0.2231	0.1379	0.222	0.1244	0.1056	0.2062	0.0614	0.2209	0.0733
('TNFRSF18', 'chr1-2019097-2019931')	-0.4212	-0.1839	-0.0505	-0.311	-0.3242	-0.7258	-0.8577	-0.0003	-0.2199	-0.1761	-0.274	-0.1148	-0.2447	-0.5271	-0.1821	-0.5961	-0.1574	-0.4416
('TNFRSF18', 'chr1-1406191-1408354')	0.0845	0.1758	0.2383	0.0939	0.1648	-0.0068	-0.0136	0.1049	0.1247	0.2096	0.1328	0.2196	0.1034	0.0773	0.2	0.0589	0.239	0.0557
('TNFRSF18', 'chr1-965294-968061')	-0.0798	0.052	0.1698	-0.0351	0.0056	-0.2259	-0.284	0.0541	0.0271	0.1642	-0.0899	0.0948	-0.1099	-0.0006	0.0929	-0.1116	0.1491	-0.1613
('TNFRSF18', 'chr1-1538404-1541739')	-0.0606	-0.0046	0.0756	-0.0233	-0.1176	-0.3831	-0.5556	0.015	0.0472	0.1144	-0.02	0.0205	-0.2069	-0.0997	0.0284	-0.3131	0.005	-0.1954
('TNFRSF18', 'chr1-1272304-1275446')	0.089	0.1821	0.2607	0.1146	0.1714	0.0051	-0.0498	0.1279	0.1524	0.2315	0.1445	0.2467	0.1356	0.0695	0.2189	0.0346	0.2101	0.0807
('TNFRSF18', 'chr1-994735-1006799')	0.2393	0.3056	0.4039	0.3157	0.2181	0.1017	0.0573	0.646	0.539	0.3228	0.3369	0.3553	0.3856	0.1576	0.3254	0.1951	0.2352	0.2036
('TNFRSF18', 'chr1-1134636-1138947')	-0.0953	0.0823	0.2489	0.019	-0.0699	-0.623	-0.7164	0.0297	0.1451	0.1678	0.1445	0.0976	0.1295	0.0897	0.1346	-0.4101	-0.0253	0.0613
('TNFRSF18', 'chr1-1140810-1146832')	0.0613	0.1141	0.2568	0.0762	-0.1962	-0.4809	-0.5979	0.1078	0.1459	0.1771	0.1568	0.0286	0.1387	0.1006	0.1552	-0.2652	-0.093	0.0668
('TNFRSF18', 'chr1-1016432-1028059')	0.1021	0.1899	0.2645	0.1131	0.1714	0.0428	0.0307	0.1235	0.1532	0.2203	0.1561	0.252	0.1423	0.0994	0.2213	0.0652	0.2308	0.0862
('TNFRSF18', 'chr1-1031406-1044350')	0.1037	0.1854	0.2562	0.1111	0.1699	0.0169	-0.0498	0.1293	0.1338	0.2268	0.1423	0.239	0.1244	0.0848	0.2277	0.0627	0.2413	0.0892
('TNFRSF18', 'chr1-1081144-1082963')	-0.4423	-0.2089	-0.0977	-0.3196	-0.2993	-0.5883	-0.7308	-0.0656	-0.1929	-0.1687	-0.2788	-0.0922	-0.2629	-0.5273	-0.1599	-0.5249	-0.1835	-0.4326
('TNFRSF18', 'chr1-1165365-1172585')	-0.2099	-0.0037	0.1983	-0.0253	-0.1844	-0.4899	-0.6417	0.1062	0.1466	0.0486	0.1448	0.0998	0.136	-0.5273	0.0061	-0.2995	-0.0637	-0.1845
('TNFRSF18', 'chr1-1173115-1174478')	-0.192	0.0196	0.2185	-0.0881	-0.2203	-0.6821	-0.7798	0.0756	0.0738	0.1011	-0.009	-0.0752	0.0896	-0.4833	0.0614	-0.539	-0.1306	-0.4561
('TNFRSF18', 'chr1-1175114-1175707')	-0.4858	-0.2343	-0.0851	-0.3792	-0.3384	-0.712	-0.8183	-0.239	-0.1338	-0.1468	-0.2874	-0.1561	-0.222	-0.1298	-0.1976	-0.6056	-0.1992	-0.3766
('TNFRSF18', 'chr1-1179197-1181104')	-0.4482	-0.2045	-0.037	-0.3694	-0.2803	-0.6589	-0.7804	-0.1271	-0.1238	-0.1533	-0.2561	-0.0474	-0.2331	-0.5273	-0.1523	-0.5553	-0.0905	-0.3291
('TNFRSF18', 'chr1-1181646-1184172')	-0.3489	-0.1306	0.0751	-0.2504	-0.2833	-0.5245	-0.696	0.0372	-0.1305	0.0435	-0.237	-0.0023	-0.1675	-0.5089	-0.1375	-0.4546	-0.1179	-0.1928
('TNFRSF18', 'chr1-1189021-1189741')	-0.5133	-0.2759	-0.0824	-0.4657	-0.3376	-0.4261	-0.6192	-0.1873	-0.2893	-0.1761	-0.3613	-0.1341	-0.3707	-0.5271	-0.2393	-0.4742	-0.2031	-0.5281
('TNFRSF18', 'chr1-1197018-1201988')	0.0596	0.1747	0.2403	0.0656	0.1498	-0.3898	-0.5769	0.1077	0.1213	0.2196	0.1171	0.2213	0.1132	-0.0997	0.2026	-0.2023	0.2302	-0.0895
('TNFRSF18', 'chr1-1210271-1220028')	0.0406	0.3785	0.6163	0.0887	0.2104	-0.2177	-0.3401	0.3809	0.2534	0.3215	0.0996	0.5571	0.2398	0.1373	0.462	-0.0517	0.3041	0.2126
('TNFRSF18', 'chr1-1221728-1223045')	-0.4479	-0.2149	-0.0244	-0.4214	-0.283	-0.6664	-0.8357	-0.3158	-0.2613	-0.0952	-0.3473	0.2006	-0.3474	-0.5271	-0.1672	-0.5946	-0.0166	-0.5005
('TNFRSF18', 'chr1-1230651-1244728')	0.098	0.1889	0.2596	0.1111	0.1716	0.0447	0.0287	0.1287	0.1501	0.2237	0.1485	0.2498	0.1335	0.088	0.2176	0.0641	0.2384	0.0914
('TNFRSF18', 'chr1-1245493-1248050')	-0.3172	-0.1405	0.0426	-0.1899	-0.1978	-0.4717	-0.6802	0.017	-0.0358	-0.1476	-0.1683	-0.0911	-0.1209	-0.5224	-0.0959	-0.2909	-0.1154	-0.22
('TNFRSF18', 'chr1-1250170-1251592')	-0.1632	-0.0121	0.108	-0.0669	-0.2085	-0.6482	-0.657	-0.2011	-0.0409	-0.1328	-0.1623	-0.0631	-0.0782	-0.5271	0.0187	-0.5491	-0.1845	-0.3942
('TNFRSF18', 'chr1-1259896-1261551')	-0.4458	-0.2027	-0.0292	-0.375	-0.33	-0.5778	-0.5848	-0.1583	-0.1534	-0.1759	-0.2603	-0.1368	-0.322	-0.5273	-0.1518	-0.276	-0.1632	-0.1123
('TNFRSF18', 'chr1-1270769-1271177')	-0.4756	-0.2072	-0.0689	-0.3822	-0.3257	-0.7274	-0.8291	-0.1431	-0.2114	-0.106	-0.2891	-0.0957	-0.2694	-0.5089	-0.1793	-0.5912	-0.1769	-0.4543
('TNFRSF18', 'chr1-1291206-1295884')	-0.2207	-0.074	0.0142	-0.153	-0.1633	-0.3939	-0.6311	-0.0208	0.0553	-0.031	-0.0571	0.0123	-0.025	0.0012	-0.0396	-0.2951	-0.0072	-0.1852
('TNFRSF18', 'chr1-1303221-1316444')	0.0865	0.1802	0.2493	0.0969	0.1619	0.041	0.0289	0.1176	0.1337	0.2129	0.1419	0.2429	0.1197	0.0761	0.2137	0.0569	0.2369	0.0833
('TNFRSF18', 'chr1-1318996-1322194')	-0.3417	-0.1542	-0.049	-0.2895	-0.2519	-0.5011	-0.6168	-0.2282	-0.1593	-0.1338	-0.2355	-0.0335	-0.2352	-0.523	-0.1834	-0.3743	-0.1395	-0.4631
('TNFRSF18', 'chr1-1322872-1329280')	0.1038	0.1921	0.257	0.1149	0.1689	0.0346	0.0271	0.0995	0.1483	0.2256	0.1517	0.246	0.142	0.0729	0.2226	0.0426	0.2404	0.0924
('TNFRSF18', 'chr1-1334702-1336854')	-0.4149	-0.224	-0.0291	-0.3423	-0.2805	-0.5376	-0.6357	-0.0951	-0.1583	-0.0409	-0.2686	-0.0708	-0.2395	-0.523	-0.1285	-0.4771	-0.1756	-0.435
('TNFRSF18', 'chr1-1342948-1350181')	0.1031	0.1913	0.2676	0.1148	0.1743	0.0406	-0.0111	0.129	0.1553	0.2276	0.1549	0.2556	0.1395	0.081	0.2188	0.0582	0.2296	0.0913
('TNFRSF18', 'chr1-1351473-1360609')	0.0516	0.1152	0.219	0.1072	0.0115	-0.0836	-0.1655	0.0984	0.0965	0.1742	0.0925	0.1595	0.1117	0.0693	0.0841	-0.0254	0.1001	-0.0193
('TNFRSF18', 'chr1-1370283-1377149')	0.0953	0.1833	0.2496	0.1014	0.1664	0.046	0.0264	0.1158	0.1514	0.2198	0.1525	0.2453	0.1379	0.0972	0.2182	0.0621	0.234	0.0805
('TNFRSF18', 'chr1-1425960-1428041')	-0.3184	-0.1362	-0.0227	-0.2022	-0.2298	-0.6397	-0.714	-0.0084	-0.0244	-0.0507	-0.1971	-0.0674	-0.1253	-0.5231	-0.1071	-0.4778	-0.0693	-0.2299
('TNFRSF18', 'chr1-1433242-1436610')	-0.1353	-0.0249	0.0405	-0.0513	-0.1464	-0.3929	-0.5133	0.1088	0.0493	0.1055	0.0424	-0.0327	0.0505	0.0012	-0.0895	-0.2053	-0.0236	0.0097
('TNFRSF4', 'chr1-1210271-1220028')	0.0019	0.4042	0.6526	0.0377	0.1862	-0.2452	-0.3835	0.414	0.1606	0.2689	-0.0753	0.5672	0.2313	0.1836	0.5003	-0.0688	0.2698	0.3315
('TNFRSF4', 'chr1-1510681-1513270')	0.1305	0.2409	0.3003	0.1202	0.1831	0.0831	0.058	0.1693	0.1136	0.1943	0.1192	0.3012	0.0997	0.1294	0.2593	0.0908	0.203	0.1952
('TNFRSF4', 'chr1-1397299-1403467')	0.1183	0.2278	0.2855	0.1138	0.1784	0.0832	0.0707	0.1584	0.1004	0.186	0.1063	0.2799	0.1255	0.1479	0.2599	0.0858	0.2003	0.1698
('TNFRSF4', 'chr1-2019097-2019931')	-0.3634	-0.08	0.0017	-0.299	-0.2657	-0.5863	-0.7066	0.0536	-0.3785	-0.2594	-0.4168	-0.0282	-0.2444	-0.3568	-0.091	-0.5164	-0.166	-0.1432
('TNFRSF4', 'chr1-1406191-1408354')	0.1142	0.2255	0.275	0.1094	0.1839	0.0392	0.0136	0.1479	0.0931	0.1785	0.1016	0.2751	0.1153	0.1275	0.2567	0.0858	0.2085	0.1582
('TNFRSF4', 'chr1-965294-968061')	-0.036	0.1218	0.1992	-0.0202	0.0287	-0.1784	-0.2638	0.0832	-0.0269	0.1299	-0.1777	0.1474	-0.1063	0.0734	0.1417	-0.0877	0.1295	0.0135
('TNFRSF4', 'chr1-1538404-1541739')	-0.01	0.0719	0.1177	-0.0021	-0.0622	-0.2964	-0.4692	0.0808	-0.005	0.0952	-0.0888	0.085	-0.2015	0.0054	0.0799	-0.2573	-0.0062	-0.0269
('TNFRSF4', 'chr1-1272304-1275446')	0.1189	0.232	0.2895	0.1298	0.1925	0.0498	-0.0124	0.1677	0.1174	0.1991	0.1059	0.2948	0.1411	0.1238	0.2591	0.0654	0.1935	0.1865
('TNFRSF4', 'chr1-994735-1006799')	0.2724	0.3126	0.3366	0.3182	0.223	0.1883	0.1506	0.6027	0.4173	0.2812	0.2665	0.3342	0.3652	0.1994	0.3162	0.2411	0.2118	0.3271
('TNFRSF4', 'chr1-1098663-1100182')	-0.0046	0.0851	0.1333	0.0297	-0.223	-0.615	-0.7223	-0.0032	-0.3906	-0.087	-0.4865	-0.0315	-0.3123	-0.2941	0.0129	-0.5088	-0.1944	-0.1104
('TNFRSF4', 'chr1-1134636-1138947')	-0.0488	0.1512	0.2775	0.0422	-0.0117	-0.5084	-0.5981	0.0615	0.1033	0.1347	0.1079	0.1486	0.1262	0.1274	0.1832	-0.3403	-0.0396	0.1726
('TNFRSF4', 'chr1-1140810-1146832')	0.0992	0.177	0.2899	0.093	-0.1413	-0.3876	-0.5209	0.1516	0.1078	0.1469	0.1193	0.0855	0.1432	0.143	0.2015	-0.2136	-0.1242	0.1726
('TNFRSF4', 'chr1-1334702-1336854')	-0.3654	-0.1094	0.0268	-0.341	-0.2179	-0.4438	-0.5513	-0.0242	-0.2868	-0.0985	-0.3777	0.0017	-0.2393	-0.3552	-0.0521	-0.4096	-0.1871	-0.181
('TNFRSF4', 'chr1-1342948-1350181')	0.1315	0.2411	0.3043	0.1287	0.1904	0.0823	0.0313	0.1693	0.1153	0.1905	0.1164	0.305	0.1393	0.1175	0.2664	0.0836	0.2106	0.1936
('TNFRSF4', 'chr1-1189021-1189741')	-0.4469	-0.1531	-0.0261	-0.4698	-0.2797	-0.3262	-0.5349	-0.1532	-0.4878	-0.2594	-0.5134	-0.0481	-0.3904	-0.3568	-0.1384	-0.397	-0.2187	-0.208
('TNFRSF4', 'chr1-1197018-1201988')	0.0954	0.227	0.2841	0.0788	0.174	-0.3009	-0.5066	0.1507	0.0885	0.1814	0.0858	0.2787	0.1205	0.0054	0.2629	-0.1518	0.204	0.0422
('TNFRSF4', 'chr1-1202681-1209670')	0.033	0.2693	0.4204	0.1194	0.163	-0.3109	-0.5039	0.3572	0.3069	0.3297	0.1667	0.3445	0.2349	0.0916	0.2922	-0.1506	0.2652	0.1359
('TNFRSF4', 'chr1-1221728-1223045')	-0.3914	-0.1047	0.0238	-0.4169	-0.2312	-0.5368	-0.694	-0.2276	-0.4516	-0.1465	-0.4853	0.2524	-0.3698	-0.3568	-0.0811	-0.5075	-0.0578	-0.1878
('TNFRSF4', 'chr1-1230651-1244728')	0.1242	0.2396	0.305	0.1225	0.1882	0.0805	0.0671	0.1702	0.1104	0.1844	0.1126	0.2984	0.1328	0.1257	0.2682	0.0878	0.2089	0.1922
('TNFRSF4', 'chr1-1245493-1248050')	-0.2812	-0.046	0.0839	-0.1792	-0.1462	-0.4013	-0.5939	0.0805	-0.1201	-0.2375	-0.2669	-0.0082	-0.1204	-0.3546	-0.0316	-0.245	-0.1282	-0.0373
('TNFRSF4', 'chr1-1250170-1251592')	-0.1194	0.0637	0.1425	-0.0456	-0.1441	-0.5159	-0.5717	-0.1587	-0.101	-0.2087	-0.2513	0.0174	-0.0862	-0.3568	0.0779	-0.4617	-0.195	-0.1234
('TNFRSF4', 'chr1-1291206-1295884')	-0.1641	0.0194	0.0614	-0.1369	-0.1085	-0.3124	-0.5262	0.0477	0.0043	-0.0914	-0.134	0.0748	-0.0167	0.0722	0.0182	-0.2449	0.0234	-0.0107
('TNFRSF4', 'chr1-1318996-1322194')	-0.2795	-0.0478	0.0112	-0.2921	-0.201	-0.4154	-0.5117	-0.1806	-0.279	-0.2245	-0.3503	0.0302	-0.2506	-0.3552	-0.0854	-0.3356	-0.1564	-0.1801
('TNFRSF4', 'chr1-1322872-1329280')	0.133	0.2434	0.296	0.1293	0.1886	0.0761	0.0641	0.1476	0.1145	0.1958	0.1191	0.2916	0.1461	0.1241	0.2638	0.0744	0.2168	0.1944
('TNFRSF4', 'chr1-1351473-1360609')	0.0866	0.1713	0.2483	0.1217	0.0496	-0.0324	-0.1325	0.1437	0.0508	0.1536	0.0662	0.2056	0.1178	0.123	0.131	0.0213	0.0871	0.1028
('TNFRSF4', 'chr1-1370283-1377149')	0.1204	0.2383	0.3077	0.111	0.1824	0.083	0.0647	0.1523	0.1104	0.1783	0.1153	0.2958	0.1382	0.1371	0.2711	0.0825	0.1954	0.1822
('TNFRSF4', 'chr1-1596784-1605613')	0.0676	0.177	0.2476	0.0368	0.0879	0.0146	-0.0092	0.1755	0.0567	0.0222	0.093	0.2175	0.0462	-0.0087	0.2129	0.032	0.1304	0.073
('TNFRSF4', 'chr1-1886087-1896354')	0.2933	0.4866	0.6017	0.3346	0.3327	0.124	0.0811	0.3554	0.2465	0.378	0.2118	0.5351	0.2398	0.1673	0.4771	0.1484	0.3778	0.2677
('NADK', 'chr1-1776828-1783991')	0.2157	0.2182	0.1867	0.219	0.2196	0.4437	0.4904	0.281	0.4892	0.1679	0.4697	0.2467	0.4252	0.4634	0.2363	0.4332	0.2273	0.5062
('NADK', 'chr1-1886087-1896354')	0.2167	0.2233	0.1942	0.2099	0.2291	0.2654	0.2609	0.1322	0.2118	0.1749	0.2486	0.2539	0.2025	0.2301	0.2404	0.2391	0.2342	0.2
('NADK', 'chr1-1914190-1923960')	0.1893	0.185	0.1637	0.1918	0.186	0.1974	0.2	0.1326	0.2017	0.1575	0.2245	0.1878	0.1819	0.2084	0.1918	0.2046	0.1629	0.1975
('NADK', 'chr1-1789004-1789445')	-0.0431	-0.0426	-0.0507	-0.0415	-0.0531	-0.0201	-0.0192	-0.0216	-0.0125	-0.0473	-0.0143	-0.0449	-0.0087	-0.0008	-0.0455	-0.0083	-0.0548	-0.0108
('NADK', 'chr1-1833500-1834360')	-0.0479	-0.041	-0.0445	-0.046	-0.0518	-0.0251	-0.0222	-0.0337	0.0882	-0.0495	0.0406	-0.0449	0.0792	-0.0008	-0.0445	-0.0188	-0.0548	-0.0113
('NADK', 'chr1-1840241-1840746')	-0.0368	-0.0373	-0.0511	-0.0416	-0.0525	-0.0241	-0.0215	-0.0149	-0.0072	-0.0489	-0.0087	-0.0417	-0.0101	-0.0128	-0.0384	-0.0193	-0.0478	-0.0035
('NADK', 'chr1-1841359-1843247')	-0.0312	-0.0343	-0.0401	-0.0406	-0.0509	-0.0019	-0.0063	0.039	0.0285	0.0059	0.0024	-0.0066	0.0194	0.116	-0.0316	-0.0061	-0.0548	0.0272
('NADK', 'chr1-1847817-1848366')	-0.0473	-0.0394	-0.0512	-0.0451	-0.0507	-0.024	-0.0135	-0.0265	0.0065	-0.0473	0.0088	-0.0449	0.0044	-0.0128	-0.0414	0.009	-0.0501	0.0994
('NADK', 'chr1-1849143-1849675')	-0.0438	-0.0403	-0.0502	-0.0433	-0.0508	-0.0197	-0.0173	-0.0389	-0.0086	-0.0473	-0.0107	-0.0449	-0.0132	-0.0128	-0.0448	0.012	-0.0518	0.0002
('NADK', 'chr1-1879857-1882229')	-0.0266	-0.0115	-0.0305	-0.024	-0.0397	-0.0061	-0.0086	0.0354	0.0053	-0.0051	0.0024	0.0019	0.0058	-0.0128	-0.0359	-0.0163	-0.0193	-0.0024
('NADK', 'chr1-1883027-1884216')	-0.0362	-0.0297	-0.0339	-0.0348	-0.0377	-0.0147	-0.0169	-0.0114	-0.0048	-0.04	-0.0124	-0.0421	-0.0118	-0.0128	-0.0377	-0.0126	-0.0151	-0.0071
('NADK', 'chr1-1898823-1900099')	-0.0242	-0.0293	-0.0397	-0.0188	-0.0424	-0.0157	-0.0088	0.0251	0.0005	-0.0299	-0.0023	-0.0324	-0.0047	0.0104	-0.0334	-0.0061	-0.0526	0.0081
('NADK', 'chr1-1901439-1902268')	-0.0399	-0.0349	-0.044	-0.0388	-0.0538	-0.0228	-0.0193	-0.0335	0.0029	-0.0366	-0.0075	-0.0404	-0.0013	-0.0128	-0.0359	-0.0167	-0.0466	-0.011
('NADK', 'chr1-1905851-1911844')	0.1821	0.1783	0.1622	0.1823	0.1846	0.203	0.2129	0.1192	0.1902	0.1523	0.2158	0.2113	0.1747	0.2143	0.2039	0.198	0.1877	0.2072
('NADK', 'chr1-2310133-2323734')	0.2003	0.184	0.1666	0.2264	0.2123	0.1692	0.1157	0.1331	0.2084	0.1623	0.2505	0.205	0.1881	0.203	0.1781	0.1916	0.2076	0.2017
('NADK', 'chr1-920493-926443')	0.0988	0.0898	0.1314	0.0958	0.0507	0.0433	0.0616	0.1276	0.0845	0.1162	0.1387	0.0383	0.1215	0.0467	0.0039	0.114	0.0348	0.0809
('NADK', 'chr1-1173115-1174478')	0.0235	0.0574	0.1056	0.046	-0.0252	-0.025	-0.0218	0.0744	0.0821	0.0713	0.0741	-0.0197	0.1091	-0.0204	0.0686	-0.0199	-0.047	-0.0167
('NADK', 'chr1-1202681-1209670')	0.0822	0.1491	0.1816	0.1079	0.1189	0.0169	-0.0016	0.1288	0.17	0.1561	0.1427	0.1923	0.1441	0.0783	0.162	0.0524	0.163	0.0938
('NADK', 'chr1-1210271-1220028')	0.095	0.1861	0.2056	0.0982	0.1388	0.0529	0.0234	0.156	0.1272	0.134	0.1044	0.2589	0.1432	0.1486	0.2234	0.0836	0.152	0.1865
('NADK', 'chr1-1425960-1428041')	-0.0133	-0.0123	-0.0186	0.0073	-0.029	-0.0152	-0.0049	0.0378	0.0498	-0.0081	0.0107	-0.0198	0.036	-0.026	-0.0232	-0.0082	-0.0093	0.0278
('NADK', 'chr1-1692206-1695195')	0.1429	0.1391	0.1312	0.1349	0.1357	0.1333	0.124	0.118	0.1573	0.128	0.1789	0.1271	0.1486	0.1445	0.1462	0.148	0.1543	0.1849
('NADK', 'chr1-1721167-1721599')	-0.0481	-0.0388	-0.0431	-0.0458	-0.0482	-0.0235	-0.0239	-0.0249	-0.0116	-0.0473	-0.0128	-0.0472	-0.0129	-0.0049	-0.0369	-0.0198	-0.0528	-0.0057
('NADK', 'chr1-1723735-1725085')	0.1596	0.1529	0.1482	0.1558	0.1639	0.1708	0.1656	0.1074	0.1533	0.1496	0.1802	0.1696	0.1638	0.1869	0.1652	0.182	0.1621	0.134
('NADK', 'chr1-1728310-1729507')	-0.0268	0.045	0.0901	-0.0259	-0.0058	-0.0181	0.0009	-0.0266	0.0119	0.0356	-0.0017	-0.0384	0.0716	0.0584	0.0328	-0.0126	-0.0203	-0.0173
('NADK', 'chr1-1730833-1732932')	-0.0301	-0.0151	-0.0089	-0.0238	-0.041	-0.0151	-0.0137	0.0037	-0.006	0.0155	-0.0013	-0.0275	0.005	-0.0204	-0.0081	-0.0209	-0.0209	-0.0089
('NADK', 'chr1-1745493-1747538')	0.1407	0.1412	0.1356	0.1411	0.135	0.1302	0.1392	0.1007	0.1511	0.1331	0.1521	0.1384	0.1536	0.1836	0.1294	0.0975	0.1258	0.1605
('NADK', 'chr1-1748703-1749480')	-0.0422	-0.0345	-0.0443	-0.0391	-0.0461	-0.0175	-0.0186	-0.0265	-0.0075	-0.0347	-0.0117	-0.0382	-0.008	-0.0276	-0.0413	-0.0055	-0.0548	-0.0015
('NADK', 'chr1-1752820-1753717')	-0.0391	-0.033	-0.0497	-0.0408	-0.0417	-0.0186	-0.0191	-0.0326	-0.0111	-0.0473	-0.0133	-0.041	-0.0082	-0.0128	-0.0329	-0.0152	-0.0348	0.018
('NADK', 'chr1-1763950-1765436')	-0.0432	-0.0326	-0.0374	-0.042	-0.0382	0.1098	0.0479	-0.013	-0.001	-0.0473	-0.0121	-0.0449	-0.0097	-0.0128	-0.0272	0.0102	-0.0548	-0.0052
('NADK', 'chr1-1775339-1776272')	-0.0439	-0.0376	-0.0443	-0.0411	-0.0535	-0.0068	0.0181	-0.0265	0.0739	-0.0473	0.0722	-0.0295	0.0513	-0.0008	-0.0412	0.0162	-0.0548	0.1164
('NADK', 'chr1-1857062-1857739')	-0.0444	-0.0384	-0.049	-0.0432	-0.0514	-0.0032	0.006	-0.0265	-0.0023	-0.0473	0.0064	-0.0456	0.0081	-0.0128	-0.0381	0.0056	-0.0563	0.0038
('NADK', 'chr1-1860579-1862315')	-0.0412	-0.0326	-0.0362	-0.0354	-0.0446	0.007	0.0127	-0.018	0.0166	-0.0473	0.0203	-0.0396	0.0068	-0.0128	-0.0324	0.018	-0.0548	0.0392
('NADK', 'chr1-1869208-1870298')	-0.0427	-0.0363	-0.0405	-0.0403	-0.0508	0.0173	0.0225	-0.0209	0.0083	-0.0431	0.01	-0.043	0.0027	-0.0128	-0.0291	-0.0026	-0.0548	-0.0107
('NADK', 'chr1-1924659-1925377')	-0.0442	-0.0383	-0.0453	-0.04	-0.0507	-0.0221	-0.0214	-0.0173	-0.0105	-0.0299	-0.0138	-0.0465	-0.0128	-0.0128	-0.0427	-0.0195	-0.0581	-0.0076
('NADK', 'chr1-1943889-1944378')	-0.0388	-0.0301	-0.0327	-0.0384	-0.0482	-0.0206	-0.0227	-0.0114	-0.005	-0.0308	-0.0078	-0.0293	-0.0108	0.0212	-0.0143	-0.0174	-0.0474	0.001
('FAAP20', 'chr1-2203038-2211269')	0.2993	0.2529	0.2611	0.3173	0.2211	0.3263	0.2462	0.4734	0.2897	0.2538	0.2336	0.2304	0.1986	0.1456	0.2392	0.3286	0.1824	0.3296
('FAAP20', 'chr1-2212019-2217115')	0.096	-0.069	-0.0669	0.0819	-0.2615	0.1864	-0.0661	0.4562	-0.2244	0.0553	-0.148	-0.1239	-0.392	-0.3066	-0.2366	0.1782	-0.3039	0.211
('FAAP20', 'chr1-2390265-2393873')	0.2278	0.1881	0.1942	0.2166	0.1563	0.2068	0.1397	0.243	0.1271	0.2203	0.1733	0.2141	0.1181	0.1545	0.1729	0.1818	0.1637	0.1694
('FAAP20', 'chr1-2411619-2418124')	0.2266	0.1863	0.1918	0.2108	0.1576	0.1609	0.1037	0.2416	0.1284	0.2128	0.169	0.2051	0.1244	0.1572	0.1659	0.1883	0.1612	0.2096
('FAAP20', 'chr1-2287696-2307507')	0.1903	0.1597	0.16	0.173	0.1263	0.1949	0.138	0.1893	0.106	0.1749	0.1337	0.1569	0.0927	0.1097	0.1564	0.1646	0.1236	0.195
('FAAP20', 'chr1-2310133-2323734')	0.5754	0.4818	0.457	0.6268	0.4523	0.4077	0.119	0.4746	0.3761	0.4481	0.3852	0.4303	0.2501	0.2075	0.4175	0.4656	0.4157	0.4342
('FAAP20', 'chr1-2379593-2380016')	-0.5846	-0.675	-0.6626	-0.6099	-0.7413	-0.4964	-0.6338	-0.4719	-0.6098	-0.6371	-0.6017	-0.6816	-0.6887	-0.731	-0.7282	-0.252	-0.7537	-0.3668
('FAAP20', 'chr1-2381223-2383175')	-0.1943	-0.1915	-0.2081	-0.1054	-0.3611	-0.1779	-0.2737	0.0124	-0.1753	-0.2393	-0.318	-0.3222	-0.2932	-0.731	-0.1532	-0.0245	-0.3178	0.0247
('FAAP20', 'chr1-1596784-1605613')	0.1449	0.0731	0.1103	0.0866	-0.0167	0.1816	0.0924	0.2304	0.0124	-0.1381	0.0943	0.0495	-0.0849	-0.2439	0.0336	0.1579	-0.0195	0.0544
('FAAP20', 'chr1-1613696-1632757')	0.173	0.1407	0.147	0.155	0.1085	0.19	0.1361	0.2154	0.0995	0.1585	0.1339	0.1461	0.0937	0.1057	0.1277	0.1796	0.1069	0.184
('FAAP20', 'chr1-2003774-2003951')	-0.5731	-0.6597	-0.6103	-0.6076	-0.7532	-0.5112	-0.6547	-0.1688	-0.6955	-0.6371	-0.7048	-0.6916	-0.8131	-0.6686	-0.7282	-0.5254	-0.7537	-0.409
('FAAP20', 'chr1-2049292-2052006')	0.2136	0.1742	0.1962	0.2118	0.0779	-0.3662	-0.5162	0.2137	0.1254	0.2265	0.1745	0.1694	0.1267	0.136	0.1398	-0.1254	0.0845	-0.0429
('FAAP20', 'chr1-2112137-2113119')	-0.5755	-0.6661	-0.6451	-0.6157	-0.7456	-0.1384	-0.1312	-0.4255	-0.0785	-0.6371	-0.2778	-0.6792	-0.138	-0.731	-0.7026	-0.0084	-0.7537	-0.072
('FAAP20', 'chr1-2118553-2119020')	-0.585	-0.6724	-0.6712	-0.6286	-0.7515	-0.4328	-0.3196	-0.4719	-0.5011	-0.6371	-0.5732	-0.6916	-0.6974	-0.731	-0.7208	-0.5327	-0.7309	-0.2346
('FAAP20', 'chr1-2132143-2136521')	0.2191	0.1916	0.1927	0.2097	0.1576	0.2068	0.1381	0.2431	0.129	0.1962	0.1527	0.19	0.1139	0.1122	0.1723	0.1653	0.1621	0.2073
('FAAP20', 'chr1-2139497-2140523')	-0.4189	-0.5064	-0.5435	-0.4119	-0.6049	-0.1743	-0.3324	-0.0464	-0.5247	-0.6371	-0.5398	-0.617	-0.764	-0.5129	-0.5977	-0.3617	-0.7062	-0.2701
('FAAP20', 'chr1-2145904-2147150')	-0.2677	-0.3974	-0.5222	-0.0461	-0.4604	-0.2759	-0.3174	-0.0319	-0.724	-0.3665	-0.7153	-0.6396	-0.7749	-0.731	-0.5376	-0.5093	-0.704	-0.3581
('FAAP20', 'chr1-2148366-2153679')	0.0595	-0.0207	0.0377	0.1544	-0.1577	0.2001	0.1308	-0.1121	-0.558	0.1307	-0.5883	-0.5069	-0.6362	-0.731	-0.3016	-0.2213	-0.3536	-0.3338
('FAAP20', 'chr1-2187674-2192185')	0.1515	0.0814	0.0439	0.1508	0.0774	0.1887	0.1059	0.1714	0.0097	0.1196	0.0728	0.1818	-0.1044	0.1508	-0.0698	0.1479	0.0542	0.0026
('FAAP20', 'chr1-2192803-2202429')	0.2116	0.1796	0.1819	0.205	0.1464	0.2055	0.133	0.2373	0.1308	0.1991	0.167	0.1916	0.1211	0.1398	0.1614	0.1905	0.1443	0.2111
('FAAP20', 'chr1-2223991-2243905')	0.1729	0.1394	0.1431	0.1599	0.1167	0.1672	0.1128	0.1872	0.11	0.1705	0.1407	0.1614	0.0978	0.1253	0.1322	0.15	0.118	0.2048
('FAAP20', 'chr1-2245042-2260771')	0.1936	0.1705	0.1692	0.1855	0.1505	0.197	0.1355	0.2298	0.1207	0.2015	0.1669	0.2075	0.1143	-0.3549	0.1534	0.1679	0.1552	0.1807
('FAAP20', 'chr1-2273521-2276943')	-0.2352	-0.4323	-0.3647	-0.297	-0.5851	-0.1679	-0.461	0.1214	-0.2743	-0.4341	-0.439	-0.4847	-0.6284	-0.731	-0.2683	-0.1694	-0.6537	-0.2467
('TP73', 'chr1-3649198-3653468')	0.1913	0.1733	0.1811	0.1617	0.1596	0.0322	-0.0614	0.2801	0.2196	0.1098	0.1999	0.0993	0.2202	0.3102	0.2014	0.03	0.0337	0.0397
('TP73', 'chr1-37689421-37693250')	0.21	0.2084	0.2131	0.1985	0.1976	0.1161	0.0946	0.1519	0.1831	0.1642	0.1877	0.1752	0.1859	0.2508	0.2201	0.1009	0.149	0.1147
('TP73', 'chr1-3899261-3904159')	0.3907	0.3621	0.3636	0.3506	0.3383	0.2337	0.1854	0.2814	0.3336	0.2819	0.3819	0.277	0.3744	0.46	0.3559	0.2048	0.2359	0.1363
('TP73', 'chr1-6612370-6615918')	0.1646	0.162	0.1596	0.1444	0.155	0.1095	0.0938	0.1214	0.1762	0.1375	0.1795	0.1298	0.1741	0.2475	0.1701	0.0848	0.1177	0.0898
('TP73', 'chr1-3795700-3797317')	0.1543	0.1572	0.1525	0.1343	0.1554	-0.0064	-0.0972	0.0953	0.1318	0.1387	0.1601	0.0978	0.1392	0.2056	0.1711	0.0285	0.1018	0.0515
('TP73', 'chr1-5990874-5996590')	0.3514	0.3201	0.3169	0.3144	0.3087	0.228	0.1834	0.2454	0.2823	0.2411	0.3309	0.267	0.2943	0.2766	0.309	0.2061	0.2253	0.1325
('TP73', 'chr1-3771483-3776596')	0.1639	0.1637	0.1749	0.1481	0.1085	-0.0032	-0.0523	0.1261	0.1743	0.1493	0.1761	0.1119	0.1794	0.2538	0.1333	-0.0064	0.0358	0.0593
('TP73', 'chr1-1210271-1220028')	0.1005	0.1908	0.2121	0.091	0.1387	-0.0259	-0.1053	0.1983	0.1566	0.1358	0.1079	0.1795	0.1825	0.2399	0.2054	0.0251	0.129	0.1316
('TP73', 'chr1-3453046-3455260')	-0.0229	-0.0148	-0.005	-0.0181	-0.0873	-0.2069	-0.2139	0.0218	0.0376	-0.2077	0.0441	-0.195	0.0134	0.0233	-0.0376	-0.1554	-0.2957	-0.0255
('TP73', 'chr1-3483824-3484253')	-0.1315	-0.1611	-0.1728	-0.1512	-0.1772	-0.2692	-0.3453	-0.0858	-0.1102	-0.2057	-0.1221	-0.2557	-0.07	-0.0372	-0.1659	-0.3027	-0.3083	-0.334
('TP73', 'chr1-3490796-3492384')	-0.0128	0.0054	-0.0047	0.0051	-0.0488	-0.1864	-0.2887	0.0456	0.0301	-0.1764	0.0091	-0.1776	0.0618	0.0399	-0.0713	-0.1398	-0.1341	-0.04
('TP73', 'chr1-3529773-3533539')	0.1613	0.1534	0.1493	0.1409	-0.0483	-0.12	-0.3023	0.0894	0.1158	0.0582	0.1626	-0.243	0.1135	0.0399	0.1596	-0.1034	-0.2445	-0.1272
('TP73', 'chr1-3538491-3538882')	-0.138	-0.1707	-0.1547	-0.1705	-0.1793	-0.2637	-0.341	-0.1483	-0.0988	-0.2323	-0.1212	-0.2573	-0.0978	-0.0372	-0.1643	-0.2812	-0.3083	-0.1493
('TP73', 'chr1-3565179-3565645')	-0.1204	-0.148	-0.1665	-0.1108	-0.1765	-0.2591	-0.3228	-0.0403	-0.0899	-0.2323	-0.1016	-0.2216	-0.0889	-0.0372	-0.1491	-0.2752	-0.2772	-0.2374
('TP73', 'chr1-3596873-3600260')	-0.0397	-0.1153	-0.1224	0.0515	-0.1045	-0.1744	-0.2994	0.0683	-0.0236	-0.1334	-0.0635	0.0843	-0.0157	-0.0375	-0.0916	-0.142	-0.0655	-0.0302
('TP73', 'chr1-3610446-3612481')	-0.0117	-0.0683	-0.0601	0.0154	-0.0928	-0.1899	-0.3174	0.0949	-0.0379	-0.0719	-0.0508	-0.1269	-0.0087	0.0399	-0.0577	-0.0794	-0.1256	-0.0501
('TP73', 'chr1-3629811-3631662')	-0.1255	-0.1269	-0.1317	-0.1335	-0.1524	-0.1996	-0.2942	-0.1512	-0.0954	-0.1609	-0.1175	-0.2195	-0.0752	-0.0372	-0.0755	-0.1679	-0.305	0.0653
('TP73', 'chr1-3724331-3724816')	-0.1186	-0.1447	-0.1602	-0.1422	-0.1509	-0.2437	-0.3247	-0.0964	-0.064	-0.2217	-0.0979	-0.2244	-0.0639	-0.0372	-0.1417	-0.271	-0.2133	-0.2844
('TP73', 'chr1-3777576-3777708')	-0.1504	-0.1693	-0.1725	-0.1678	-0.1701	-0.2634	-0.34	-0.096	-0.1016	-0.2143	-0.1206	-0.2483	-0.1019	-0.0476	-0.1609	-0.3143	-0.2952	-0.3545
('TP73', 'chr1-3889866-3891759')	-0.1383	-0.0997	-0.0872	-0.1513	0.1005	-0.0019	0.0865	0.0724	-0.0786	-0.1765	-0.1066	0.1131	-0.0856	-0.0476	-0.1452	0.066	-0.0406	-0.2775
('TP73', 'chr1-3618570-3619644')	-0.0197	-0.0467	-0.0147	-0.019	-0.0735	-0.178	-0.2327	0.0471	-0.0073	-0.0858	-0.0241	-0.1194	-0.0407	0.0399	-0.01	-0.1797	-0.1926	-0.2748
('TP73', 'chr1-3623389-3626118')	0.1601	0.164	0.1628	0.1382	0.1519	0.092	0.0885	0.0861	0.1436	0.135	0.1673	0.1335	0.1489	0.2027	0.1688	0.0742	0.1173	0.0685
('TP73', 'chr1-3668575-3670130')	-0.1416	-0.1725	-0.1681	-0.1652	-0.1803	0.0193	-0.1367	0.0177	-0.0583	-0.2323	-0.0867	-0.2426	-0.0214	0.0264	-0.1655	-0.0543	-0.2766	-0.3054
('TP73', 'chr1-3672685-3674451')	-0.1509	-0.1558	-0.1557	-0.1725	-0.124	-0.1908	-0.293	-0.0396	0.0821	-0.2158	-0.1102	-0.2526	0.1375	0.2036	-0.1513	-0.1992	-0.1422	-0.2678
('TP73', 'chr1-3676088-3679336')	-0.1321	-0.1544	-0.1434	-0.1514	-0.1368	0.0411	-0.1027	-0.0328	0.0819	-0.2071	0.0162	-0.2274	0.1093	0.2021	-0.1473	0.0062	-0.3072	0.0164
('TP73', 'chr1-3745954-3747811')	0.114	0.1184	0.1043	0.0567	0.0024	-0.1411	-0.1927	-0.0003	0.1019	-0.029	0.0847	-0.057	0.0855	0.0264	0.0312	-0.1296	-0.0335	-0.1333
('AJAP1', 'chr1-4652621-4652926')	-0.994	-0.9861	-0.9967	-0.9664	-0.9853	-0.9765	-0.9764	-0.9998	-0.9846	-0.9956	-0.9856	-0.9936	-0.9671	-0.9994	-0.9931	-0.9659	-0.9675	-0.5535
('AJAP1', 'chr1-5990874-5996590')	0.014	0.0183	0.0105	0.0305	0.0173	0.0214	0.027	0.0048	0.0133	0.0129	0.0168	0.0178	0.0209	0.0098	0.0109	0.013	0.0151	0.1065
('AJAP1', 'chr1-3899261-3904159')	0.0109	0.0182	0.0084	0.0302	0.0149	0.02	0.0238	0.0037	0.0108	0.0068	0.0158	0.0102	0.0154	0.0063	0.012	0.0124	0.0165	0.106
('AJAP1', 'chr1-3910681-3911575')	-0.5746	-0.5873	-0.5785	-0.6352	-0.6236	-0.8612	-0.8839	-0.5008	-0.4319	-0.8371	-0.581	-0.5447	-0.764	-0.386	-0.6561	-0.8171	-0.6576	-0.7518
('AJAP1', 'chr1-3922218-3922656')	-0.9755	-0.732	-0.7326	-0.9549	-0.7841	-0.9651	-0.9821	-0.9998	-0.9049	-0.6551	-0.9928	-0.9746	-0.6942	-0.0845	-0.4523	-0.9756	-0.8874	-0.8748
('AJAP1', 'chr1-4736108-4736680')	-0.9894	-0.9922	-0.997	-0.9801	-0.9917	-0.7036	-0.4508	-0.5232	-0.9934	-0.996	-0.9928	-0.9936	-0.9888	-0.9994	-0.9944	-0.29	-0.9876	-0.5525
('AJAP1', 'chr1-4796350-4796881')	-0.987	-0.9922	-0.997	-0.9678	-0.9917	-0.9888	-0.9874	-0.413	-0.1429	-0.996	-0.7701	-0.9936	-0.5161	-0.1145	-0.9944	-0.9269	-0.9876	-0.0582
('AJAP1', 'chr1-5509846-5510237')	-0.918	-0.8943	-0.9039	-0.8024	-0.9369	-0.9669	-0.9705	-0.5632	-0.9173	-0.9947	-0.9643	-0.9791	-0.8407	-0.9928	-0.9376	-0.8913	-0.7369	-0.8104
('AJAP1', 'chr1-5745793-5746148')	-0.9577	-0.8974	-0.8823	-0.9099	-0.8954	-0.9663	-0.9874	-0.8235	-0.9934	-0.996	-0.9644	-0.9717	-0.9888	-0.9994	-0.9147	-0.8909	-0.875	-0.6685
('AJAP1', 'chr1-5975104-5976174')	-0.711	-0.6673	-0.6963	-0.6174	-0.7898	-0.7134	-0.8385	-0.2563	-0.8127	-0.3403	-0.9064	-0.7749	-0.6989	-0.9994	-0.6987	-0.8301	-0.7468	-0.3548
('AJAP1', 'chr1-5980353-5980926')	-0.9614	-0.9626	-0.9925	-0.953	-0.9687	-0.6986	-0.7632	-0.1586	-0.8339	-0.9947	-0.7571	-0.9919	-0.8916	-0.9928	-0.9527	-0.6171	-0.9206	-0.7537
('AJAP1', 'chr1-5982306-5982719')	-0.972	-0.989	-0.9925	-0.9855	-0.9907	-0.8195	-0.8083	-0.741	-0.9509	-0.9947	-0.868	-0.9919	-0.9875	-0.9928	-0.9915	-0.389	-0.9892	-0.8536
('RPL22', 'chr1-6208580-6210061')	0.4362	0.3393	0.3213	0.495	0.4884	0.2893	0.3336	0.4143	0.361	0.5533	0.2477	0.5243	0.3163	0.0602	0.389	0.2594	0.6088	0.3662
('RPL22', 'chr1-6391874-6395533')	-0.007	-0.0127	-0.012	-0.0058	-0.0051	-0.0036	-0.0142	-0.0114	-0.0129	-0.0033	-0.0221	-0.0049	-0.0165	-0.0304	-0.0101	-0.0195	-0.0014	-0.0111
('RPL22', 'chr1-3899261-3904159')	-0.024	-0.0389	-0.0424	-0.0196	-0.0138	-0.0246	-0.0203	-0.0242	-0.0168	-0.0087	-0.0338	-0.0112	-0.0295	-0.045	-0.0247	-0.0252	-0.0018	-0.01
('RPL22', 'chr1-6423356-6425526')	0.1203	0.0929	0.0522	0.1425	0.2819	0.3244	0.3802	0.0406	0.1639	0.0496	0.1453	0.3123	0.0697	0.1029	0.1183	0.2021	0.2555	0.2158
('RPL22', 'chr1-6258649-6262387')	0.0973	0.0528	-0.0052	0.0319	0.0451	0.004	0.0163	0.0055	0.0661	0.0852	0.0571	0.0019	0.0243	-0.0281	0.105	0.0072	-0.0009	0.0156
('RPL22', 'chr1-6244637-6247314')	0.1243	0.0732	0.0528	0.0902	0.0754	0.0847	0.0713	-0.0093	0.0991	0.0268	0.0804	0.0726	0.1058	-0.0244	0.0717	0.0301	0.0272	0.0686
('RPL22', 'chr1-6235009-6236832')	0.001	-0.0077	-0.0032	0.0027	-0.0014	0.0082	-0.0044	-0.0098	0.0013	-0.0035	-0.0098	0.007	-0.0074	-0.029	0.0018	-0.0113	0.0002	-0.0059
('RPL22', 'chr1-6612370-6615918')	-0.0082	-0.0143	-0.0151	-0.006	-0.0046	-0.0102	-0.0097	-0.0093	-0.0084	-0.004	-0.0146	-0.0052	-0.0118	-0.0271	-0.0106	-0.0115	-0.001	-0.0059
('RPL22', 'chr1-37513596-37515679')	0	-0.0147	-0.0079	-0.0028	0.0003	-0.0044	-0.002	-0.0122	-0.0096	0.0166	-0.0171	0.0051	-0.014	-0.0274	-0.0132	-0.0105	0.0128	-0.0053
('RPL22', 'chr1-6553618-6555703')	-0.0037	-0.0071	-0.0034	0.0028	0.0133	0.0084	0.0169	-0.0112	-0.0122	-0.0025	-0.0189	-0.0055	-0.0136	-0.0284	-0.0034	-0.0071	0.014	-0.0023
('RPL22', 'chr1-5990874-5996590')	-0.0254	-0.037	-0.0428	-0.0197	-0.0145	-0.0255	-0.0208	-0.0238	-0.0179	-0.0128	-0.0346	-0.0157	-0.0322	-0.0469	-0.023	-0.0254	-0.0023	-0.0103
('RPL22', 'chr1-6204833-6206761')	0.1714	0.1484	0.0635	0.2122	0.2914	0.2495	0.181	0.0392	0.2096	0.2846	0.2034	0.4777	0.068	0.2054	0.2954	0.1583	0.4786	0.2776
('RPL22', 'chr1-3771483-3776596')	-0.0016	-0.0094	-0.0166	0.0007	0.043	0.0549	0.079	-0.0091	-0.0092	-0.0046	-0.0141	0.0111	-0.0129	-0.0237	0.0271	0.0457	0.0462	0.005
('RPL22', 'chr1-6624509-6626224')	0.0128	0.0026	0.0109	0.0107	0.0179	0.063	0.0932	-0.0058	0.0034	0.0182	0.0034	0.0193	0.0062	-0.0289	0.0142	0.0051	0.0559	0.0015
('RPL22', 'chr1-6463636-6467553')	0.0044	-0.0114	-0.023	0.0103	0.2044	0.3184	0.3391	-0.0108	0.2808	-0.0056	0.2702	0.1311	0.2409	0.1693	0.007	0.1396	0.2936	0.1394
('RPL22', 'chr1-6578126-6583066')	-0.0069	-0.0114	-0.0136	-0.0061	-0.0048	-0.0115	-0.009	-0.01	-0.0093	-0.0038	-0.015	-0.0042	-0.0137	-0.0289	-0.0103	-0.0104	0.0276	-0.0059
('RPL22', 'chr1-3649198-3653468')	-0.0075	-0.0124	-0.0204	0.0038	0.0061	0.014	0.0503	-0.0283	-0.0121	0.0098	-0.0177	0.0276	-0.0177	-0.0375	-0.0143	-0.0012	0.0574	0.0069
('RPL22', 'chr1-3777576-3777708')	0.3846	0.3422	0.3458	0.4148	0.391	0.2835	0.3204	0.3684	0.319	0.451	0.2571	0.4303	0.32	0.1762	0.3632	0.2993	0.4661	0.3588
('RPL22', 'chr1-3881088-3881407')	0.4951	0.4286	0.4321	0.4962	0.516	0.3535	0.3858	0.2517	0.3764	0.5419	0.3249	0.4093	0.3971	0.2054	0.4035	0.3522	0.609	0.2886
('RPL22', 'chr1-3883246-3883981')	0.4576	0.3638	0.3185	0.5107	0.2476	0.3504	0.4021	0.1869	0.4248	0.4253	0.3426	0.027	0.3971	0.2054	0.406	0.3481	0.1241	0.4402
('RPL22', 'chr1-3889866-3891759')	0.3596	0.2346	0.2466	0.3912	0.049	0.0495	-0.0075	0.0004	0.2709	0.3419	0.2721	0.011	0.2643	0.1762	0.3311	-0.0072	0.1317	0.3029
('RPL22', 'chr1-3910681-3911575')	0.2819	0.2403	0.2258	0.3062	0.3397	0.3012	0.32	0.4052	0.1932	0.4784	0.1984	0.2732	0.2612	0.1641	0.2828	0.2706	0.3939	0.2795
('RPL22', 'chr1-5509846-5510237')	0.429	0.3704	0.3624	0.4151	0.4905	0.3383	0.3695	0.1229	0.3647	0.5797	0.2968	0.5374	0.318	0.1953	0.4199	0.3345	0.4223	0.3125
('RPL22', 'chr1-5980353-5980926')	0.4656	0.3976	0.3945	0.4923	0.5152	0.2473	0.2763	0.0795	0.3433	0.5797	0.2586	0.5471	0.3455	0.1953	0.4147	0.2218	0.5669	0.3441
('RPL22', 'chr1-5982306-5982719')	0.4723	0.4027	0.3945	0.5201	0.52	0.2841	0.3068	0.4206	0.4023	0.5797	0.2623	0.5471	0.3683	0.1953	0.4437	0.1402	0.6112	0.3746
('RPL22', 'chr1-5999800-6000167')	0.4539	0.3996	0.3955	0.4813	0.4916	0.3388	0.3789	0.266	0.4236	0.4834	0.3369	0.5281	0.3971	0.2054	0.4424	0.2408	0.609	0.3133
('RPL22', 'chr1-6000870-6004154')	0.2019	0.2039	0.2088	0.18	0.337	0.2474	0.2976	0.1172	0.3263	0.378	0.2675	0.2314	0.2343	0.191	0.2818	0.0879	0.4046	0.1255
('RPL22', 'chr1-6005208-6005854')	0.3629	0.302	0.2495	0.3719	0.3684	0.3345	0.4021	0.1477	0.4248	0.3886	0.3312	0.4991	0.394	0.2054	0.4512	0.2795	0.455	0.2448
('RPL22', 'chr1-6056058-6057040')	0.4782	0.4161	0.4123	0.5301	0.4951	0.1384	0.0549	0.4192	0.3746	0.5898	0.3426	0.5356	0.3971	0.2054	0.4611	0.0343	0.609	0.4315
('RPL22', 'chr1-6085807-6085944')	0.484	0.418	0.4259	0.512	0.4902	0.355	0.3988	0.5138	0.4248	0.5505	0.3426	0.4864	0.3971	0.191	0.453	0.3592	0.609	0.4214
('RPL22', 'chr1-6357274-6361008')	0.0227	-0.0016	-0.0142	0.0383	0.0626	0.1481	0.1012	-0.0107	0.0607	0.0159	0.0971	0.0271	0.0406	-0.0316	0.0165	0.0153	0.0746	-0.0118
('RPL22', 'chr1-6414309-6414761')	0.4229	0.3342	0.3236	0.4278	0.4631	0.3477	0.3743	0.1086	0.4045	0.5453	0.3126	0.5533	0.3971	0.2054	0.4466	0.297	0.609	0.2716
('RPL22', 'chr1-6419047-6421004')	0.2612	0.1976	0.108	0.262	0.453	0.3477	0.3981	0.0009	0.3601	0.3077	0.2766	0.4705	0.2182	0.2054	0.346	0.2077	0.4932	0.1967
('RPL22', 'chr1-6489137-6492006')	0.049	0.0333	0.029	0.0352	0.2072	0.312	0.3182	-0.0116	0.0888	-0.0003	0.0593	0.3046	0.0898	0.0345	0.0417	0.2252	0.3058	0.0514
('RPL22', 'chr1-6585823-6589687')	0.2761	0.2537	0.2199	0.3433	0.318	0.1767	0.2262	0.0456	0.2766	0.3036	0.1984	0.3503	0.1534	0.2054	0.2663	0.1685	0.3504	0.0626
('TNFRSF25', 'chr1-6463636-6467553')	0.3304	0.4212	0.6376	0.316	-0.2616	-0.9236	-0.9076	0.0574	-0.7241	0.4788	-0.8774	-0.1861	-0.6109	-0.9993	0.4301	-0.538	-0.5016	-0.3709
('TNFRSF25', 'chr1-6357274-6361008')	0.1969	0.2749	0.4314	0.1646	-0.0173	-0.4109	-0.2496	0.1212	-0.1997	0.2684	-0.3441	0.0432	-0.1487	0.0035	0.272	-0.0685	-0.0958	0.1105
('TNFRSF25', 'chr1-5666776-5668424')	-0.2656	-0.0114	-0.0086	-0.1778	-0.0872	-0.97	-0.9599	-0.6844	-0.888	-0.1223	-0.9572	-0.7368	-0.849	-0.9993	0.011	-0.8363	-0.1023	-0.7472
('TNFRSF25', 'chr1-6034427-6034844')	-0.3825	-0.2917	-0.1647	-0.3691	-0.6485	-0.8838	-0.8259	-0.5203	-0.8654	-0.2185	-0.9572	-0.7249	-0.7762	-0.9993	-0.2084	-0.785	-0.8567	-0.7737
('TNFRSF25', 'chr1-6095053-6102588')	0.0254	0.0731	0.1817	0.0028	-0.1003	-0.1919	-0.1993	-0.0601	-0.6288	0.1466	-0.5151	-0.09	-0.4526	-0.105	0.137	-0.0825	-0.1549	-0.2223
('TNFRSF25', 'chr1-6293897-6295313')	-0.397	-0.3269	-0.1718	-0.3888	-0.1784	-0.952	-0.9535	-0.5705	-0.883	-0.2267	-0.9431	0.1164	-0.849	-0.9993	-0.286	-0.8228	-0.0456	-0.4078
('TNFRSF25', 'chr1-6347863-6349705')	0.1334	0.1782	0.2801	0.1488	0.0473	-0.5678	-0.5045	0.025	-0.7354	0.2776	-0.7776	0.0694	-0.6259	-0.9993	0.1672	-0.5199	0.0402	-0.1316
('TNFRSF25', 'chr1-6363014-6363647')	-0.3115	-0.2637	-0.0889	-0.3179	-0.6295	-0.8017	-0.7306	-0.6844	-0.7507	-0.2057	-0.9487	-0.597	-0.6922	-0.9993	-0.2992	-0.5395	-0.8478	-0.6306
('TNFRSF25', 'chr1-6364791-6365831')	0.0994	-0.0401	-0.0865	0.0561	-0.2205	-0.9426	-0.8971	-0.5968	-0.8664	-0.1583	-0.9572	-0.3843	-0.849	-0.9993	-0.1795	-0.7782	-0.1595	-0.6972
('TNFRSF25', 'chr1-6391874-6395533')	0.3163	0.3658	0.4469	0.3038	0.1543	-0.0138	0.0156	0.1435	0.0564	0.4071	0.0301	0.1475	0.0795	0.0042	0.4054	0.0772	0.0828	0.1093
('TNFRSF25', 'chr1-6401564-6402191')	-0.3912	-0.3347	-0.1748	-0.3985	-0.7112	-0.3481	-0.136	-0.6844	-0.888	-0.2354	-0.9102	-0.6842	-0.849	-0.9993	-0.2911	-0.1201	-0.8716	-0.7628
('TNFRSF25', 'chr1-6404370-6405265')	-0.1081	-0.0696	-0.029	-0.1067	-0.3552	-0.6733	-0.562	-0.3647	-0.5489	-0.0361	-0.6742	-0.3983	-0.372	-0.105	-0.058	-0.5907	-0.3917	-0.5511
('TNFRSF25', 'chr1-6423356-6425526')	-0.0699	0.0394	0.2001	-0.0718	-0.4445	-0.8757	-0.9464	-0.1725	-0.4309	0.1892	-0.4301	-0.5514	-0.2376	-0.1201	0.0448	-0.614	-0.4618	-0.5133
('TNFRSF25', 'chr1-6437956-6438469')	-0.2538	-0.1989	-0.0896	-0.2957	-0.5789	-0.9076	-0.9591	-0.4212	-0.6198	-0.2054	-0.7431	-0.626	-0.4806	-0.9993	-0.1899	-0.7599	-0.7614	-0.7137
('TNFRSF25', 'chr1-6439932-6441129')	-0.0515	-0.0338	0.1848	-0.1698	-0.4412	-0.9187	-0.8921	-0.1391	-0.3992	0.2692	-0.7624	-0.3925	-0.4781	-0.0345	0.0893	-0.7034	-0.6616	-0.7623
('TNFRSF25', 'chr1-6459432-6463105')	0.236	0.2911	0.3883	0.2239	-0.2014	-0.9275	-0.9156	-0.1981	-0.4993	0.3448	-0.873	-0.1048	-0.2056	0.0042	0.3362	-0.7893	-0.392	-0.6375
('TNFRSF25', 'chr1-6485066-6487088')	-0.0257	-0.0053	0.0884	-0.0605	-0.4464	-0.8534	-0.8323	0.0033	-0.4684	-0.0295	-0.5205	-0.566	-0.3711	-0.4631	-0.0029	-0.6754	-0.6555	-0.523
('TNFRSF25', 'chr1-6489137-6492006')	0.1004	0.1522	0.2826	0.139	-0.2965	-0.8429	-0.8027	0.1397	-0.2594	0.29	-0.1935	-0.5195	-0.3021	-0.2144	0.2197	-0.6655	-0.5415	-0.0803
('TNFRSF25', 'chr1-6496206-6498339')	0.0222	0.1006	0.2605	-0.0135	-0.3267	-0.9049	-0.9061	-0.2026	-0.6379	0.0839	-0.5612	-0.4826	-0.574	-0.9993	0.1188	-0.6239	-0.6432	-0.5022
('TNFRSF25', 'chr1-6545283-6546102')	-0.157	-0.1713	-0.0411	-0.2247	-0.632	-0.9319	-0.9648	-0.6844	-0.8795	-0.1628	-0.9572	-0.7017	-0.7065	-0.105	-0.1403	-0.8166	-0.8716	-0.7112
('TNFRSF25', 'chr1-6553618-6555703')	0.2731	0.3082	0.359	0.2505	0.0933	-0.0499	-0.0419	0.1315	0.0559	0.365	0.0222	0.1494	0.0621	0.0039	0.3653	0.0073	0.0581	0.0708
('TNFRSF25', 'chr1-6700939-6702706')	0.1862	0.2424	0.3558	0.1819	0.0454	-0.0209	-0.0059	0.1006	0.0057	0.3126	0.0157	0.1086	0.0061	-0.0169	0.2581	0.045	0.0764	-0.0065
('RERE', 'chr1-8814920-8818798')	0.5043	0.5099	0.471	0.5227	0.5861	0.3068	0.307	0.5226	0.5558	0.669	0.69	0.6561	0.5059	0.4405	0.5799	0.3684	0.4838	0.479
('RERE', 'chr1-10397983-10401101')	0.4218	0.4525	0.4407	0.4399	0.5157	0.2582	0.2298	0.2684	0.3688	0.5657	0.4152	0.5694	0.3159	0.4138	0.4875	0.2471	0.4306	0.3617
('RERE', 'chr1-8004780-8005538')	-0.1373	-0.1614	-0.1936	-0.1602	-0.2137	-0.0362	-0.136	-0.0849	-0.0995	-0.2034	-0.0895	-0.1719	-0.1077	-0.1207	-0.1622	-0.1633	-0.2541	-0.1135
('RERE', 'chr1-8014933-8015442')	-0.1285	-0.1385	-0.199	-0.1359	-0.2128	-0.1519	-0.1355	-0.066	-0.0827	-0.216	-0.0802	-0.1584	-0.0871	-0.1207	-0.1381	-0.1384	-0.2517	-0.1037
('RERE', 'chr1-8019991-8020479')	-0.1467	-0.1665	-0.1978	-0.1573	-0.2138	-0.111	-0.1018	-0.0849	-0.0975	-0.2034	-0.0715	-0.1719	-0.1025	-0.1207	-0.1782	-0.1277	-0.2541	-0.1029
('RERE', 'chr1-8268080-8268279')	-0.1455	-0.1657	-0.1978	-0.1585	-0.2138	-0.1656	-0.1585	-0.0849	-0.0995	-0.2034	-0.0895	-0.1719	-0.1025	-0.1207	-0.1874	-0.1634	-0.2541	-0.1049
('RERE', 'chr1-8382529-8383674')	-0.0586	-0.0953	-0.1625	-0.1136	-0.2139	-0.017	0.0419	-0.0347	-0.0886	-0.1992	-0.0722	-0.1734	-0.0813	-0.1207	-0.1473	-0.0483	-0.2541	-0.0598
('RERE', 'chr1-8387960-8388509')	-0.1423	-0.1647	-0.2015	-0.1573	-0.2079	-0.0644	-0.1199	-0.0849	-0.0995	-0.224	-0.0959	-0.1719	-0.1025	-0.1207	-0.1782	-0.1522	-0.2541	-0.1088
('RERE', 'chr1-8394968-8396185')	-0.054	-0.0625	-0.1348	-0.0791	-0.1459	0.0042	0.0693	0.1667	0.1822	-0.1658	0.142	-0.1415	0.237	-0.1598	-0.0615	0.0475	-0.2075	0.0972
('RERE', 'chr1-8396820-8398417')	-0.076	-0.0746	-0.1404	-0.086	-0.1065	-0.1111	-0.0758	-0.0894	-0.0003	-0.0869	-0.064	-0.055	-0.0519	-0.1598	-0.1635	-0.0525	-0.0886	-0.0784
('RERE', 'chr1-8407628-8408292')	-0.0923	-0.0777	-0.1031	-0.097	-0.2053	-0.1671	-0.1516	-0.1191	-0.0915	-0.2034	-0.0895	-0.1721	-0.1025	-0.1207	-0.1347	-0.1489	-0.2541	-0.1121
('RERE', 'chr1-8408917-8409797')	-0.0738	-0.0948	-0.1556	-0.1344	-0.2083	-0.1044	-0.0831	-0.0607	-0.0442	-0.2071	-0.0195	-0.1779	-0.057	0.0627	-0.1035	-0.1408	-0.2548	-0.1043
('RERE', 'chr1-8422228-8425352')	0.308	0.3231	0.3452	0.3296	0.3223	0.0927	0.1317	0.2524	0.3218	0.4099	0.4161	0.1895	0.3205	0.3755	0.3998	0.1579	0.1433	0.2834
('RERE', 'chr1-8426238-8428582')	-0.0225	-0.0144	0.012	-0.0077	0.0482	0.0716	0.1013	0.2432	0.2965	-0.0013	0.3198	0.0668	0.2593	-0.1207	-0.0037	0.1744	0.1194	0.31
('RERE', 'chr1-8429676-8431621')	-0.0321	-0.0804	-0.1388	-0.068	-0.09	-0.0785	-0.072	-0.102	0.0381	0.0317	0.0747	-0.1098	0.003	-0.1207	-0.0495	-0.0298	-0.1209	-0.0291
('RERE', 'chr1-8443571-8444142')	-0.144	-0.1643	-0.1928	-0.1483	-0.2116	-0.1361	-0.151	-0.0849	-0.0948	-0.2056	-0.0818	-0.1682	-0.1004	-0.1598	-0.1568	-0.1402	-0.2541	-0.0696
('RERE', 'chr1-8457604-8458687')	-0.1371	-0.1625	-0.2012	-0.1569	-0.2174	-0.1116	-0.0974	-0.1065	0.0253	-0.2034	-0.0334	-0.1625	0.0042	-0.1207	-0.1782	-0.0777	-0.2541	-0.036
('RERE', 'chr1-8462974-8464051')	-0.049	-0.1313	-0.1863	-0.1084	-0.2135	-0.1223	-0.105	-0.0036	-0.0899	-0.2034	-0.0704	-0.1739	-0.1026	-0.1207	-0.1634	-0.1301	-0.2377	-0.027
('RERE', 'chr1-8495929-8498138')	-0.1383	-0.1577	-0.1886	-0.1556	0.144	-0.01	-0.0682	-0.0646	0.243	-0.1868	0.1905	0.337	0.3075	0.2888	-0.1652	-0.139	0.4451	-0.0756
('RERE', 'chr1-8516780-8518388')	-0.0138	-0.143	-0.1662	-0.0632	-0.1982	-0.1304	-0.1233	0.1167	-0.0798	-0.2034	-0.0459	-0.161	-0.0766	-0.1207	-0.1709	-0.1543	-0.2433	0.0256
('RERE', 'chr1-8522902-8526744')	0.442	0.3129	0.2124	0.3517	-0.0117	0.199	0.2187	0.2222	0.2922	-0.0819	0.3002	-0.0729	0.2956	-0.1598	0.3439	0.2692	-0.1906	0.2337
('RERE', 'chr1-8532888-8534267')	-0.004	-0.1365	-0.1908	-0.0894	-0.2103	-0.1541	-0.139	-0.0966	0.08	-0.2034	0.0293	-0.1629	-0.0504	0.2837	-0.1334	-0.1269	-0.2541	0.0532
('RERE', 'chr1-8561001-8561617')	-0.1159	-0.1383	-0.1824	-0.1376	-0.1964	-0.1467	-0.1309	-0.0849	-0.0631	-0.2006	-0.077	-0.1617	-0.0801	-0.1207	-0.1431	-0.1562	-0.2339	-0.0939
('RERE', 'chr1-8562356-8562604')	-0.144	-0.1676	-0.1978	-0.16	-0.2133	-0.1662	-0.1621	-0.0849	-0.0966	-0.2034	-0.0903	-0.1723	-0.0815	-0.1207	-0.1824	-0.1504	-0.2541	-0.1039
('RERE', 'chr1-8623559-8624119')	-0.1347	-0.1474	-0.1925	-0.1571	-0.1782	-0.1347	-0.1112	-0.1002	0.0109	-0.197	0.0212	-0.1275	-0.0172	0.0056	-0.159	-0.1245	-0.1906	-0.0898
('RERE', 'chr1-8625408-8625923')	-0.1433	-0.1655	-0.2044	-0.1564	-0.2097	-0.1443	-0.0697	-0.0743	-0.0724	-0.2034	-0.0336	-0.1719	-0.1035	-0.1207	-0.1782	-0.1196	-0.2541	-0.1029
('RERE', 'chr1-8629060-8630540')	-0.0903	-0.1209	-0.1848	-0.1528	-0.2134	0.0127	0.0919	0.0056	0.2606	-0.2034	0.2169	-0.1468	0.2423	0.3008	-0.1364	-0.0164	-0.2209	-0.0178
('RERE', 'chr1-8633837-8634118')	-0.1445	-0.1651	-0.1989	-0.1544	-0.2129	-0.1708	-0.1454	-0.0849	-0.099	-0.2034	-0.0688	-0.1719	-0.1046	-0.1207	-0.1772	-0.1484	-0.2541	-0.0951
('RERE', 'chr1-8643504-8643972')	-0.1436	-0.1653	-0.1978	-0.1598	-0.2167	-0.1713	-0.1589	-0.0849	0.1252	-0.2034	0.1063	-0.1719	0.2564	0.2371	-0.1782	-0.1521	-0.2541	-0.1037
('RERE', 'chr1-8647621-8647985')	-0.145	-0.1616	-0.1978	-0.1579	-0.2148	-0.1601	-0.1337	0.0081	-0.0885	-0.2034	-0.0832	-0.1766	-0.1049	-0.1207	-0.1782	-0.1446	-0.2541	-0.1025
('RERE', 'chr1-8660332-8662130')	-0.0944	-0.1436	-0.1967	-0.1414	-0.213	-0.1059	0.0001	-0.0559	0.0236	-0.2034	0.0674	-0.1624	-0.0187	-0.1207	-0.1438	-0.1192	-0.2541	0.0877
('RERE', 'chr1-8663771-8664677')	-0.1251	-0.1442	-0.1933	-0.1504	-0.2001	-0.0434	0.1077	-0.1111	0.0556	-0.2063	0.0247	-0.0759	0.0929	-0.1207	-0.1696	-0.0266	-0.2459	-0.0535
('RERE', 'chr1-8666684-8667262')	-0.1411	-0.1665	-0.1973	-0.1566	-0.2135	-0.1634	-0.1154	-0.0205	-0.0728	-0.2034	-0.0417	-0.1719	-0.0444	-0.1207	-0.1808	-0.1403	-0.2541	-0.086
('RERE', 'chr1-8669760-8670155')	-0.1311	-0.1581	-0.2021	-0.1584	-0.2144	-0.1699	-0.1585	-0.1073	-0.103	-0.2034	-0.0972	-0.1758	-0.0995	-0.1207	-0.1959	-0.147	-0.2541	-0.1084
('RERE', 'chr1-8671179-8671717')	-0.139	-0.1608	-0.1929	-0.1476	-0.2143	-0.132	-0.0701	-0.0517	-0.0857	-0.2034	-0.0609	-0.1699	-0.097	-0.1207	-0.1695	-0.0917	-0.2541	-0.1028
('RERE', 'chr1-8674564-8674877')	-0.1465	-0.1666	-0.2034	-0.1587	-0.2138	-0.1588	-0.1376	-0.0429	-0.1017	-0.2034	-0.0955	-0.1719	-0.1025	-0.1207	-0.1782	-0.1332	-0.2541	-0.1029
('RERE', 'chr1-8680970-8681664')	-0.1022	-0.1223	-0.1349	-0.1461	-0.2087	-0.1705	-0.1578	-0.1026	-0.0977	-0.1228	-0.0772	-0.1573	-0.1006	-0.1207	0.0072	-0.1545	-0.2541	-0.1048
('RERE', 'chr1-8687066-8687840')	-0.1457	-0.1649	-0.1999	-0.158	-0.2179	-0.129	-0.1279	0.0346	-0.1147	-0.2034	-0.078	-0.1839	-0.1105	-0.1207	-0.1851	-0.141	-0.2532	-0.1097
('RERE', 'chr1-8700671-8703996')	0.3743	0.2925	0.301	0.3292	0.218	0.2084	0.1898	0.2661	0.3339	0.2578	0.449	0.5277	0.3857	0.2995	0.4678	0.2515	0.2489	0.3222
('RERE', 'chr1-8712047-8713410')	-0.0895	-0.1104	-0.1719	-0.1212	-0.199	-0.0026	0.0566	0.1539	0.0683	-0.1998	0.0729	-0.0742	0.1258	-0.1207	-0.1338	0.1137	-0.1739	0.0673
('RERE', 'chr1-8825965-8826366')	-0.1445	-0.1642	-0.1968	-0.1593	-0.1883	-0.1684	-0.1586	-0.0849	-0.1	-0.2104	-0.0951	0.0271	-0.0973	-0.1598	-0.1804	-0.1532	-0.1712	-0.1029
('RERE', 'chr1-8829282-8830176')	-0.0853	-0.0867	-0.099	-0.1321	-0.1372	-0.1654	-0.1507	-0.096	-0.0003	-0.1967	-0.0247	-0.1108	-0.0566	0.3179	-0.1483	-0.126	-0.1876	0.0571
('RERE', 'chr1-8847891-8849464')	-0.0428	-0.114	-0.1358	-0.0826	-0.1271	-0.0834	-0.0855	0.0425	-0.0286	-0.2035	-0.028	-0.0565	-0.0488	0.0461	-0.1429	-0.0981	-0.1112	0.3079
('RERE', 'chr1-8859136-8860048')	-0.1034	-0.1194	-0.1611	-0.0861	-0.1793	-0.0984	-0.0943	0.0457	-0.0775	-0.1549	-0.0511	-0.1394	-0.0885	-0.1598	-0.1311	-0.0933	-0.1979	-0.0888
('RERE', 'chr1-8862415-8863057')	-0.1276	-0.1505	-0.17	-0.1274	-0.1811	-0.1475	-0.1075	-0.0209	-0.0802	-0.2054	-0.0692	-0.1353	-0.1035	-0.1047	-0.1631	-0.1265	-0.216	-0.1005
('RERE', 'chr1-8875198-8881157')	0.5661	0.6086	0.5881	0.5672	0.7115	0.3252	0.3359	0.3737	0.5068	0.7302	0.5217	0.7923	0.4283	0.3926	0.6856	0.3362	0.6555	0.4553
('RERE', 'chr1-8889133-8890471')	-0.1303	-0.1472	-0.1985	-0.1537	-0.1768	-0.0223	0.0054	-0.0809	-0.0819	-0.1969	-0.0721	-0.1306	-0.09	-0.1047	-0.1582	-0.1448	-0.1981	-0.0965
('RERE', 'chr1-8891681-8892403')	-0.137	-0.1558	-0.1936	-0.1589	-0.1799	-0.1077	-0.1128	-0.0809	-0.0819	-0.2009	-0.0728	-0.1282	-0.0897	-0.1047	-0.1581	-0.1456	-0.1906	-0.0917
('RERE', 'chr1-9266866-9267662')	-0.0736	-0.0817	-0.1758	-0.0865	-0.1141	-0.115	-0.1028	-0.0428	-0.0989	-0.2066	-0.0532	-0.1441	-0.0961	-0.1436	-0.0917	-0.143	-0.2291	-0.0624
('RERE', 'chr1-8216882-8219316')	-0.0801	-0.0883	-0.1341	-0.1102	-0.1171	0.1297	0.0335	0.0904	-0.0997	-0.2063	-0.0887	0.0303	-0.1025	-0.1207	-0.128	-0.0391	0.1621	-0.1053
('RERE', 'chr1-8317495-8318963')	0.1288	0.1587	0.1366	0.1428	0.1805	-0.0169	0.0005	0.2222	0.116	0.0253	0.0036	-0.0123	0.0988	0.2718	0.177	0.0314	0.0652	-0.088
('RERE', 'chr1-8348603-8352586')	0.0497	0.0862	0.0141	-0.007	-0.069	0.0364	-0.0165	0.13	0.0658	-0.1761	0.0761	-0.0443	0.0394	0.0627	-0.0603	-0.0893	-0.197	0.1082
('RERE', 'chr1-8353448-8353833')	-0.14	-0.1666	-0.1963	-0.1623	-0.2147	-0.1627	-0.1552	-0.0849	-0.104	-0.2064	-0.0909	-0.1616	-0.1034	-0.1598	-0.1761	-0.1526	-0.2157	-0.1041
('RERE', 'chr1-8355259-8355768')	-0.1442	-0.164	-0.1992	-0.1575	-0.2099	-0.1616	-0.1524	-0.1191	-0.1006	-0.2226	-0.0898	-0.1839	-0.0983	-0.1598	-0.1844	-0.1602	-0.2555	-0.1048
('RERE', 'chr1-8357343-8361167')	-0.0383	-0.0836	-0.1062	-0.0986	-0.1604	-0.0797	-0.0269	-0.0261	-0.0263	-0.1977	-0.0354	-0.1569	-0.0702	-0.1207	-0.022	-0.1069	-0.2115	0.1591
('RERE', 'chr1-8475958-8476622')	-0.1434	-0.1592	-0.1978	-0.1586	-0.2138	-0.0786	-0.1076	-0.0849	-0.0998	-0.2047	-0.0809	-0.1709	-0.1111	-0.1207	-0.1648	-0.1274	-0.2541	-0.0608
('RERE', 'chr1-8509682-8510976')	0.2209	-0.0363	-0.1622	0.077	-0.1844	-0.1132	-0.1265	-0.075	-0.0137	-0.199	-0.0333	-0.1679	0.0666	0.0056	-0.0328	-0.1487	-0.2139	-0.0095
('RERE', 'chr1-8602425-8603196')	-0.1232	-0.1316	-0.1907	-0.1458	-0.179	-0.1542	-0.1143	-0.0849	-0.0927	-0.2159	-0.0935	-0.1577	-0.0368	0.1618	-0.1537	-0.1527	-0.2599	-0.1097
('RERE', 'chr1-8870796-8872003')	-0.1357	-0.1548	-0.1875	-0.1376	-0.1834	-0.0193	0.0031	-0.0665	-0.0807	-0.2221	-0.075	-0.1376	-0.0871	-0.1047	-0.1569	-0.1463	-0.2138	-0.0793
('RERE', 'chr1-8873093-8874514')	-0.1218	-0.1246	-0.1321	-0.1399	-0.1596	0.0499	-0.052	-0.0535	-0.0907	-0.1696	-0.0756	-0.1421	-0.093	-0.174	-0.1078	-0.0846	-0.1561	-0.0966
('RERE', 'chr1-8899607-8900627')	-0.0135	0.0309	0.124	-0.0865	-0.1506	-0.1523	-0.1405	-0.1094	-0.0843	-0.0411	-0.0783	-0.1185	-0.0897	-0.1047	-0.0523	-0.1334	-0.1788	-0.0933
('RERE', 'chr1-8908200-8908845')	-0.1446	-0.1663	-0.2061	-0.1576	-0.2104	-0.0776	-0.1317	-0.098	-0.0993	-0.2034	-0.0882	-0.1719	-0.1025	-0.1207	-0.1882	-0.15	-0.2474	-0.1081
('RERE', 'chr1-8917821-8918638')	-0.0543	-0.1041	-0.15	-0.0645	-0.1729	-0.1423	-0.1284	-0.0951	-0.0913	-0.0602	-0.0804	-0.1244	-0.0961	-0.1047	-0.1324	-0.1465	-0.1906	-0.0894
('CA6', 'chr1-8945558-8947766')	-0.0632	-0.4274	-0.2068	0.1361	-0.8261	-0.7988	-0.8979	-0.597	-0.964	-0.2535	-0.9503	-0.8732	-0.871	-0.9897	-0.6683	-0.9245	-0.9007	-0.7551
('CA6', 'chr1-9127964-9130810')	0.1956	0.1247	0.1817	0.2249	0.0143	-0.0336	-0.1461	0.0596	0.0079	0.1588	0.01	-0.3054	0.0244	0.0041	0.0514	-0.0254	-0.0632	0.0471
('CA6', 'chr1-9538215-9541397')	0.2046	0.1159	0.1421	0.2313	0.0397	0.0217	0.0154	0.0623	0.0092	0.1751	0.0092	0.0336	0.0226	0.0039	0.0493	0.0103	0.0314	0.03
('CA6', 'chr1-8149539-8150256')	-0.2471	-0.4988	-0.3999	-0.1426	-0.8129	-0.8556	-0.9316	-0.3947	-0.9312	-0.4823	-0.9607	-0.8556	-0.8954	-0.9897	-0.6941	-0.9465	-0.9037	-0.8292
('CA6', 'chr1-8151427-8154307')	0.2123	0.1228	0.1626	0.2399	0.0432	-0.7311	-0.7754	-0.049	-0.9246	0.1663	-0.8673	0.0352	-0.8741	-0.9897	0.0731	-0.7493	0.0315	-0.6058
('CA6', 'chr1-8522902-8526744')	0.2209	0.0849	0.0625	0.2355	-0.295	0.0036	-0.0124	0.0294	-0.0043	-0.3544	-0.0097	-0.3968	0.0181	-0.1247	0.0585	0.013	-0.8873	0.0076
('CA6', 'chr1-8623559-8624119')	-0.4672	-0.6092	-0.5557	-0.3249	-0.8352	-0.6825	-0.5818	-0.7332	-0.2091	-0.5882	-0.2862	-0.8497	-0.2374	-0.0616	-0.7221	-0.5927	-0.8873	-0.5997
('CA6', 'chr1-8859136-8860048')	-0.3821	-0.4759	-0.4393	-0.2121	-0.6408	-0.4996	-0.5254	-0.0818	-0.6982	-0.3844	-0.495	-0.6826	-0.5872	-0.1247	-0.6162	-0.3921	-0.8028	-0.7382
('CA6', 'chr1-8862415-8863057')	-0.4329	-0.5836	-0.4834	-0.276	-0.8129	-0.6975	-0.6756	-0.2257	-0.7521	-0.5586	-0.8075	-0.6796	-0.6015	-0.957	-0.7327	-0.6301	-0.7237	-0.7602
('CA6', 'chr1-8870796-8872003')	-0.4641	-0.6293	-0.5416	-0.2865	-0.7605	-0.2982	-0.2632	-0.2957	-0.801	-0.5931	-0.8824	-0.7128	-0.8203	-0.957	-0.7848	-0.6706	-0.7462	-0.5454
('CA6', 'chr1-8873093-8874514')	-0.4175	-0.4967	-0.3977	-0.291	-0.6042	-0.1506	-0.4127	-0.1148	-0.7938	-0.5197	-0.8542	-0.6585	-0.7706	-0.5108	-0.5986	-0.4002	-0.6642	-0.5972
('CA6', 'chr1-8875198-8881157')	0.2442	0.1428	0.2074	0.343	0.0432	0.0244	0.0151	0.0615	0.0085	0.1953	0.0098	0.0294	0.0235	0.0043	0.0783	0.0106	0.0283	0.0452
('CA6', 'chr1-8889133-8890471')	-0.4605	-0.607	-0.5538	-0.3157	-0.7866	-0.2765	-0.2587	-0.7447	-0.9188	-0.6009	-0.8625	-0.8743	-0.8032	-0.957	-0.7659	-0.6777	-0.7733	-0.7486
('CA6', 'chr1-8891681-8892403')	-0.4762	-0.6555	-0.5553	-0.3261	-0.8232	-0.5057	-0.5774	-0.7447	-0.9188	-0.6052	-0.9184	-0.8708	-0.8712	-0.957	-0.7866	-0.8124	-0.8873	-0.7788
('CA6', 'chr1-8899607-8900627')	-0.1968	-0.1935	-0.0046	-0.2103	-0.709	-0.7824	-0.8582	-0.4169	-0.8502	-0.1454	-0.87	-0.841	-0.8712	-0.957	-0.5436	-0.9069	-0.8204	-0.7256
('CA6', 'chr1-8917821-8918638')	-0.274	-0.4148	-0.4095	-0.1766	-0.8284	-0.7267	-0.7694	-0.6539	-0.7649	-0.3154	-0.8333	-0.7658	-0.735	-0.957	-0.6368	-0.7362	-0.8873	-0.5293
('CA6', 'chr1-8924588-8928112')	-0.1987	-0.5395	-0.3965	0.2261	-0.8204	-0.4608	-0.7636	-0.2077	-0.9648	-0.6043	-0.8633	-0.9064	-0.7325	-0.9897	-0.7728	-0.5538	-0.9218	-0.4678
('CA6', 'chr1-8962525-8963478')	-0.4045	-0.6194	-0.5322	-0.1509	-0.8585	-0.7818	-0.826	-0.7614	-0.9648	-0.5807	-0.8488	-0.9064	-0.8388	-0.9897	-0.7229	-0.8582	-0.9218	-0.7831
('CA6', 'chr1-8966613-8968208')	-0.3159	-0.5768	-0.5457	-0.1012	-0.872	-0.8523	-0.9191	-0.6593	-0.9021	-0.627	-0.9607	-0.8612	-0.7363	-0.9897	-0.7141	-0.9465	-0.9218	-0.825
('CA6', 'chr1-8969008-8971929')	0.1266	-0.1908	-0.1207	0.1927	-0.6226	-0.6659	-0.8338	-0.0202	-0.6443	-0.443	-0.7665	-0.6161	-0.6384	-0.9897	-0.4315	-0.6975	-0.8278	-0.6379
('CA6', 'chr1-8986584-8988623')	-0.1393	-0.437	-0.3623	0.0514	-0.7505	-0.6854	-0.7138	-0.0417	-0.7261	-0.5399	-0.6139	-0.8293	-0.4005	-0.9897	-0.5888	-0.7662	-0.816	-0.5996
('CA6', 'chr1-9004217-9005722')	-0.1956	-0.4959	-0.4353	0.0042	-0.7609	-0.5472	-0.5994	-0.6919	-0.5373	-0.4594	-0.5625	-0.7343	-0.3054	0.0024	-0.5761	-0.6647	-0.9218	-0.5378
('CA6', 'chr1-9007518-9008173')	-0.492	-0.6753	-0.5618	-0.3479	-0.8672	-0.6367	-0.7277	-0.4649	-0.7587	-0.5901	-0.7383	-0.9088	-0.7514	-0.0183	-0.8166	-0.3787	-0.9218	-0.7661
('CA6', 'chr1-9009988-9012018')	-0.4591	-0.6194	-0.5486	-0.2736	-0.8676	-0.2357	-0.4029	-0.7889	-0.7118	-0.6106	-0.7294	-0.8721	-0.5358	-0.0347	-0.6615	-0.1392	-0.9218	-0.5706
('CA6', 'chr1-9067062-9067687')	-0.49	-0.6839	-0.5704	-0.3497	-0.8822	-0.3195	-0.6656	-0.4554	-0.8016	-0.6106	-0.919	-0.9064	-0.8599	-0.265	-0.8166	-0.6367	-0.9218	-0.7484
('CA6', 'chr1-9069179-9070132')	-0.4871	-0.6792	-0.5704	-0.3352	-0.8822	-0.3567	-0.3668	-0.2092	-0.1314	-0.6106	-0.0052	-0.9064	-0.0024	-0.0026	-0.8166	-0.4353	-0.9218	-0.5833
('CA6', 'chr1-9074788-9075530')	-0.4818	-0.6693	-0.5704	-0.3327	-0.8822	-0.4712	-0.4196	-0.102	-0.3625	-0.6106	-0.1761	-0.9064	-0.2001	-0.9897	-0.8	-0.4107	-0.9218	-0.3813
('CA6', 'chr1-9076109-9076633')	-0.4903	-0.6805	-0.5715	-0.3461	-0.8822	-0.8357	-0.911	-0.0681	-0.37	-0.6106	-0.2832	-0.9064	-0.2778	0.0039	-0.8166	-0.6996	-0.9218	-0.2503
('CA6', 'chr1-9077920-9079217')	-0.4936	-0.6557	-0.5483	-0.3349	-0.8788	-0.5028	-0.6449	-0.173	-0.6436	-0.6106	-0.5679	-0.8775	-0.5847	0.0038	-0.8031	-0.4358	-0.8759	-0.5127
('CA6', 'chr1-9082805-9083766')	-0.4863	-0.6779	-0.5704	-0.3104	-0.8627	-0.35	-0.5672	-0.6068	-0.8963	-0.6106	-0.6998	-0.9077	-0.8629	-0.0129	-0.8115	-0.2931	-0.9218	-0.7456
('CA6', 'chr1-9093304-9094406')	-0.4821	-0.6827	-0.5704	-0.3468	-0.8822	-0.4461	-0.5598	-0.6068	-0.9648	-0.6106	-0.8135	-0.9064	-0.9092	-0.9897	-0.8166	-0.532	-0.9218	-0.825
('CA6', 'chr1-9101504-9101965')	-0.4853	-0.6697	-0.5457	-0.335	-0.8476	-0.6658	-0.8265	-0.7194	-0.7508	-0.6106	-0.6063	-0.9064	-0.7592	-0.0075	-0.7854	-0.5058	-0.8793	-0.7446
('CA6', 'chr1-9110656-9111347')	-0.4355	-0.5576	-0.4493	-0.2411	-0.7766	-0.5337	-0.6035	-0.3563	-0.6597	-0.6292	-0.6418	-0.864	-0.5093	-0.0872	-0.8023	-0.4725	-0.8983	-0.552
('CA6', 'chr1-9119652-9120673')	-0.4811	-0.658	-0.5678	-0.3319	-0.8586	-0.566	-0.7086	-0.7614	-0.8084	-0.6106	-0.6256	-0.8517	-0.7015	-0.9897	-0.8166	-0.4293	-0.9218	-0.7005
('CA6', 'chr1-9121426-9122669')	-0.306	-0.4639	-0.4502	-0.0869	-0.7906	-0.6686	-0.6431	-0.7614	-0.704	-0.6106	-0.7821	-0.9064	-0.4031	-0.9897	-0.6068	-0.6092	-0.907	-0.7367
('CA6', 'chr1-9196106-9197032')	-0.43	-0.6002	-0.5675	-0.2925	-0.8359	-0.3565	-0.4449	-0.7614	-0.636	-0.6106	-0.6412	-0.8569	-0.7358	-0.9897	-0.7336	-0.3947	-0.7629	-0.6702
('CA6', 'chr1-9573718-9574063')	-0.4705	-0.632	-0.5563	-0.3164	-0.8081	-0.8249	-0.8835	-0.7266	-0.7951	-0.5994	-0.8907	-0.8693	-0.7915	-0.1443	-0.704	-0.8791	-0.8876	-0.7522
('PIK3CD', 'chr1-9648077-9649883')	-0.1169	-0.1467	-0.1766	-0.0137	-0.1039	-0.2352	-0.1518	-0.0934	-0.0935	-0.177	-0.0984	-0.1132	-0.1108	-0.1926	-0.1538	-0.1569	-0.1592	-0.1106
('PIK3CD', 'chr1-9650933-9656202')	0.4928	0.4829	0.5065	0.4543	0.5393	0.2919	0.35	0.562	0.6901	0.5275	0.667	0.6821	0.6594	0.475	0.5147	0.4877	0.5148	0.6662
('PIK3CD', 'chr1-9822551-9828239')	0.348	0.335	0.3872	0.341	0.3735	0.1911	0.232	0.3243	0.4386	0.3817	0.4401	0.451	0.4083	0.3701	0.3379	0.2804	0.3607	0.3454
('PIK3CD', 'chr1-9908925-9911714')	0.3695	0.357	0.4059	0.3567	0.3997	0.2385	0.2872	0.335	0.4458	0.4348	0.494	0.528	0.4176	0.3511	0.4068	0.2826	0.4169	0.3472
('PIK3CD', 'chr1-9942266-9944213')	0.2145	0.2213	0.3203	0.229	0.2558	0.1911	0.2251	0.3079	0.3888	0.2462	0.3753	0.3432	0.3784	0.3498	0.1811	0.1995	0.2469	0.2272
('PIK3CD', 'chr1-10032215-10034794')	0.3548	0.3337	0.3767	0.3476	0.3841	0.2295	0.2726	0.3261	0.4158	0.3938	0.456	0.4673	0.4024	0.3472	0.3788	0.2835	0.3816	0.3433
('PIK3CD', 'chr1-9300417-9300938')	-0.1917	-0.1984	-0.2105	-0.1757	-0.1751	-0.2478	-0.2102	-0.1312	-0.1219	-0.2141	-0.1166	-0.1579	-0.1105	-0.2245	-0.206	-0.136	-0.2117	-0.1119
('PIK3CD', 'chr1-9557611-9560447')	0.0648	-0.0154	-0.1613	0.1772	-0.1415	-0.1747	-0.1462	-0.1312	-0.1139	-0.1726	-0.1164	-0.1235	0.029	0.0393	-0.1272	-0.1098	-0.2073	-0.1102
('PIK3CD', 'chr1-9573718-9574063')	-0.185	-0.1908	-0.2039	-0.1703	-0.1379	-0.2586	-0.2125	-0.112	-0.1103	-0.2036	-0.1173	-0.1211	-0.1204	-0.2811	-0.1637	-0.1547	-0.1586	-0.1121
('PIK3CD', 'chr1-9615351-9616179')	-0.1142	-0.1416	-0.1849	-0.1079	-0.1283	-0.2139	-0.171	0.0147	-0.0361	-0.156	-0.0815	-0.1113	-0.0201	-0.2245	-0.1801	-0.1288	-0.1889	-0.0355
('PIK3CD', 'chr1-9625717-9631757')	0.3591	0.337	0.3835	0.356	0.3923	0.2213	0.2692	0.3312	0.4503	0.3944	0.5	0.4734	0.414	0.3459	0.3627	0.2624	0.401	0.3533
('PIK3CD', 'chr1-9669992-9670490')	-0.1831	-0.2019	-0.2149	-0.175	-0.1749	-0.2081	-0.1903	-0.1249	-0.108	-0.2173	-0.1286	-0.1493	-0.1138	-0.278	-0.2082	-0.0941	-0.2108	-0.077
('PIK3CD', 'chr1-9680789-9681600')	-0.1699	-0.1939	-0.2105	-0.1629	-0.152	-0.2469	-0.2048	-0.1385	-0.0788	-0.2118	-0.0954	-0.1471	-0.0295	-0.2245	-0.2044	-0.1253	-0.2056	-0.1126
('PIK3CD', 'chr1-9683540-9691911')	0.3288	0.3018	0.3124	0.3369	0.3463	0.1301	0.1173	0.2885	0.3537	0.3236	0.3665	0.3992	0.3941	0.343	0.2938	0.1725	0.3692	0.3076
('PIK3CD', 'chr1-9693828-9694181')	-0.1835	-0.1938	-0.1969	-0.1525	-0.1672	-0.2619	-0.2252	-0.1459	-0.1128	-0.2141	-0.1353	-0.1548	-0.1172	-0.2245	-0.2153	-0.1582	-0.2093	-0.0992
('PIK3CD', 'chr1-9784272-9785171')	-0.0649	-0.1151	-0.1183	-0.1128	-0.0947	-0.2142	-0.1556	-0.1634	-0.0625	-0.1337	-0.1115	-0.1362	-0.0857	-0.2245	-0.0334	-0.118	-0.1811	-0.0741
('PIK3CD', 'chr1-9786632-9788488')	0.0711	0.1071	-0.0236	0.0953	0.133	-0.1193	-0.0537	-0.0837	0.2982	-0.0864	0.0989	-0.1228	0.3201	0.3516	0.1224	-0.0218	0.0104	0.1998
('PIK3CD', 'chr1-9867077-9868132')	0.0216	0.0337	0.015	0.0502	0.0427	-0.1404	-0.1375	0.0824	0.0186	-0.155	-0.0048	-0.0462	0.0808	-0.2245	-0.0204	-0.0935	0.091	0.081
('PIK3CD', 'chr1-9874604-9875575')	-0.0737	-0.0636	-0.099	-0.0685	-0.0711	-0.1527	-0.1557	-0.1148	-0.02	-0.0748	-0.0838	-0.0076	-0.019	-0.278	-0.0815	-0.1039	-0.0028	-0.0274
('PIK3CD', 'chr1-9892530-9893946')	-0.1802	-0.203	-0.2052	-0.1683	-0.1445	0.0045	-0.0503	0.0176	-0.1037	-0.2141	-0.1286	-0.1591	-0.0641	-0.2245	-0.206	0.1256	-0.2073	0.0801
('PIK3CD', 'chr1-10022566-10023188')	-0.1598	-0.1698	-0.1784	-0.1503	-0.1397	-0.1153	-0.1561	-0.1173	-0.0967	-0.1733	-0.1036	-0.1337	-0.0948	-0.196	-0.1712	-0.1777	-0.1745	-0.0931
('PIK3CD', 'chr1-10074313-10074763')	-0.1911	-0.2002	-0.209	-0.1786	-0.1609	-0.2253	-0.2225	0.002	-0.1129	-0.2141	-0.1286	-0.1394	-0.1155	-0.2245	-0.2082	-0.1308	-0.1897	-0.1047
('PIK3CD', 'chr1-10307818-10308433')	-0.1639	-0.0277	-0.1411	-0.1632	0.1462	-0.2664	-0.2178	-0.1347	-0.1129	-0.1127	-0.1286	0.0269	-0.1144	-0.2245	-0.0918	-0.1584	0.1411	-0.1084
('PIK3CD', 'chr1-10324619-10325046')	-0.1892	-0.0964	-0.1849	-0.1788	-0.1188	-0.27	-0.2285	-0.1249	-0.1129	-0.2141	-0.1286	-0.1512	-0.1155	-0.2245	-0.1357	-0.1582	-0.1398	-0.1128
('PIK3CD', 'chr1-9266866-9267662')	-0.1044	-0.1028	-0.1784	-0.1016	-0.0899	-0.1904	-0.1439	-0.0247	-0.1341	-0.2099	-0.0935	-0.1423	-0.122	-0.2439	-0.1074	-0.1596	-0.1909	-0.0941
('PIK3CD', 'chr1-9638496-9639849')	-0.1303	-0.1737	-0.1895	-0.0695	-0.1551	-0.1689	-0.1923	-0.1312	-0.1054	-0.1999	-0.1133	-0.1462	-0.0972	-0.2245	-0.1822	-0.1328	-0.2093	-0.0879
('PIK3CD', 'chr1-9643544-9645869')	-0.0492	-0.1148	-0.189	0.0074	-0.1231	0.1576	0.2327	-0.0107	-0.0555	-0.1989	-0.0148	-0.1264	-0.0017	-0.2245	-0.1644	0.1374	-0.134	-0.0598
('PIK3CD', 'chr1-9713011-9736481')	0.4157	0.3657	0.4272	0.4251	0.4102	0.2392	0.2954	0.3252	0.4574	0.4331	0.4625	0.5033	0.4101	0.341	0.4114	0.2834	0.4085	0.3694
('PIK3CD', 'chr1-9737038-9738689')	-0.1125	-0.156	-0.1882	-0.1028	-0.1486	-0.186	-0.17	-0.0909	-0.1078	-0.2141	-0.111	-0.1505	-0.0939	-0.2245	-0.112	-0.1072	-0.2093	-0.0827
('PIK3CD', 'chr1-10066917-10067477')	-0.1956	-0.2109	-0.2172	-0.1783	-0.1731	-0.1886	-0.1902	-0.1713	-0.1294	-0.2199	-0.1454	-0.1713	-0.1307	-0.2361	-0.2128	-0.0596	-0.2166	-0.0061
('SRM', 'chr1-11058891-11061876')	0.3754	0.4365	0.3853	0.4198	0.4798	0.2224	0.227	0.4707	0.3914	0.6309	0.3892	0.4323	0.2821	0.6721	0.503	0.2717	0.4325	0.3724
('SRM', 'chr1-11761917-11762478')	-0.1421	-0.0988	-0.1617	-0.1024	-0.0569	-0.2232	-0.2229	-0.1175	-0.1461	-0.0556	-0.1273	-0.0989	-0.2703	-0.0741	-0.0546	-0.182	-0.0825	-0.1436
('SRM', 'chr1-11802491-11808379')	0.2648	0.2788	0.2484	0.2842	0.3217	0.1984	0.1988	0.2419	0.2457	0.3139	0.2498	0.3046	0.1881	0.2501	0.3452	0.1811	0.3085	0.2284
('SRM', 'chr1-11652725-11655637')	0.2034	0.2047	0.1734	0.2003	0.1839	-0.1306	-0.1094	0.1591	0.1959	0.2051	0.1826	0.1551	0.1586	0.2567	0.1907	-0.0493	0.1572	0.0306
('SRM', 'chr1-11662702-11665504')	0.1776	0.1993	0.1999	0.2364	0.3006	0.1059	0.105	0.1907	0.2094	0.2813	0.2215	0.3068	0.1374	0.2695	0.2295	0.1463	0.3153	0.1803
('SRM', 'chr1-11261789-11263564')	0.2611	0.2718	0.2511	0.282	0.3102	0.1799	0.1689	0.2352	0.2386	0.3102	0.2442	0.3143	0.1955	0.2752	0.3222	0.1734	0.2536	0.2327
('SRM', 'chr1-11272230-11274336')	0.2583	0.2694	0.2542	0.2749	0.313	0.1709	0.1784	0.2461	0.25	0.315	0.2405	0.3081	0.2068	0.2778	0.335	0.1793	0.3096	0.2198
('SRM', 'chr1-11642220-11642862')	-0.1117	-0.0694	-0.0559	-0.0708	-0.038	-0.2363	-0.2106	-0.0776	-0.0657	0.0135	-0.1117	-0.0824	-0.14	-0.0741	-0.0395	-0.2099	-0.0207	-0.137
('SRM', 'chr1-11645618-11646472')	-0.0695	-0.0466	-0.0897	-0.0632	-0.0451	-0.2104	-0.2063	-0.0663	-0.0887	0.0158	-0.0377	-0.08	-0.1947	0.0374	-0.0349	-0.2106	-0.07	-0.1366
('SRM', 'chr1-11648593-11651302')	0.1252	0.1857	0.1969	0.1947	0.3093	-0.1006	-0.0556	0.1713	0.1649	0.2745	0.0829	0.3143	0.1387	0.1372	0.1883	-0.0092	0.2906	0.1036
('SRM', 'chr1-11711085-11711536')	-0.1581	-0.1189	-0.1479	-0.1132	-0.0758	-0.2253	-0.2455	-0.1175	-0.1358	-0.0363	-0.1347	-0.1014	-0.2748	0.0648	-0.0885	-0.1781	-0.1044	-0.1257
('SRM', 'chr1-11718558-11720566')	0.2328	0.2179	0.1847	0.2669	0.3169	0.1034	0.1274	0.2106	0.2087	0.2904	0.2177	0.313	0.1794	0.2537	0.2456	0.1204	0.3097	0.1635
('SRM', 'chr1-10066917-10067477')	-0.145	-0.1181	-0.1479	-0.1219	-0.0782	-0.1762	-0.2041	-0.1646	-0.1266	-0.0532	-0.1329	-0.1061	-0.246	-0.0724	-0.0797	-0.1153	-0.0997	-0.046
('SRM', 'chr1-11011379-11013659')	0.2676	0.279	0.2511	0.2855	0.3197	0.1858	0.1876	0.2434	0.255	0.3115	0.2488	0.3111	0.2019	0.2381	0.3273	0.184	0.3064	0.229
('SRM', 'chr1-11051762-11053356')	-0.1369	-0.0891	-0.1437	-0.0974	-0.0605	-0.1133	-0.128	-0.0075	-0.0722	-0.0224	-0.1219	-0.0875	-0.1907	0.0648	-0.0621	-0.1776	-0.0239	-0.1165
('SRM', 'chr1-11099018-11100649')	0.2006	0.2261	0.1785	0.2321	0.2309	0.0836	0.0693	0.2385	0.2081	0.2107	0.1713	0.2263	0.1681	0.2736	0.2612	0.1063	0.2521	0.2234
('SRM', 'chr1-11241623-11242150')	-0.0778	-0.0646	-0.1348	-0.0981	-0.0583	-0.2405	-0.243	-0.1076	-0.1093	0.038	-0.1025	-0.1118	-0.1181	0.0648	-0.0486	-0.2082	-0.1123	-0.122
('SRM', 'chr1-11246045-11246636')	-0.1604	-0.0329	-0.01	-0.1308	-0.058	-0.2666	-0.2596	-0.1175	-0.1496	0.1298	-0.1497	-0.0663	-0.2112	-0.0741	0.0239	-0.2396	-0.0939	-0.1606
('TNFRSF8', 'chr1-12063019-12064625')	-0.9102	-0.5559	-0.7678	-0.9009	-0.5298	-0.9753	-0.9872	-0.1544	-0.5937	-0.4208	-0.8066	-0.7173	0.0522	0.0155	-0.3765	-0.9159	-0.8025	-0.9177
('TNFRSF8', 'chr1-12615346-12621011')	0.109	0.2038	0.1872	0.1425	0.3191	-0.1362	-0.203	0.4362	-0.5329	0.3917	-0.2949	0.2671	-0.1999	0.2559	-0.1829	0.1488	0.1298	0.0523
('TNFRSF8', 'chr1-12229482-12231458')	-0.0024	0.1517	0.1064	-0.0275	0.1571	-0.2034	-0.1434	0.3372	0.1558	0.2646	-0.0159	0.1081	0.0914	0.5673	0.2267	-0.2485	-0.0916	0.052
('TNFRSF8', 'chr1-11772357-11772804')	-0.9789	-0.9698	-0.9382	-0.9998	-0.9935	-0.8296	-0.7944	-0.9981	-0.9594	-0.9699	-0.996	-0.9984	-0.9405	-0.0918	-0.9849	-0.7287	-0.9933	-0.9707
('TNFRSF8', 'chr1-11784368-11785804')	-0.7249	-0.7609	-0.7899	-0.7795	-0.9044	-0.422	-0.509	-0.4131	-0.4688	-0.4295	-0.67	-0.715	-0.6209	0.0035	-0.92	-0.4072	-0.9933	-0.884
('TNFRSF8', 'chr1-11905300-11911482')	0.0498	0.1324	0.0956	0.0571	0.1539	0.039	0.0432	0.0902	0.1168	0.1374	0.0815	0.0889	0.2416	0.0304	0.2264	0.0702	0.0695	0.0513
('TNFRSF8', 'chr1-12087369-12089349')	-0.5983	-0.2748	-0.1902	-0.4583	-0.146	-0.849	-0.8455	0.0926	-0.6428	-0.1477	-0.6534	-0.2706	-0.0012	-0.0918	-0.1646	-0.7543	-0.3451	-0.2778
('TNFRSF8', 'chr1-12124528-12128380')	-0.2873	-0.3122	-0.3482	-0.371	-0.3604	-0.2874	-0.1891	-0.4254	-0.4399	-0.5524	-0.3622	-0.261	-0.3064	0.4948	0.0904	-0.2995	-0.4866	0.1001
('DHRS3', 'chr1-12615346-12621011')	0.4454	0.2468	0.2697	0.5341	0.455	0.0246	-0.0605	0.1487	-0.4657	0.5579	-0.2417	0.5766	-0.3543	-0.0828	-0.1227	0.2273	0.5654	0.1109
('DHRS3', 'chr1-12229482-12231458')	0.2522	0.2034	0.2104	0.2521	0.2481	-0.0155	-0.0105	0.1316	0.0155	0.3706	0.0459	0.3028	-0.0742	0.0914	0.1697	0.0119	0.1779	0.1282
('DHRS3', 'chr1-12118519-12119194')	-0.0837	-0.1826	-0.2011	-0.0613	-0.1055	-0.388	-0.39	-0.3008	-0.5042	-0.0826	-0.4514	-0.0321	-0.5372	-0.5314	-0.2287	-0.288	-0.041	-0.3153
('DHRS3', 'chr1-12121155-12121725')	-0.1397	-0.2517	-0.2011	-0.0577	-0.1643	-0.437	-0.4818	-0.2195	-0.7044	-0.0563	-0.5719	-0.1022	-0.6499	-0.6277	-0.4879	-0.2959	-0.1524	-0.3466
('DHRS3', 'chr1-12124528-12128380')	0.0945	-0.0225	0.0057	0.0818	0.0191	-0.0713	-0.022	-0.1855	-0.2488	-0.0517	-0.186	0.1393	-0.139	0.0644	0.0464	-0.0311	-0.0135	0.1519
('DHRS3', 'chr1-12139589-12154193')	0.3158	0.2684	0.2771	0.328	0.3481	0.2473	0.2313	0.1519	0.1129	0.4293	0.1532	0.4084	0.1395	0.1543	0.2111	0.2629	0.4333	0.2475
('DHRS3', 'chr1-12157166-12186991')	0.4413	0.3817	0.4053	0.4961	0.5708	0.2589	0.2304	0.1494	0.1116	0.6967	0.155	0.6193	0.1385	0.1473	0.3141	0.2862	0.6114	0.2421
('DHRS3', 'chr1-12191246-12192913')	-0.1407	-0.2679	-0.2655	-0.1001	-0.1157	-0.3514	-0.4291	-0.3349	-0.6558	-0.1526	-0.5402	-0.0872	-0.6188	-0.5201	-0.4074	-0.2657	-0.0806	-0.2244
('DHRS3', 'chr1-12194281-12195296')	-0.1354	-0.2581	-0.2708	-0.1099	-0.154	-0.3658	-0.4004	-0.2749	-0.634	-0.1611	-0.5598	-0.0762	-0.5529	-0.5201	-0.3811	-0.2725	-0.1271	-0.3587
('DHRS3', 'chr1-12206786-12211376')	0.1739	0.1808	0.1651	0.1888	0.2369	-0.0824	0.0593	0.0824	0.0679	0.1529	0.1201	0.2415	0.1249	0.1565	0.1738	0.0103	0.3163	0.2319
('DHRS3', 'chr1-12344119-12346243')	0.0141	-0.0518	-0.1107	0.0037	-0.1009	-0.1065	-0.039	0.0414	-0.3405	-0.1518	-0.2952	-0.0017	-0.4263	0.0165	-0.3242	0.0756	-0.1001	-0.0059
('DHRS3', 'chr1-12376191-12377338')	-0.1565	-0.2859	-0.2265	-0.1236	-0.1765	-0.0546	-0.0996	-0.1637	-0.7044	-0.1537	-0.5792	-0.1026	-0.6499	-0.5201	-0.3948	-0.1287	-0.1309	-0.3681
('DHRS3', 'chr1-12381028-12381729')	-0.1622	-0.2844	-0.279	-0.1274	-0.178	-0.4063	-0.4318	-0.3349	-0.7044	-0.1537	-0.5588	-0.1004	-0.6499	-0.5201	-0.5034	-0.2835	-0.1447	-0.2365
('DHRS3', 'chr1-12386080-12386597')	-0.1181	-0.1671	-0.2082	-0.1076	-0.1642	-0.4355	-0.483	-0.3349	-0.7039	-0.1437	-0.4447	-0.1026	-0.5734	-0.5201	-0.3264	-0.2981	-0.1524	-0.3677
('DHRS3', 'chr1-12416042-12416584')	-0.1554	-0.2836	-0.2788	-0.1236	-0.1799	-0.3569	-0.348	-0.3349	-0.7044	-0.1607	-0.5921	-0.1032	-0.6499	-0.5201	-0.499	-0.1608	-0.1617	-0.0359
('DHRS3', 'chr1-12433664-12434786')	-0.0604	-0.1386	-0.1743	-0.0349	0.0036	-0.4265	-0.48	-0.318	-0.6651	-0.0683	-0.5951	0.186	-0.5583	-0.5201	-0.4536	-0.2907	0.0506	-0.1117
('DHRS3', 'chr1-12435377-12436588')	-0.084	-0.2121	-0.2544	-0.0666	-0.0142	-0.4286	-0.4798	-0.1579	-0.5998	-0.1329	-0.5497	0.2163	-0.462	-0.2673	-0.507	-0.2101	0.0852	-0.2988
('DHRS3', 'chr1-12438262-12439200')	-0.0442	-0.2015	-0.2227	0.0021	0.095	-0.4258	-0.4799	-0.3093	-0.6086	0.0424	-0.559	0.1977	-0.5792	-0.536	-0.4735	-0.186	0.1319	-0.3423
('DHRS3', 'chr1-12448743-12450814')	0.2658	0.0986	0.0162	0.3178	0.0803	-0.4023	-0.422	-0.1822	-0.6335	-0.0972	-0.5485	0.2873	-0.5249	-0.5201	-0.0877	-0.2566	0.1455	-0.2234
('DHRS3', 'chr1-12453188-12453945')	-0.0381	-0.2663	-0.2744	0.0352	-0.1755	-0.4404	-0.48	-0.318	-0.7058	-0.1495	-0.5831	-0.0163	-0.6499	-0.5201	-0.4865	-0.287	-0.1329	-0.3681
('DHRS3', 'chr1-12472186-12474096')	0.1689	-0.046	-0.0785	0.162	0.0514	-0.3758	-0.4731	-0.3546	-0.2834	0.0537	-0.0546	0.1561	-0.0571	-0.5201	-0.1566	-0.2448	0.0827	-0.1726
('DHRS3', 'chr1-12475118-12476316')	-0.0702	-0.2102	-0.2502	-0.0223	-0.1026	-0.3908	-0.4647	-0.2848	-0.6048	-0.0196	-0.482	0.0101	-0.6503	-0.5201	-0.4745	-0.282	-0.0651	-0.3737
('DHRS3', 'chr1-12477905-12479341')	0.0332	-0.196	-0.1427	0.0868	-0.119	-0.412	-0.4479	-0.2401	-0.5322	-0.0309	-0.2082	0.0835	-0.4411	-0.5201	-0.474	-0.2807	-0.0456	-0.3739
('DHRS3', 'chr1-12480004-12481546')	-0.0515	-0.2244	-0.2065	-0.0112	-0.1301	-0.3508	-0.4382	-0.3349	-0.6398	-0.0775	-0.3876	-0.0298	-0.5935	-0.536	-0.4566	-0.2698	-0.1396	-0.3466
('DHRS3', 'chr1-12496243-12496760')	-0.1191	-0.2885	-0.2777	-0.1209	-0.1755	-0.4359	-0.4879	-0.1611	-0.5709	-0.1537	-0.2001	-0.1038	-0.2867	-0.5201	-0.5091	-0.2868	-0.1264	-0.3681
('DHRS3', 'chr1-12510036-12511848')	0.2475	0.104	0.0675	0.2473	0.0458	-0.228	-0.2371	-0.1054	-0.7061	0.0075	-0.4028	0.0462	-0.6499	-0.5201	-0.1383	0.0038	0.0462	-0.2142
('DHRS3', 'chr1-12594780-12597046')	-0.0045	-0.172	-0.1859	0.0694	-0.0688	0.1376	0.0043	-0.0132	-0.3286	-0.1167	-0.3956	0.1293	-0.5234	-0.5201	-0.474	0.1249	-0.0477	-0.2258
('DHRS3', 'chr1-12601034-12602680')	-0.0647	-0.183	-0.2036	-0.0478	-0.0818	-0.1019	-0.351	-0.1748	-0.6729	-0.0716	-0.5389	-0.0614	-0.6128	-0.5201	-0.488	-0.0434	-0.1031	-0.371
('DHRS3', 'chr1-12603710-12605328')	-0.0173	-0.0892	-0.0801	-0.0313	0.0458	-0.077	-0.2816	-0.2473	-0.7044	0.0296	-0.5902	0.1403	-0.6584	-0.536	-0.2745	-0.1191	0.0585	-0.3681
('PRDM2', 'chr1-13699362-13703909')	0.7315	0.8796	0.8775	0.8047	0.797	0.3238	0.1525	0.4227	0.9669	0.5723	0.9435	0.5378	0.9938	0.899	0.9129	0.4118	0.7368	0.5275
('PRDM2', 'chr1-13642518-13643374')	-0.5832	-0.4835	-0.5087	-0.4784	-0.5226	-0.4291	-0.6474	-0.5892	0.42	-0.6325	0.3803	-0.5596	0.1975	-0.4819	-0.4394	-0.4105	-0.5718	-0.3939
('PRDM2', 'chr1-13664069-13664736')	-0.5919	-0.4852	-0.5087	-0.4842	-0.5312	-0.5259	-0.7025	-0.6184	-0.0623	-0.6325	-0.1279	-0.5596	-0.0047	-0.3301	-0.4394	-0.6143	-0.5766	-0.509
('PRDM2', 'chr1-13665420-13666469')	-0.4438	-0.3493	-0.4642	-0.3419	-0.4684	-0.4765	-0.6706	-0.6832	0.477	-0.4457	0.2181	-0.4961	0.4919	-0.3301	-0.3263	-0.6165	-0.5582	-0.2848
('PRDM2', 'chr1-13667618-13668282')	-0.5864	-0.4826	-0.5143	-0.4769	-0.5226	-0.6225	-0.7099	-0.5892	0.527	-0.6325	0.5884	-0.5596	0.6919	-0.3301	-0.429	-0.6181	-0.5718	-0.4945
('PRDM2', 'chr1-13674435-13674600')	-0.5865	-0.4872	-0.5165	-0.4837	-0.5255	-0.6211	-0.7266	-0.6393	-0.0714	-0.6325	-0.14	-0.5596	0.0483	-0.3301	-0.4394	-0.6455	-0.5718	-0.3994
('PRDM2', 'chr1-13712957-13714015')	-0.5792	-0.4801	-0.5101	-0.4613	-0.4855	-0.5949	-0.7265	-0.5892	0.6564	-0.6325	0.034	-0.5596	0.6607	-0.3301	-0.421	-0.6164	-0.5718	-0.4789
('PRDM2', 'chr1-13722816-13724883')	-0.5463	-0.4607	-0.4112	-0.3831	-0.4809	0.2396	-0.1516	-0.4143	-0.0241	-0.6325	-0.1032	-0.5466	-0.0387	-0.3301	-0.3187	-0.3961	-0.5718	-0.5275
('PRDM2', 'chr1-13725416-13726485')	-0.299	-0.291	-0.3281	-0.2011	-0.4441	-0.5396	-0.6903	-0.4353	0.3564	-0.5474	0.2798	-0.4381	0.2598	-0.3301	-0.1727	-0.5976	-0.5342	-0.3576
('PRDM2', 'chr1-13728139-13729206')	-0.5859	-0.4868	-0.5004	-0.4807	-0.4905	-0.602	-0.7072	-0.5892	0.3237	-0.5998	0.0418	-0.5446	0.2	-0.3301	-0.4449	-0.6199	-0.5718	-0.5031
('PRDM2', 'chr1-13729932-13734069')	0.7808	0.8172	0.8339	0.8132	0.7065	-0.269	-0.3318	0.5234	0.7895	0.5371	0.8497	0.6034	0.8562	0.689	0.8104	-0.1718	0.482	0.0692
('PRDM2', 'chr1-13747883-13750441')	0.8086	0.8607	0.8923	0.8186	0.796	0.5493	0.5104	0.5959	0.7569	0.7112	0.8351	0.6928	0.8442	0.9122	0.8734	0.5829	0.7734	0.6354
('PRDM2', 'chr1-13751678-13752167')	-0.582	-0.487	-0.5145	-0.4817	-0.5168	-0.6186	-0.7147	-0.5892	-0.0458	-0.6356	-0.1674	-0.5275	-0.0651	0.2277	-0.4681	-0.5972	-0.547	-0.4895
('PRDM2', 'chr1-13752926-13755026')	-0.5313	-0.3821	-0.42	-0.3953	-0.3381	-0.4071	-0.4754	-0.5881	0.0921	-0.6329	0.0218	-0.2791	0.1063	-0.4819	-0.4057	-0.3879	-0.1795	-0.5134
('PRDM2', 'chr1-13756626-13757608')	-0.5431	-0.4504	-0.5176	-0.4667	-0.4788	-0.588	-0.7188	-0.5892	0.0139	-0.5887	-0.1141	-0.5571	-0.0179	-0.3301	-0.4415	-0.6107	-0.5743	-0.5006
('PRDM2', 'chr1-13758286-13759434')	-0.536	-0.4619	-0.4876	-0.4798	-0.5049	-0.6096	-0.706	-0.5892	0.0717	-0.606	0.0305	-0.3459	-0.0385	-0.3301	-0.3585	-0.5208	-0.5651	-0.4943
('PRDM2', 'chr1-13762381-13763188')	-0.5517	-0.4816	-0.4736	-0.4726	-0.4662	-0.6019	-0.7137	-0.6328	-0.0632	-0.5867	-0.1149	-0.5285	-0.0373	-0.3301	-0.3579	-0.6486	-0.5657	-0.3744
('PRDM2', 'chr1-13764046-13764300')	-0.5899	-0.4925	-0.5085	-0.4889	-0.5213	-0.6231	-0.725	-0.5892	-0.0816	-0.6142	-0.1273	-0.5396	-0.0225	-0.0439	-0.4394	-0.6219	-0.5038	-0.499
('PRDM2', 'chr1-13764927-13765596')	-0.5847	-0.4818	-0.5068	-0.4736	-0.4259	-0.6162	-0.6526	-0.5892	-0.0768	-0.6562	-0.1167	-0.3974	-0.0302	-0.3301	-0.4081	-0.6241	-0.3396	-0.5172
('PRDM2', 'chr1-13766515-13766665')	-0.5844	-0.4908	-0.5131	-0.478	-0.5302	-0.6253	-0.7284	-0.5892	-0.0819	-0.6395	-0.1392	-0.5652	-0.0588	-0.4981	-0.4424	-0.624	-0.5718	-0.512
('PRDM2', 'chr1-13768961-13769663')	-0.5896	-0.4875	-0.5285	-0.4841	-0.5199	-0.4868	-0.4619	-0.4694	-0.0462	-0.6325	-0.1336	-0.5677	-0.0325	-0.3301	-0.4315	-0.3184	-0.5718	-0.4879
('PRDM2', 'chr1-13813588-13814022')	-0.5515	-0.4833	-0.498	-0.4497	-0.5085	-0.616	-0.6662	-0.6551	0.0125	-0.6457	-0.1139	-0.5342	-0.0416	-0.3301	-0.4262	-0.6266	-0.5344	-0.4149
('PRDM2', 'chr1-15080311-15080700')	-0.5845	-0.4866	-0.5087	-0.4818	-0.4853	-0.6199	-0.7179	-0.5892	-0.0768	-0.6325	-0.1388	0.001	-0.0568	-0.3301	-0.4394	-0.6162	-0.1326	-0.4977
('PRDM2', 'chr1-13706068-13706841')	-0.5124	-0.4652	-0.5049	-0.3922	-0.5068	-0.5724	-0.6939	-0.5892	-0.0307	-0.5981	-0.1142	-0.5463	0.0743	-0.3301	-0.4001	-0.619	-0.5718	-0.4999
('EFHD2', 'chr1-15407068-15414877')	0.7031	0.6697	0.6593	0.7141	0.8218	0.7102	0.6505	0.7001	0.7369	0.8349	0.8194	0.9655	0.7873	0.4329	0.6419	0.6308	0.9608	0.5531
('EFHD2', 'chr1-15128466-15128935')	-0.3444	-0.2703	-0.1984	-0.3597	-0.1051	-0.0493	-0.0156	-0.0686	-0.2068	-0.0965	-0.2827	-0.0063	-0.1848	-0.2088	-0.3081	-0.0538	-0.0324	-0.0595
('EFHD2', 'chr1-15137746-15138275')	-0.3432	-0.2695	-0.2025	-0.3582	-0.1111	-0.0539	0.1097	-0.077	-0.1887	-0.0965	-0.2827	-0.0264	-0.1778	-0.2088	-0.3081	-0.0528	-0.0333	-0.1252
('EFHD2', 'chr1-15323292-15324150')	-0.3448	-0.2556	-0.1747	-0.364	-0.0232	-0.0293	-0.0425	0.0614	-0.192	-0.0285	-0.2987	0.1016	-0.1837	-0.3226	-0.2294	-0.0382	0.0908	-0.111
('EFHD2', 'chr1-15329019-15329457')	-0.3432	-0.269	-0.1979	-0.3582	-0.1081	-0.0821	-0.1015	-0.0649	-0.1979	-0.1015	-0.2827	0.0018	-0.1778	-0.2088	-0.3112	-0.064	-0.0378	-0.1244
('EFHD2', 'chr1-15340299-15340868')	-0.3449	-0.2601	-0.1875	-0.3614	0.0073	-0.0547	-0.0446	-0.0847	-0.2024	-0.0399	-0.2889	0.023	-0.182	-0.2088	-0.2541	-0.069	0.148	-0.1018
('EFHD2', 'chr1-15341942-15342588')	-0.3434	-0.2659	-0.1931	-0.3582	-0.0625	-0.0631	-0.0887	-0.0708	-0.2041	-0.0709	-0.2827	0.0036	-0.1778	-0.2088	-0.3087	-0.086	0.1531	-0.1252
('EFHD2', 'chr1-15344804-15347647')	-0.3415	-0.2279	-0.0361	-0.361	0.2829	0.2391	0.1931	0.2085	-0.1864	0.4898	-0.2827	0.5144	-0.1879	-0.2088	-0.2822	0.28	0.4856	-0.0064
('EFHD2', 'chr1-15352375-15353062')	-0.3451	-0.252	-0.1613	-0.3583	0.0651	-0.0326	-0.0847	-0.1057	-0.2079	0.0865	-0.2827	0.2286	-0.1778	-0.2088	-0.2985	-0.0434	0.2017	-0.0405
('EFHD2', 'chr1-15418932-15422138')	-0.329	-0.2196	-0.1076	-0.3499	-0.0348	0.1029	0.0825	0.1069	-0.2053	-0.0349	-0.273	0.2205	-0.1218	-0.2448	-0.2804	-0.0008	0.1967	-0.086
('EFHD2', 'chr1-15424379-15424806')	-0.3442	-0.2704	-0.2125	-0.3611	-0.1094	-0.0907	-0.0984	-0.0847	-0.2056	-0.1	-0.2845	-0.0141	-0.1904	-0.2742	-0.3062	-0.0855	-0.0357	-0.0179
('EFHD2', 'chr1-15426531-15427745')	-0.3339	-0.2684	-0.2187	-0.3521	-0.0967	-0.0252	-0.0554	-0.077	-0.2057	-0.0837	-0.2738	0.0329	-0.1797	-0.2586	-0.3001	-0.0728	0.0331	-0.1196
('EFHD2', 'chr1-15428260-15435512')	-0.2881	-0.1661	-0.0846	-0.3136	0.111	0.4313	0.3463	0.095	-0.1162	0.0809	-0.3015	0.3478	0.0096	0.0637	-0.1261	0.2823	0.3712	0.0694
('EFHD2', 'chr1-15384117-15385000')	-0.3405	-0.2653	-0.186	-0.3615	-0.0993	0.0383	0.0027	-0.059	-0.2021	-0.0806	-0.2908	0.1957	-0.181	0.2724	-0.2678	0.0054	-0.0191	-0.1137
('EFHD2', 'chr1-15386001-15386951')	-0.3431	-0.2699	-0.2013	-0.3639	-0.0859	-0.0367	-0.0587	-0.077	-0.1758	-0.0656	-0.295	0.0735	-0.1689	-0.2088	-0.3081	-0.0036	0.0545	0.1805
('EFHD2', 'chr1-15415631-15418153')	-0.2847	-0.0955	0.1716	-0.3555	0.0685	0.4135	0.3456	0.19	0.0448	0.4024	-0.268	0.29	0.1033	-0.2264	-0.1302	0.3839	0.1879	0.2649
('EFHD2', 'chr1-15464781-15466050')	-0.3432	-0.2672	-0.1988	-0.3631	-0.112	-0.0171	-0.0708	-0.0422	-0.2032	-0.0965	-0.2827	-0.0321	-0.1778	-0.2088	-0.3081	-0.0657	-0.0357	-0.1156
('EFHD2', 'chr1-15521191-15527948')	0.8377	0.8014	0.7978	0.8385	0.8186	0.6168	0.5268	0.4279	0.8436	0.8333	0.9184	0.81	0.8842	0.5821	0.7877	0.5208	0.7861	0.5138
('EFHD2', 'chr1-15940953-15944777')	-0.2621	-0.1841	-0.1522	-0.3288	-0.029	0.0108	-0.0369	0.0982	-0.0904	-0.0439	-0.2816	-0.0092	-0.1668	-0.2586	-0.1724	-0.0653	0.1443	-0.132
('EFHD2', 'chr1-15963352-15966859')	-0.2347	-0.0173	0.0723	-0.261	0.0894	0.0556	0.2011	0.1059	0.6066	0.0089	0.4041	-0.0254	0.5981	0.4385	-0.0331	0.069	0.1287	0.09
('EFHD2', 'chr1-16153729-16158649')	0.28	0.0912	0.1203	0.1275	0.0715	0.1724	0.0861	0.2493	0.032	0.1342	-0.1984	0.1482	0.0342	-0.0816	-0.087	0.3263	0.0986	0.4567
('EFHD2', 'chr1-16187526-16188310')	-0.2907	-0.175	-0.1596	-0.31	-0.0102	-0.0774	-0.0737	-0.0977	-0.1868	-0.0044	-0.2799	0.0362	-0.1888	-0.2092	-0.2409	-0.1094	0.1415	-0.0546
('EPHA2', 'chr1-16153729-16158649')	0.1384	-0.1427	-0.1937	-0.0174	-0.3556	-0.1773	-0.3654	0.0794	-0.3457	-0.3263	-0.5356	-0.2673	-0.3831	-0.4276	-0.4007	0.118	-0.3107	0.4477
('EPHA2', 'chr1-16073056-16074125')	-0.1998	-0.2978	-0.1969	-0.2456	-0.3317	-0.5561	-0.6798	-0.1573	-0.2196	-0.3365	-0.4538	-0.4438	-0.0798	0.0339	-0.451	-0.3374	-0.277	0.1078
('EPHA2', 'chr1-16350531-16353794')	0.1971	0.1424	0.1381	0.1619	0.0892	0.1144	0.0833	0.0866	0.0878	0.1012	0.0657	0.1187	0.0842	0.073	0.1096	0.1399	0.1012	0.2458
('EPHA2', 'chr1-16611902-16614902')	0.466	0.2917	0.3041	0.4369	0.1677	0.041	-0.0359	0.3989	0.2989	0.0643	0.2787	0.1541	0.2717	0.3865	-0.0946	0.1762	-0.0741	0.5471
('EPHA2', 'chr1-16235889-16238523')	0.2058	0.1389	0.1317	0.1583	0.0925	-0.007	-0.0253	0.0256	0.0938	0.1061	0.0667	0.103	0.0681	0.0722	0.0932	0.0937	0.092	0.2453
('EPHA2', 'chr1-15963352-15966859')	-0.1967	-0.1413	-0.1213	-0.2415	-0.2235	-0.2481	-0.0925	-0.2184	0.2475	-0.2759	0.0867	-0.5264	0.1987	0.1297	-0.1891	-0.1726	-0.2464	0.0368
('EPHA2', 'chr1-16055618-16056679')	-0.1896	-0.3171	-0.3064	-0.3411	-0.4562	-0.4828	-0.5681	-0.1293	-0.3091	-0.4781	-0.5317	-0.5836	-0.3402	-0.0205	-0.4145	-0.2757	-0.4935	-0.0125
('EPHA2', 'chr1-16090074-16090411')	-0.4198	-0.5649	-0.5837	-0.5023	-0.7036	-0.5943	-0.7064	-0.613	-0.6346	-0.6493	-0.7138	-0.6458	-0.7044	-0.786	-0.7125	-0.2934	-0.708	0.1544
('EPHA2', 'chr1-16122751-16124191')	-0.4126	-0.5359	-0.569	-0.4839	-0.1072	-0.5837	-0.683	-0.6491	-0.6677	-0.1319	-0.7156	0.1074	-0.7044	-0.786	-0.7033	-0.403	0.0878	-0.0867
('EPHA2', 'chr1-16165493-16165983')	-0.3781	-0.5148	-0.5425	-0.4865	-0.6427	-0.5754	-0.7065	-0.3458	-0.6428	-0.6819	-0.7139	-0.6572	-0.669	-0.786	-0.6258	-0.3942	-0.6852	-0.1687
('EPHA2', 'chr1-16167193-16169323')	0.044	-0.0507	-0.1106	-0.0554	-0.0794	-0.4454	-0.6107	-0.0307	-0.0026	-0.0987	0.0542	-0.0948	0.0435	-0.1228	-0.1383	-0.224	-0.2948	0.0627
('EPHA2', 'chr1-16172852-16173961')	-0.3648	-0.5366	-0.5433	-0.4669	-0.668	-0.1199	-0.2332	-0.0092	-0.6681	-0.6819	-0.6925	-0.6208	-0.6958	-0.786	-0.6579	0.046	-0.6673	-0.0385
('EPHA2', 'chr1-16175894-16176112')	-0.4155	-0.5573	-0.5852	-0.4943	-0.7036	-0.5866	-0.6933	-0.21	-0.6892	-0.6823	-0.723	-0.6667	-0.7044	-0.786	-0.7125	-0.4358	-0.708	-0.1846
('EPHA2', 'chr1-16187526-16188310')	-0.2474	-0.2925	-0.4031	-0.2984	-0.378	-0.4937	-0.5274	-0.604	-0.5309	-0.4686	-0.4992	-0.4035	-0.5453	-0.7005	-0.4654	-0.413	-0.2678	-0.1241
('EPHA2', 'chr1-16204793-16209117')	0.2119	0.1476	0.1385	0.1652	0.0975	0.1206	0.0773	0.0809	0.0859	0.1053	0.0617	0.1155	0.0578	0.0596	0.0875	0.1544	0.104	0.2465
('EPHA2', 'chr1-16215776-16219412')	0.1903	0.1159	0.1077	0.1452	0.0436	0.0242	-0.1079	0.0722	0.0811	0.095	-0.0369	-0.0147	-0.0143	0.0726	0.0534	0.1098	-0.0811	0.2384
('EPHA2', 'chr1-16242267-16245406')	-0.0957	-0.2141	-0.3286	-0.1561	-0.345	-0.3094	-0.4554	-0.3246	-0.1091	-0.3042	-0.3569	-0.3962	-0.3198	-0.3811	-0.2542	-0.1804	-0.2688	0.0533
('EPHA2', 'chr1-16362591-16368894')	0.2086	0.1421	0.1291	0.1633	0.0969	0.1268	0.0856	0.0807	0.0884	0.0967	0.0726	0.1097	0.0812	0.0597	0.1003	0.1534	0.0949	0.2432
('EPHA2', 'chr1-16420285-16421896')	-0.0908	-0.0603	-0.048	-0.1388	-0.1089	-0.5481	-0.7004	-0.4815	-0.0122	-0.0974	-0.1586	-0.085	-0.0533	-0.786	-0.2939	-0.3453	-0.1165	-0.0539
('EPHA2', 'chr1-16444096-16444776')	-0.4105	-0.558	-0.5599	-0.4906	-0.7036	-0.4623	-0.2559	-0.4457	-0.6762	-0.6819	-0.7316	-0.6168	-0.7044	-0.786	-0.7109	-0.432	-0.708	-0.1897
('EPHA2', 'chr1-15275901-15276402')	-0.4227	-0.5663	-0.5848	-0.5048	-0.7036	-0.4521	-0.4422	-0.5254	-0.6892	-0.6819	-0.7438	-0.6667	-0.7044	-0.786	-0.7125	-0.3092	-0.708	-0.1931
('EPHA2', 'chr1-15815311-15815992')	-0.2454	-0.3573	-0.396	-0.2897	-0.5893	-0.478	-0.5052	-0.5232	-0.4244	-0.4444	-0.5353	-0.5297	-0.4527	-0.3811	-0.4194	-0.3745	-0.6082	-0.1009
('EPHA2', 'chr1-15832973-15838850')	0.205	0.1336	0.1237	0.1529	0.0889	0.1211	0.0784	0.0748	0.0715	0.0885	0.0599	0.0993	0.0707	0.04	0.0908	0.1406	0.0878	0.2321
('EPHA2', 'chr1-15846364-15850523')	0.2029	0.139	0.1297	0.1575	0.0966	0.1278	0.0885	0.0843	0.0796	0.0981	0.0662	0.1056	0.0837	0.0559	0.1001	0.1497	0.0937	0.2384
('EPHA2', 'chr1-15851914-15852471')	-0.4085	-0.5575	-0.5829	-0.4693	-0.6713	-0.5554	-0.6509	-0.4204	-0.2969	-0.6819	-0.5257	-0.6381	-0.3407	-0.4502	-0.6934	-0.3232	-0.6893	-0.0242
('EPHA2', 'chr1-15885211-15887265')	-0.2836	-0.4582	-0.5228	-0.3546	-0.6259	0.0611	-0.0734	-0.1377	-0.0835	-0.6174	-0.2695	-0.3997	-0.1856	-0.786	-0.6739	0.0468	-0.6776	0.0158
('EPHA2', 'chr1-15937017-15939564')	-0.2919	-0.4354	-0.4444	-0.3527	-0.5387	-0.3478	-0.5077	-0.4811	-0.5628	-0.6199	-0.5405	-0.5053	-0.4495	-0.3811	-0.5231	-0.3502	-0.5592	-0.066
('EPHA2', 'chr1-15940953-15944777')	-0.2364	-0.3061	-0.397	-0.3152	-0.4319	-0.3271	-0.4384	-0.2363	-0.3646	-0.4929	-0.467	-0.4853	-0.5016	-0.6397	-0.4129	-0.3693	-0.2842	-0.1884
('EPHA2', 'chr1-15947517-15952009')	-0.0963	0.1291	0.1249	-0.1358	0.0843	-0.0994	-0.0893	0.0027	0.0791	0.1053	-0.4036	0.1022	0.0352	0.0655	0.107	-0.2308	0.095	-0.0947
('EPHA2', 'chr1-15974448-15977113')	0.1844	0.1005	0.1094	0.143	0.0854	-0.0148	-0.0029	0.0455	0.0828	0.0757	0.0587	0.0844	0.0859	0.0659	0.0718	0.0068	0.0655	0.2182
('EPHA2', 'chr1-16012473-16013798')	-0.2495	-0.3865	-0.4891	-0.2479	-0.492	-0.2632	-0.3126	-0.0536	-0.2014	-0.5305	-0.4041	-0.2159	-0.3166	0.0127	-0.4752	-0.1742	-0.5014	0.0648
('EPHA2', 'chr1-16048376-16049160')	-0.3312	-0.4698	-0.5388	-0.3884	-0.6321	-0.5383	-0.6585	-0.163	-0.3815	-0.5674	-0.5699	-0.5961	-0.5448	-0.786	-0.6457	-0.3304	-0.6818	-0.0603
('EPHA2', 'chr1-16078775-16079765')	-0.2113	-0.3209	-0.2694	-0.2801	-0.085	-0.496	-0.5991	-0.2217	-0.2681	-0.2408	-0.5357	-0.2419	-0.4961	-0.3811	-0.4088	-0.2976	-0.3401	0.165
('EPHA2', 'chr1-16160549-16162990')	0.025	-0.0482	-0.0882	-0.0459	-0.3785	-0.439	-0.6415	-0.1878	-0.5844	-0.1557	-0.5555	-0.5087	-0.4995	0.0058	-0.2817	-0.3424	-0.5376	0.0899
('EPHA2', 'chr1-16226530-16228742')	-0.2639	-0.4372	-0.3907	-0.3398	-0.6215	-0.4216	-0.5665	-0.1632	-0.3496	-0.5693	-0.2546	-0.4143	-0.4164	-0.786	-0.6246	-0.2713	-0.621	-0.1303
('EPHA2', 'chr1-16293407-16294186')	-0.4136	-0.5464	-0.578	-0.5017	-0.6791	-0.2077	-0.1107	-0.4457	-0.6282	-0.6493	-0.7438	-0.6648	-0.6785	-0.786	-0.6602	-0.0257	-0.7082	-0.1768
('EPHA2', 'chr1-16512480-16515063')	0.1771	0.1112	0.0744	0.1278	0.0438	0.0975	0.0154	0.0462	0.0241	0.0608	0.0388	0.0624	0.0919	0.0649	0.0011	0.1137	-0.0038	0.2135
('EPHA2', 'chr1-16534294-16535710')	-0.3207	-0.4481	-0.4533	-0.3302	-0.5905	-0.5737	-0.6202	-0.2497	-0.5243	-0.6652	-0.5527	-0.6276	-0.424	-0.786	-0.6417	-0.3956	-0.6954	-0.1931
('ATP13A2', 'chr1-17009551-17012578')	0.143	0.1659	0.1901	0.1397	0.0871	-0.2501	-0.0994	0.1588	0.1704	0.269	0.083	-0.0162	0.1955	0.1597	0.1745	-0.0825	-0.0557	0.1373
('ATP13A2', 'chr1-17013746-17014411')	-0.2445	-0.2218	-0.215	-0.2407	-0.2855	-0.4052	-0.2469	0.0295	-0.1837	-0.1658	-0.2597	-0.3288	-0.1872	-0.1924	-0.2398	-0.0709	-0.4284	0.1632
('ATP13A2', 'chr1-16979748-16980998')	-0.2222	-0.177	-0.1964	-0.2108	-0.2886	-0.4564	-0.3498	-0.0494	-0.1754	-0.1319	-0.258	-0.3313	-0.1553	-0.1353	-0.209	-0.3566	-0.3991	-0.1764
('ATP13A2', 'chr1-17250640-17250867')	-0.2464	-0.2296	-0.2138	-0.2486	-0.2971	-0.4671	-0.4148	-0.0984	-0.1884	-0.1689	-0.2784	-0.355	-0.1878	-0.1668	-0.2564	-0.4188	-0.4167	-0.1883
('ATP13A2', 'chr1-17307771-17309051')	-0.2333	-0.2166	-0.2049	-0.2306	-0.2734	-0.0083	-0.0064	-0.1014	-0.1703	-0.1603	-0.2573	-0.3319	-0.1609	-0.1306	-0.2537	-0.1358	-0.4058	-0.1639
('ATP13A2', 'chr1-17309988-17311701')	-0.2311	-0.2168	-0.2031	-0.2274	-0.2842	-0.2313	-0.212	-0.108	-0.1691	-0.1603	-0.2573	-0.3358	-0.1609	-0.1306	-0.2537	-0.3502	-0.4058	-0.152
('ATP13A2', 'chr1-17436124-17440968')	0.242	0.2587	0.2754	0.2542	0.2403	0.1024	0.1681	0.3097	0.2875	0.3314	0.2504	0.1944	0.2767	0.2836	0.2366	0.1606	0.1726	0.3114
('ATP13A2', 'chr1-17441646-17442008')	-0.2119	-0.1982	-0.1721	-0.1982	-0.2496	-0.4567	-0.336	-0.0975	-0.159	-0.1296	-0.2209	-0.3064	-0.1423	-0.1321	-0.2313	-0.244	-0.354	-0.1716
('ATP13A2', 'chr1-16611902-16614902')	0.2078	0.1712	0.1737	0.2154	0.1085	0.0054	0.0123	0.2322	0.2013	0.0915	0.2132	0.0659	0.1854	0.2374	0.0143	0.0948	-0.0487	0.1635
('ATP13A2', 'chr1-16619963-16622632')	-0.0691	-0.1317	-0.1489	-0.0927	-0.138	-0.3077	-0.2634	0.0429	-0.0841	-0.181	-0.0938	-0.2631	-0.0838	0.1339	-0.14	-0.1806	-0.3392	-0.0704
('ATP13A2', 'chr1-16623941-16626747')	-0.0555	-0.1058	-0.0709	-0.0899	-0.2012	-0.3133	-0.2558	0.0025	-0.0315	-0.1216	-0.1035	-0.2098	-0.1395	0.121	-0.1211	-0.1128	-0.1973	0.0533
('ATP13A2', 'chr1-16628544-16632099')	-0.1191	-0.1424	-0.1354	-0.1205	-0.2168	-0.2939	-0.2945	0.0209	-0.0591	-0.1591	-0.2367	-0.1966	-0.1537	-0.1402	-0.1967	-0.2267	-0.3736	-0.0434
('ATP13A2', 'chr1-17023124-17023642')	-0.2471	-0.2286	-0.2163	-0.2466	-0.2906	-0.456	-0.266	0.0138	-0.1614	-0.1685	-0.2764	-0.3481	-0.1823	-0.1669	-0.253	-0.1761	-0.4112	0.0226
('ATP13A2', 'chr1-234771282-234773564')	-0.0429	0.0658	0.1582	-0.041	0.1034	0.0565	-0.025	0.1079	0.0108	0.2493	-0.101	0.1499	0.1542	0.1695	-0.0377	0.0607	0.1037	0.1402
('ATP13A2', 'chr1-234774807-234779585')	-0.1376	-0.1748	-0.1873	-0.0716	-0.2007	0.0627	0.0842	-0.0217	-0.1317	-0.1583	-0.1633	-0.0955	-0.1494	-0.1353	-0.1434	0.0816	-0.3374	0.1585
('ATP13A2', 'chr1-16012473-16013798')	-0.1562	-0.1798	-0.231	-0.1069	-0.2146	-0.2242	-0.1586	0.057	0.0218	-0.1522	-0.129	-0.051	-0.0699	0.1556	-0.1588	-0.1457	-0.3443	0.0324
('ATP13A2', 'chr1-16676698-16678594')	-0.1008	-0.063	-0.0537	-0.0533	-0.118	-0.3555	-0.2659	0.0737	-0.0502	-0.0659	-0.1505	-0.2049	-0.0881	-0.2365	-0.2252	-0.1647	-0.2602	-0.0135
('ATP13A2', 'chr1-16888715-16890102')	0.0532	0.0552	0.0247	0.0498	-0.0482	-0.0852	-0.0408	0.0579	0.107	0.0272	0.0517	-0.0952	0.0596	-0.1865	-0.0096	-0.0615	-0.207	0.002
('ATP13A2', 'chr1-16895059-16897705')	0.1534	0.1479	0.1756	0.1395	0.1512	0.0478	0.0687	0.1134	0.1417	0.2001	0.1514	0.121	0.1586	0.1534	0.1797	0.0423	0.0791	0.1222
('ATP13A2', 'chr1-16903079-16906471')	0.1833	0.1879	0.194	0.1731	0.1721	0.0503	0.0687	0.1157	0.1532	0.2174	0.1679	0.1346	0.1552	0.1561	0.2109	0.0519	0.1281	0.1203
('ATP13A2', 'chr1-16912071-16915876')	0.1541	0.1689	0.167	0.1524	0.1449	-0.0008	0.0509	0.0954	0.1611	0.1988	0.136	0.1192	0.1593	0.1495	0.1658	0.0247	0.1066	0.1097
('ATP13A2', 'chr1-16960502-16961444')	-0.0971	-0.071	-0.0445	-0.1582	-0.1675	-0.3656	-0.2118	-0.0598	-0.0876	-0.0766	-0.1258	-0.2093	0.0024	-0.1865	-0.1114	-0.1508	-0.2658	-0.1157
('ATP13A2', 'chr1-17045057-17046525')	-0.2154	-0.1806	-0.201	-0.1951	-0.2833	-0.2379	-0.0501	-0.0167	-0.0024	-0.1753	-0.2687	-0.2634	-0.1572	-0.1402	-0.26	-0.0582	-0.3274	-0.0301
('ATP13A2', 'chr1-17052570-17055065')	0.2051	0.2187	0.2391	0.1877	0.2056	0.0509	0.0767	0.1361	0.1632	0.2607	0.1723	0.1227	0.1809	0.1529	0.2385	0.0727	0.1675	0.1466
('ATP13A2', 'chr1-17059399-17061938')	-0.2263	-0.2237	-0.1825	-0.2237	-0.2839	-0.0074	-0.0636	-0.064	-0.1007	-0.1726	-0.2664	-0.3442	-0.0493	-0.1669	-0.2133	-0.0989	-0.3712	-0.1361
('ATP13A2', 'chr1-17065610-17067685')	-0.2436	-0.2256	-0.212	-0.2343	-0.2922	0.0259	0.0381	0	-0.18	-0.1685	-0.2764	-0.3383	-0.1823	-0.1669	-0.257	0.0432	-0.4112	0.0406
('ATP13A2', 'chr1-17097924-17099075')	-0.2826	-0.2607	-0.254	-0.2704	-0.3319	-0.1656	-0.3018	-0.1427	-0.206	-0.2184	-0.3002	-0.3847	-0.2165	-0.1865	-0.3052	-0.2837	-0.4481	-0.2526
('PADI4', 'chr1-17307771-17309051')	-0.2983	-0.2995	-0.3009	-0.3093	-0.2895	-0.0235	-0.0438	-0.2766	-0.3452	-0.312	-0.3009	-0.3019	-0.3541	-0.327	-0.2945	-0.1403	-0.2919	-0.4319
('PADI4', 'chr1-17309988-17311701')	-0.2953	-0.3002	-0.3032	-0.3055	-0.295	-0.0564	-0.0712	-0.3219	-0.3394	-0.312	-0.3009	-0.3049	-0.3541	-0.327	-0.2945	-0.2006	-0.2919	-0.4398
('PADI4', 'chr1-17009551-17012578')	-0.0087	-0.0076	-0.0009	-0.0094	-0.0203	-0.0206	-0.0034	0.0053	-0.0088	0.0028	-0.0201	-0.0303	0.0023	0.0017	-0.0086	-0.0213	-0.0289	-0.0115
('PADI4', 'chr1-17013746-17014411')	-0.277	-0.2718	-0.2815	-0.2917	-0.2761	-0.0708	-0.0639	-0.0177	-0.2652	-0.2972	-0.2439	-0.2734	-0.2848	-0.0754	-0.2813	-0.0287	-0.2757	0.0026
('PADI4', 'chr1-17118558-17120521')	-0.2586	-0.2517	-0.2378	-0.2584	-0.2658	-0.0015	-0.009	-0.001	-0.0996	-0.1957	-0.2142	-0.2818	-0.1032	-0.0234	-0.2505	0.0038	-0.2565	-0.0544
('PADI4', 'chr1-17052570-17055065')	0.0003	0.001	0.0026	0.001	0.0035	0.0226	0.0187	0.0039	0.0016	0.0021	0.002	-0.0051	0.0014	0.0017	-0.0037	0.0104	0.0024	0.0013
('PADI4', 'chr1-10022566-10023188')	-0.2776	-0.2713	-0.2731	-0.2817	-0.2758	-0.0526	-0.0882	-0.2318	-0.2805	-0.2869	-0.2792	-0.2608	-0.2957	-0.3106	-0.2764	-0.1984	-0.2774	-0.3586
('PADI4', 'chr1-16921473-16922450')	-0.1936	-0.2017	-0.2197	-0.1659	-0.184	-0.09	-0.1156	-0.2109	-0.185	-0.2125	-0.202	-0.1492	-0.264	-0.0832	-0.2712	-0.1145	-0.2288	-0.1594
('PADI4', 'chr1-16979748-16980998')	-0.2425	-0.2045	-0.2499	-0.242	-0.2588	-0.0864	-0.1031	-0.0716	-0.2349	-0.2437	-0.2487	-0.2622	-0.1707	-0.2961	-0.2433	-0.1322	-0.282	-0.2525
('PADI4', 'chr1-17023124-17023642')	-0.2727	-0.2755	-0.2678	-0.2797	-0.2651	-0.085	-0.0646	-0.027	-0.2512	-0.2865	-0.2852	-0.2803	-0.2856	-0.2739	-0.2783	-0.0608	-0.2812	-0.0338
('PADI4', 'chr1-17059399-17061938')	-0.2456	-0.2496	-0.2083	-0.2385	-0.253	0.0047	-0.0246	-0.1115	-0.1094	-0.1533	-0.2673	-0.2673	-0.1008	-0.2739	-0.2408	-0.0427	-0.2466	-0.1714
('PADI4', 'chr1-17065610-17067685')	-0.2775	-0.2766	-0.2808	-0.2641	-0.2756	0.0155	0.0098	-0.0401	-0.2513	-0.2865	-0.2852	-0.2642	-0.2856	-0.2739	-0.2702	0.0055	-0.2812	-0.0423
('PADI4', 'chr1-17123303-17123728')	-0.307	-0.3093	-0.3117	-0.3147	-0.3037	-0.0787	-0.1096	-0.3218	-0.3146	-0.3216	-0.3091	-0.312	-0.283	-0.3308	-0.3047	-0.1351	-0.3015	-0.3933
('PADI4', 'chr1-17125663-17126387')	-0.2836	-0.282	-0.2907	-0.2572	-0.2935	-0.0382	-0.0472	-0.2404	-0.2527	-0.3216	-0.2833	-0.2781	-0.1392	-0.3308	-0.2877	-0.0505	-0.3015	-0.05
('PADI4', 'chr1-17128199-17129014')	-0.3035	-0.3093	-0.3117	-0.3167	-0.3037	-0.0297	-0.059	-0.0013	-0.2431	-0.3216	-0.2979	-0.312	-0.2988	-0.3308	-0.3047	-0.021	-0.3015	-0.3321
('PADI4', 'chr1-17141126-17142355')	-0.3076	-0.3036	-0.3117	-0.3167	-0.3037	0.0091	-0.0503	-0.186	-0.1529	-0.3216	-0.3061	-0.312	-0.1607	-0.0048	-0.3047	0.0112	-0.3015	0.0023
('PADI4', 'chr1-17161239-17161722')	-0.3102	-0.3156	-0.3182	-0.3149	-0.3091	-0.068	-0.0757	-0.3188	-0.3205	-0.3279	-0.3063	-0.3185	-0.3253	-0.3284	-0.3102	-0.0691	-0.3074	-0.3856
('PADI4', 'chr1-17176586-17177035')	-0.3076	-0.3093	-0.3117	-0.3167	-0.3037	-0.0846	-0.1056	-0.2136	-0.3483	-0.3216	-0.3091	-0.312	-0.3578	-0.3308	-0.3047	-0.1336	-0.3015	-0.2726
('PADI4', 'chr1-17181655-17182147')	-0.3025	-0.3087	-0.2957	-0.311	-0.3037	-0.0813	-0.0974	-0.1604	-0.2971	-0.3115	-0.3091	-0.312	-0.2742	-0.3308	-0.3047	-0.1342	-0.3015	-0.1898
('PADI4', 'chr1-17250640-17250867')	-0.2849	-0.2856	-0.285	-0.2932	-0.2775	-0.0919	-0.1127	-0.132	-0.3061	-0.2925	-0.2897	-0.2874	-0.3158	-0.2743	-0.2806	-0.162	-0.2855	-0.2647
('PADI4', 'chr1-17276548-17277064')	-0.3076	-0.3093	-0.3117	-0.3143	-0.2962	-0.0606	-0.0882	-0.1578	-0.3483	-0.3216	-0.2972	-0.312	-0.3578	-0.3308	-0.3047	-0.117	-0.3015	-0.3999
('PADI4', 'chr1-17281601-17282746')	-0.3036	-0.3066	-0.3088	-0.3021	-0.3037	0.0052	-0.0074	-0.0268	-0.3288	-0.3216	-0.288	-0.312	-0.3293	-0.3308	-0.3047	-0.0847	-0.3015	-0.3811
('PADI4', 'chr1-17355848-17356480')	-0.2489	-0.304	-0.3117	-0.1635	-0.2942	-0.1052	-0.1138	-0.0254	-0.2988	-0.3216	-0.2929	-0.2924	-0.3578	-0.3308	-0.288	-0.1654	-0.3015	-0.1492
('PADI4', 'chr1-17392997-17393815')	-0.276	-0.2801	-0.2666	-0.2819	-0.2182	-0.0429	-0.0636	-0.1171	-0.2504	-0.2753	-0.2779	-0.1968	-0.2862	-0.2977	-0.283	-0.045	-0.2691	-0.15
('PADI4', 'chr1-17398101-17398936')	-0.2788	-0.2784	-0.2736	-0.2835	-0.2751	-0.0374	-0.0383	-0.2877	-0.2826	-0.2753	-0.2779	-0.2853	-0.309	-0.2977	-0.2661	-0.0563	-0.274	-0.3673
('PADI4', 'chr1-17628552-17631607')	-0.2784	-0.282	-0.2735	-0.2762	-0.2641	0.0285	0.0226	-0.0905	-0.1639	-0.259	-0.2729	-0.2733	-0.17	-0.2977	-0.283	0.0102	-0.2492	-0.2692
('PADI4', 'chr1-234771282-234773564')	-0.077	-0.0321	-0.0107	-0.0676	-0.0143	0.0241	-0.0046	0.0029	-0.023	0.0027	-0.0769	-0.0016	-0.0005	0.0029	-0.121	0.0072	-0.0255	-0.0006
('PADI4', 'chr1-234774807-234779585')	-0.1412	-0.1875	-0.1814	-0.0802	-0.1801	0.0278	0.0226	-0.0197	-0.1508	-0.2147	-0.1093	-0.0835	-0.1449	-0.2961	-0.1487	0.012	-0.2024	0.0023
('PADI4', 'chr1-17287145-17287879')	-0.3071	-0.3093	-0.3117	-0.3125	-0.2924	-0.0473	-0.1053	-0.2881	-0.3483	-0.3216	-0.3091	-0.3095	-0.3578	-0.3308	-0.3047	-0.213	-0.3015	-0.44
('PADI4', 'chr1-17303641-17304903')	-0.3076	-0.3093	-0.3117	-0.3138	-0.3023	-0.0548	-0.0368	-0.1321	-0.3483	-0.3216	-0.3091	-0.312	-0.3578	-0.3308	-0.3047	-0.133	-0.3015	-0.2838
('RCC2', 'chr1-17436124-17440968')	0.4518	0.4606	0.535	0.5077	0.4869	0.1844	0.2536	0.3486	0.4709	0.5709	0.5524	0.4569	0.5259	0.6487	0.4113	0.3432	0.5229	0.4938
('RCC2', 'chr1-17441646-17442008')	-0.2135	-0.2048	-0.1654	-0.1595	-0.179	-0.1345	-0.0892	-0.0876	-0.0776	-0.1469	-0.1374	-0.179	-0.0816	-0.098	-0.2595	0.0017	-0.1889	-0.0676
('RCC2', 'chr1-17009551-17012578')	0.1812	0.207	0.2057	0.1849	0.1505	0.0171	0.0753	0.1865	0.2265	0.2515	0.1462	0.0915	0.2079	0.2279	0.1884	0.112	0.0096	0.2122
('RCC2', 'chr1-17013746-17014411')	-0.2491	-0.2359	-0.2101	-0.2026	-0.2175	-0.089	-0.0148	0.0479	-0.0915	-0.1936	-0.1785	-0.2148	-0.1133	-0.1248	-0.2751	0.0917	-0.2529	0.2179
('RCC2', 'chr1-17118558-17120521')	-0.2352	-0.2181	-0.1815	-0.1785	-0.2085	0.0733	0.0922	0.1363	-0.0159	-0.159	-0.1503	-0.206	-0.0533	-0.1373	-0.2523	0.1663	-0.2215	0.0714
('RCC2', 'chr1-17052570-17055065')	0.3431	0.345	0.3729	0.3185	0.3495	0.1393	0.1661	0.1902	0.2393	0.3631	0.2638	0.2767	0.2933	0.2113	0.3606	0.1961	0.3568	0.2919
('RCC2', 'chr1-3899261-3904159')	0.479	0.4647	0.5188	0.4963	0.5023	0.3294	0.3596	0.221	0.3995	0.5529	0.5029	0.4835	0.4465	0.509	0.4598	0.4931	0.5261	0.2914
('RCC2', 'chr1-16895059-16897705')	0.2835	0.2594	0.314	0.2752	0.2951	0.1356	0.1613	0.1572	0.3261	0.3188	0.3131	0.2772	0.3319	0.4199	0.265	0.154	0.2346	0.28
('RCC2', 'chr1-16903079-16906471')	0.3567	0.3398	0.3559	0.3505	0.369	0.136	0.1638	0.1564	0.3239	0.3569	0.4271	0.3513	0.3445	0.4768	0.3349	0.1628	0.3886	0.277
('RCC2', 'chr1-16921473-16922450')	-0.2069	-0.211	-0.1841	-0.1535	-0.1667	-0.158	-0.1103	-0.1114	-0.0756	-0.1685	-0.138	-0.1486	-0.0897	-0.19	-0.2653	-0.0329	-0.2096	-0.0587
('RCC2', 'chr1-17023124-17023642')	-0.2631	-0.2537	-0.2202	-0.2257	-0.2316	-0.146	-0.0384	0.0661	-0.0939	-0.207	-0.1975	-0.2316	-0.1204	-0.1265	-0.2856	0.0427	-0.2387	0.1159
('RCC2', 'chr1-17059399-17061938')	-0.2461	-0.2454	-0.1843	-0.2093	-0.2204	0.0993	0.0624	-0.035	-0.0367	-0.1979	-0.195	-0.2292	0.0257	-0.1265	-0.244	0.0782	-0.203	-0.046
('RCC2', 'chr1-17065610-17067685')	-0.2593	-0.2516	-0.216	-0.2168	-0.2309	0.1218	0.1328	0.0272	-0.0925	-0.207	-0.1975	-0.222	-0.1204	-0.1265	-0.2902	0.1671	-0.2387	0.1331
('RCC2', 'chr1-17392997-17393815')	-0.2137	-0.2081	-0.1707	-0.1636	-0.1877	-0.0392	-0.0386	-0.1614	-0.0954	-0.152	-0.1492	-0.1473	-0.1005	-0.0907	-0.2611	0.0549	-0.1975	-0.0855
('RCC2', 'chr1-17419584-17420309')	-0.2113	-0.1963	-0.1806	-0.1677	-0.1764	-0.0781	-0.0488	-0.0509	-0.0401	-0.1805	-0.1654	-0.1746	-0.0905	-0.1792	-0.231	0.0224	-0.204	0.0189
('RCC2', 'chr1-17431209-17432756')	-0.2206	-0.2238	-0.1864	-0.1754	-0.1969	0.1287	0.1595	0.1257	0.0066	-0.1681	-0.1074	-0.2025	-0.0281	-0.0886	-0.278	0.1929	-0.1947	0.0443
('RCC2', 'chr1-17603217-17603855')	-0.2259	-0.2216	-0.1823	-0.1763	-0.2011	-0.0509	0.0058	-0.121	-0.0993	-0.1665	-0.1544	-0.203	-0.1066	-0.0886	-0.2757	0.0871	-0.2067	-0.0516
('RCC2', 'chr1-17617854-17619215')	-0.2241	-0.2216	-0.1834	-0.1763	-0.2011	0.0327	0.0172	-0.0891	-0.0964	-0.1676	-0.1544	-0.2016	-0.1022	-0.0886	-0.2778	0.0726	-0.2067	-0.0516
('RCC2', 'chr1-17628552-17631607')	-0.2136	-0.2074	-0.1689	-0.1648	-0.1855	0.1507	0.1759	-0.021	-0.0716	-0.1582	-0.1507	-0.1808	-0.042	-0.0907	-0.2611	0.1947	-0.1969	-0.0296
('RCC2', 'chr1-17634916-17636703')	-0.2241	-0.2226	-0.1823	-0.1763	-0.1978	0.1432	0.1465	-0.1114	0.0738	-0.1665	-0.1639	-0.2016	-0.0448	-0.0886	-0.2757	0.1867	-0.2067	0.1132
('RCC2', 'chr1-17639918-17640915')	-0.2241	-0.2216	-0.1823	-0.1763	-0.203	0.0128	0.0671	-0.0409	-0.0962	-0.1665	-0.1544	-0.2022	-0.1111	-0.0886	-0.2757	0.0286	-0.2067	-0.0374
('RCC2', 'chr1-20783046-20788754')	0.4044	0.4129	0.4527	0.4293	0.4315	0.1399	0.17	0.1524	0.3134	0.4576	0.4466	0.38	0.3698	0.4254	0.3993	0.2575	0.4406	0.2756
('RCC2', 'chr1-17381217-17381551')	-0.2241	-0.2216	-0.1823	-0.1773	-0.2011	-0.1447	-0.0635	-0.0891	-0.0984	-0.1665	-0.1544	-0.2016	-0.1022	-0.0886	-0.2757	-0.0407	-0.2067	-0.0591
('RCC2', 'chr1-17398101-17398936')	-0.2139	-0.2087	-0.1698	-0.1633	-0.1866	-0.0145	0.0194	-0.1103	-0.0948	-0.152	-0.1492	-0.1833	-0.0962	-0.0907	-0.2721	0.0385	-0.1936	-0.048
('RCC2', 'chr1-17405924-17406626')	-0.2135	-0.2149	-0.191	-0.1779	-0.1998	-0.0667	-0.0373	-0.0657	-0.0923	-0.1665	-0.1576	-0.175	-0.0936	-0.0886	-0.2733	-0.0025	-0.2067	-0.066
('RCC2', 'chr1-17465184-17465967')	-0.2241	-0.2246	-0.1831	-0.1776	-0.1978	-0.052	-0.0305	-0.0891	-0.0964	-0.1684	-0.1544	-0.2044	-0.1022	-0.0886	-0.2757	0.0348	-0.2067	-0.0516
('RCC2', 'chr1-17494206-17494646')	-0.2252	-0.2226	-0.1886	-0.176	-0.2011	-0.1247	-0.0573	-0.0891	-0.0914	-0.1665	-0.1558	-0.2062	-0.1076	-0.0886	-0.2757	-0.0281	-0.2062	-0.0317
('ARHGEF10L', 'chr1-17539272-17540382')	-0.9534	-0.9575	-0.963	-0.9575	-0.9382	-0.4879	-0.5894	-0.606	-0.2343	-0.9672	-0.7307	-0.9649	-0.6647	-0.8023	-0.9495	-0.2815	-0.9561	-0.9891
('ARHGEF10L', 'chr1-17540925-17541384')	-0.9571	-0.9549	-0.963	-0.9625	-0.9542	-0.6978	-0.7033	-0.8234	-0.5546	-0.9672	-0.8635	-0.9649	-0.8483	-0.8939	-0.9495	-0.5799	-0.9561	-0.8883
('ARHGEF10L', 'chr1-16979748-16980998')	-0.8084	-0.6847	-0.8347	-0.7846	-0.8708	-0.6456	-0.6692	-0.3646	-0.5559	-0.7985	-0.802	-0.8386	-0.5568	-0.8616	-0.789	-0.5483	-0.9318	-0.7357
('ARHGEF10L', 'chr1-16611902-16614902')	0.0008	-0.0501	-0.0343	0.0066	-0.0533	-0.0201	-0.0575	0.0389	0.1922	-0.0518	0.1061	-0.0458	0.0963	0.1324	-0.3234	0.1022	-0.1887	0.0089
('ARHGEF10L', 'chr1-17494206-17494646')	-0.929	-0.9366	-0.8815	-0.9016	-0.9391	-0.623	-0.5861	-0.7977	-0.5433	-0.9451	-0.8442	-0.8851	-0.8167	-0.8559	-0.9419	-0.4924	-0.9195	-0.7912
('ARHGEF10L', 'chr1-17569534-17570237')	-0.9584	-0.9527	-0.9677	-0.9466	-0.9584	-0.4799	-0.5811	-0.825	-0.6397	-0.9714	-0.8752	-0.9689	-0.7245	-0.8613	-0.9552	-0.2789	-0.9616	-0.3444
('ARHGEF10L', 'chr1-17580574-17581765')	-0.9486	-0.9549	-0.9677	-0.9423	-0.9411	-0.5005	-0.6212	-0.1183	-0.6397	-0.9714	-0.8752	-0.9111	-0.818	-0.8613	-0.9391	-0.4643	-0.9119	-0.5883
('ARHGEF10L', 'chr1-17603217-17603855')	-0.9337	-0.9443	-0.9452	-0.9439	-0.9391	-0.4087	-0.3346	-0.587	-0.5924	-0.9451	-0.8595	-0.9288	-0.8178	-0.8559	-0.9419	-0.1366	-0.9418	-0.9552
('ARHGEF10L', 'chr1-17606813-17607278')	-0.9618	-0.9467	-0.9677	-0.9663	-0.9337	-0.5568	-0.4942	-0.3048	-0.6224	-0.9714	-0.8752	-0.9689	-0.8351	-0.1018	-0.9375	-0.5401	-0.9616	-0.822
('ARHGEF10L', 'chr1-17614520-17615616')	-0.951	-0.962	-0.9677	-0.9663	-0.9584	-0.3163	-0.2466	-0.4646	-0.6285	-0.9714	-0.8752	-0.9689	-0.8386	-0.8613	-0.9552	-0.25	-0.9616	-0.9863
('ARHGEF10L', 'chr1-17617854-17619215')	-0.9424	-0.9443	-0.9394	-0.9439	-0.9391	-0.1752	-0.2493	-0.7977	-0.6317	-0.888	-0.8595	-0.9496	-0.8215	-0.8559	-0.9325	-0.1963	-0.9418	-0.9552
('ARHGEF10L', 'chr1-17628552-17631607')	-0.9381	-0.9472	-0.9386	-0.9239	-0.9001	0.0627	0.0534	-0.2618	-0.4237	-0.889	-0.8557	-0.917	-0.4748	-0.8658	-0.9423	0.0779	-0.8541	-0.7142
('ARHGEF10L', 'chr1-17639918-17640915')	-0.9424	-0.9443	-0.9452	-0.9439	-0.9297	-0.2289	-0.1183	-0.5532	-0.6318	-0.9451	-0.8595	-0.9231	-0.7813	-0.8559	-0.9419	-0.311	-0.9418	-0.7633
('ARHGEF10L', 'chr1-17658752-17659289')	-0.9618	-0.963	-0.9677	-0.9663	-0.9584	-0.517	-0.4628	-0.825	-0.6382	-0.9714	-0.8752	-0.9689	-0.8351	-0.8613	-0.9552	-0.3239	-0.9616	-0.9615
('ARHGEF10L', 'chr1-234771282-234773564')	-0.264	-0.1097	-0.0345	-0.2341	-0.0458	0.0474	-0.0892	0.0309	-0.0746	0.0174	-0.3218	-0.0036	0.0231	0.1346	-0.395	0.049	-0.0821	-0.0061
('ARHGEF10L', 'chr1-234774807-234779585')	-0.4821	-0.6306	-0.6178	-0.2733	-0.5929	0.0582	0.0575	-0.0611	-0.4348	-0.7193	-0.3883	-0.2714	-0.5474	-0.8616	-0.4928	0.0832	-0.6791	0.0093
('ARHGEF10L', 'chr1-17161239-17161722')	-0.9538	-0.9657	-0.9699	-0.946	-0.9601	-0.4971	-0.546	-0.8251	-0.6458	-0.9735	-0.8889	-0.971	-0.8302	-0.8947	-0.9583	-0.3035	-0.9641	-0.8852
('ARHGEF10L', 'chr1-17381217-17381551')	-0.9424	-0.9443	-0.9452	-0.9385	-0.9391	-0.6749	-0.5296	-0.7977	-0.6297	-0.9451	-0.8595	-0.9496	-0.8215	-0.8559	-0.9419	-0.574	-0.9418	-0.8983
('ARHGEF10L', 'chr1-17392997-17393815')	-0.9306	-0.9415	-0.9147	-0.9424	-0.7754	-0.3524	-0.4996	-0.5413	-0.5926	-0.9456	-0.8711	-0.6748	-0.7855	-0.8658	-0.9423	-0.2382	-0.93	-0.5231
('ARHGEF10L', 'chr1-17398101-17398936')	-0.9409	-0.9366	-0.9403	-0.9473	-0.9413	-0.2916	-0.2728	-0.719	-0.6332	-0.9456	-0.8711	-0.9544	-0.8231	-0.8658	-0.8951	-0.2597	-0.9441	-0.9714
('ARHGEF10L', 'chr1-17405924-17406626')	-0.8335	-0.8846	-0.8586	-0.7824	-0.8675	-0.4439	-0.4981	-0.3147	-0.5148	-0.9451	-0.7883	-0.6742	-0.6364	-0.8559	-0.8606	-0.4082	-0.9418	-0.7282
('ARHGEF10L', 'chr1-17419584-17420309')	-0.7156	-0.6932	-0.7178	-0.6306	-0.6409	-0.4748	-0.5338	-0.2025	-0.421	-0.4955	-0.7383	-0.7453	-0.6044	-0.7185	-0.6387	-0.3573	-0.8088	-0.161
('ARHGEF10L', 'chr1-17431209-17432756')	-0.8603	-0.8761	-0.8254	-0.8639	-0.8427	0.0213	0.0443	-0.0161	-0.1726	-0.916	-0.5273	-0.8513	-0.3709	-0.8559	-0.928	0.0719	-0.8299	-0.2631
('ARHGEF10L', 'chr1-17436124-17440968')	0.0122	0.0077	0.0123	0.0158	0.0141	0.0815	0.0869	0.0649	0.2514	0.0112	0.1104	0.0143	0.1157	0.0963	-0.0211	0.1618	0.0127	0.0162
('ARHGEF10L', 'chr1-17465184-17465967')	-0.9424	-0.9182	-0.9376	-0.9309	-0.9192	-0.3986	-0.4564	-0.7977	-0.6317	-0.9163	-0.8595	-0.8975	-0.8215	-0.8559	-0.9419	-0.3237	-0.9418	-0.9552
('ARHGEF10L', 'chr1-17565523-17565738')	-0.9514	-0.963	-0.9677	-0.9548	-0.9584	-0.7436	-0.6743	-0.825	-0.6397	-0.9714	-0.8752	-0.9689	-0.8351	-0.8613	-0.9552	-0.5114	-0.9616	-0.54
('ARHGEF10L', 'chr1-17634916-17636703')	-0.9424	-0.9278	-0.9452	-0.9439	-0.9112	0.045	0.0252	-0.7211	-0.0657	-0.9451	-0.8018	-0.9496	-0.3749	-0.8559	-0.9419	0.0645	-0.9418	-0.0619
('CDA', 'chr1-20587409-20591050')	-0.9301	-0.9543	-0.9803	-0.954	-0.93	0.4221	0.297	-0.2559	-0.9751	-0.9905	-0.9684	-0.859	-0.8302	-0.4101	-0.9896	-0.5056	-0.987	-0.5959
('CDA', 'chr1-20717087-20718662')	-0.2671	-0.2283	-0.1818	-0.3591	-0.3537	0.1518	0.1206	0.069	-0.0785	-0.4099	-0.2186	-0.4123	-0.1261	0.0512	-0.4468	-0.0014	-0.397	-0.0983
('CDA', 'chr1-20632835-20634990')	-0.0063	-0.0415	-0.022	-0.0058	-0.1859	0.1009	0.026	0.0624	-0.0028	-0.0747	-0.0117	-0.1519	-0.0285	0.0667	0.0071	-0.0753	-0.0916	0.0369
('CDA', 'chr1-20603420-20605114')	-0.9306	-0.9498	-0.961	-0.9386	-0.926	0.0589	-0.0791	-0.5036	-0.9623	-0.9635	-0.9479	-0.893	-0.7366	-0.7004	-0.9648	-0.4813	-0.9099	-0.6698
('CDA', 'chr1-21195100-21195613')	-0.8324	-0.7881	-0.7395	-0.8681	-0.6945	-0.1291	-0.2002	-0.4863	-0.8588	-0.7803	-0.7098	-0.8041	-0.745	-0.7272	-0.8289	-0.4577	-0.8745	-0.701
('CDA', 'chr1-21659027-21659827')	-0.3528	-0.1698	-0.2825	-0.2865	-0.441	-0.1241	-0.1803	0.0612	-0.4371	-0.4259	-0.7018	-0.5969	-0.4445	-0.1134	-0.4301	-0.3951	-0.3816	-0.3212
('CDA', 'chr1-21767889-21769030')	-0.9035	-0.9008	-0.9636	-0.9034	-0.8776	0.2057	0.0514	-0.3144	-0.8995	-0.8849	-0.9038	-0.7718	-0.8268	-0.7005	-0.9034	-0.0491	-0.9191	-0.6698
('CDA', 'chr1-21771594-21772097')	-0.9546	-0.9513	-0.9866	-0.9313	-0.9615	-0.0958	-0.2032	-0.7165	-0.9669	-0.9162	-0.9782	-0.9208	-0.9138	-0.7491	-0.9899	-0.5294	-0.9874	-0.7412
('CDA', 'chr1-21773476-21774064')	-0.8762	-0.7914	-0.8715	-0.9164	-0.7261	-0.1455	-0.2287	-0.4096	-0.6853	-0.9907	-0.8235	-0.8549	-0.642	-0.7491	-0.4801	-0.7341	-0.7541	-0.7875
('CDA', 'chr1-20484056-20487349')	-0.2535	-0.1431	-0.0138	-0.2284	-0.1132	-0.1581	-0.2256	-0.2338	-0.1058	-0.0272	-0.3206	-0.427	-0.1185	-0.7491	-0.2411	-0.5674	-0.0732	-0.6093
('CDA', 'chr1-20507166-20508807')	-0.05	-0.0632	-0.0299	-0.0529	-0.0178	0.1624	0.145	-0.1598	-0.0268	0.0081	-0.0142	-0.0603	0.0017	-0.0306	-0.1697	0.0073	0.0048	-0.0674
('CDA', 'chr1-20522276-20522731')	-0.8449	-0.762	-0.8899	-0.8283	-0.8073	-0.1604	-0.2282	-0.4816	-0.8745	-0.8077	-0.856	-0.8755	-0.7907	-0.7004	-0.7944	-0.5974	-0.9565	-0.7286
('CDA', 'chr1-20575142-20575711')	-0.8895	-0.8999	-0.9025	-0.8984	-0.898	-0.0343	-0.1027	-0.0464	-0.9456	-0.787	-0.9127	-0.893	-0.8954	-0.2387	-0.9648	-0.5727	-0.9565	-0.6592
('CDA', 'chr1-20576227-20576707')	-0.9316	-0.9411	-0.9521	-0.9441	-0.9302	-0.1287	-0.1471	-0.5036	-0.9623	-0.9635	-0.9124	-0.893	-0.8954	-0.7004	-0.9648	-0.73	-0.9565	-0.7668
('CDA', 'chr1-20596918-20598056')	-0.9249	-0.9455	-0.935	-0.9402	-0.9344	0.0007	-0.1046	-0.3079	-0.9311	-0.9635	-0.9209	-0.893	-0.8954	-0.7004	-0.9648	-0.5928	-0.9565	-0.7668
('CDA', 'chr1-20640045-20640695')	-0.7535	-0.735	-0.7327	-0.7552	-0.8113	-0.1538	-0.2153	-0.3971	-0.8808	-0.7221	-0.853	-0.7706	-0.6235	-0.7004	-0.8869	-0.6706	-0.8637	-0.4419
('CDA', 'chr1-20660320-20662868')	0.0125	0.0178	0.0109	0.0136	0.0103	0.315	0.2731	0.094	0.0132	0.0108	0.0021	0.0343	0.0361	0.0849	0.0103	0.0734	0.0072	0.0595
('CDA', 'chr1-20678489-20679104')	-0.9126	-0.9346	-0.9494	-0.9285	-0.8718	-0.1022	-0.149	-0.7165	-0.4867	-0.9664	-0.752	-0.8516	-0.5488	-0.0319	-0.786	-0.0391	-0.9152	-0.2363
('DDOST', 'chr1-20660320-20662868')	0.1821	0.1896	0.1784	0.1722	0.1607	0.095	0.1033	0.0748	0.1801	0.193	0.1291	0.2032	0.1734	0.1801	0.1914	0.1139	0.1625	0.1316
('DDOST', 'chr1-37689421-37693250')	0.1653	0.1676	0.1663	0.1579	0.1562	0.1124	0.1074	0.0539	0.1353	0.1743	0.1229	0.1814	0.1363	0.1583	0.1783	0.0904	0.1611	0.1075
('DDOST', 'chr1-21174313-21177986')	0.1722	0.1698	0.176	0.167	0.182	0.1299	0.1034	0.138	0.1579	0.1864	0.1369	0.1936	0.163	0.1676	0.1773	0.1143	0.1935	0.1236
('DDOST', 'chr1-20717087-20718662')	0.0314	0.0375	0.0671	0.0001	0.0046	0.0516	0.0564	0.064	0.0961	-0.0254	0.0134	-0.015	0.0745	0.1642	0.0018	0.0693	-0.0135	0.0494
('DDOST', 'chr1-21781398-21784452')	0.165	0.1678	0.1721	0.1602	0.1698	0.0984	0.0948	0.0679	0.1392	0.1787	0.1269	0.1847	0.1414	0.1515	0.1769	0.0896	0.1488	0.1153
('DDOST', 'chr1-20522276-20522731')	-0.0837	-0.0689	-0.093	-0.0861	-0.0907	-0.0957	-0.0897	-0.118	-0.0649	-0.0587	-0.0917	-0.0795	-0.0623	-0.0475	-0.0666	-0.0919	-0.1172	-0.0752
('DDOST', 'chr1-20575142-20575711')	-0.0898	-0.0844	-0.0902	-0.0952	-0.1094	-0.0267	-0.0242	0.0254	-0.0635	-0.0581	-0.0883	-0.082	-0.0639	0.0463	-0.0982	-0.0754	-0.1172	-0.0693
('DDOST', 'chr1-20576227-20576707')	-0.0909	-0.0835	-0.0913	-0.0992	-0.1113	-0.0731	-0.0473	-0.1174	-0.0625	-0.08	-0.0894	-0.082	-0.0639	-0.0475	-0.0982	-0.1004	-0.1172	-0.0801
('DDOST', 'chr1-20682484-20683051')	-0.0964	-0.0879	-0.0911	-0.1037	-0.1161	-0.052	-0.06	-0.0159	-0.0577	-0.0887	-0.0987	-0.0912	-0.0743	-0.0394	-0.105	0.0086	-0.1207	-0.0143
('DDOST', 'chr1-20783046-20788754')	0.2377	0.2421	0.2309	0.2185	0.2198	0.0927	0.0952	0.065	0.151	0.2304	0.1803	0.235	0.1829	0.2124	0.2391	0.0952	0.2134	0.1196
('DDOST', 'chr1-21051153-21051855')	-0.0959	-0.0888	-0.0948	-0.101	-0.1085	-0.0568	-0.0383	-0.0485	-0.0342	-0.0785	-0.0726	-0.087	-0.0537	0.0139	-0.1022	-0.0367	-0.0926	-0.022
('DDOST', 'chr1-21183175-21184943')	-0.0932	-0.0824	-0.098	-0.1039	-0.1059	-0.0219	-0.0319	-0.0674	0.0704	-0.0775	0.0877	-0.0541	0.0438	-0.0394	-0.0917	-0.015	-0.073	-0.0266
('DDOST', 'chr1-21195100-21195613')	-0.0804	-0.0638	-0.065	-0.0914	-0.0781	-0.0782	-0.0662	-0.118	-0.0547	-0.0625	-0.0766	-0.0773	-0.0733	-0.0639	-0.0875	-0.0619	-0.1116	-0.0697
('DDOST', 'chr1-21322123-21327572')	0.0702	0.0678	0.0337	0.0818	-0.0171	0.0913	0.0781	0.0229	0.1247	0.0135	0.0692	-0.0002	0.0846	0.1512	0.0368	0.0763	-0.0387	0.102
('DDOST', 'chr1-20587409-20591050')	-0.0629	-0.0579	-0.0677	-0.0694	-0.0769	0.1184	0.0989	-0.0074	-0.046	-0.0573	-0.0744	-0.0434	-0.0371	-0.0022	-0.0716	-0.0142	-0.0885	-0.0395
('DDOST', 'chr1-20596918-20598056')	-0.0906	-0.0854	-0.0907	-0.0994	-0.1119	-0.0154	-0.0347	-0.045	-0.0624	-0.08	-0.0959	-0.082	-0.0639	-0.0475	-0.0982	-0.0755	-0.1172	-0.0801
('DDOST', 'chr1-20603420-20605114')	-0.093	-0.0857	-0.0932	-0.0986	-0.1108	0.015	-0.024	-0.1174	-0.0625	-0.08	-0.0951	-0.082	-0.0558	-0.0475	-0.0982	-0.0557	-0.1108	-0.0734
('DDOST', 'chr1-20632835-20634990')	0.1394	0.13	0.1278	0.1365	0.0624	0.0334	0.023	0.057	0.1139	0.1068	0.1113	0.071	0.1164	0.1717	0.1601	0.0496	0.0903	0.1046
('DDOST', 'chr1-20640045-20640695')	-0.0727	-0.0629	-0.0704	-0.0769	-0.0958	-0.0913	-0.0835	-0.0902	-0.0627	-0.0524	-0.0864	-0.0708	-0.0554	-0.0475	-0.0925	-0.0909	-0.0974	-0.0459
('DDOST', 'chr1-20728758-20733890')	0.0838	0.1145	0.0966	0.0992	0.1108	0.0663	0.0579	0.0657	0.1391	0.0839	0.0886	0.0865	0.1381	0.1588	0.1183	0.0842	0.0914	0.0984
('DDOST', 'chr1-21253902-21254462')	-0.0928	-0.0919	-0.098	-0.1036	-0.1156	-0.0935	-0.0818	-0.0524	0.0501	-0.0887	-0.0162	-0.0922	-0.014	-0.0569	-0.1056	-0.0805	-0.1207	-0.0695
('DDOST', 'chr1-21287896-21301043')	0.1727	0.1956	0.1969	0.1688	0.1758	0.1016	0.1014	0.069	0.1412	0.2283	0.1427	0.121	0.1615	0.1464	0.2047	0.0935	0.1493	0.1278
('DDOST', 'chr1-21364801-21365523')	-0.0951	-0.0867	-0.0927	-0.1008	-0.1031	-0.0735	-0.0377	-0.1596	-0.005	-0.0883	0.0081	-0.0876	0.0228	-0.0559	-0.1005	-0.0745	-0.1117	-0.0649
('EIF4G3', 'chr1-21174313-21177986')	0.4066	0.3662	0.3967	0.3802	0.4928	0.3288	0.1995	0.4705	0.4135	0.4435	0.4332	0.4456	0.4412	0.2589	0.3876	0.277	0.5668	0.2605
('EIF4G3', 'chr1-20696176-20697446')	0.0456	0.0436	0.0106	0.0373	0.0593	0.0749	0.0128	0.1949	0.1189	-0.0505	0.0791	0.0161	0.1205	0.1899	0.0534	0.0629	-0.0133	0.0503
('EIF4G3', 'chr1-20783046-20788754')	0.5731	0.5342	0.5456	0.5226	0.588	0.2178	0.1777	0.2614	0.4127	0.5361	0.5754	0.5416	0.4865	0.4081	0.5493	0.2304	0.6072	0.272
('EIF4G3', 'chr1-20851550-20852917')	-0.1024	-0.1175	-0.1089	-0.1222	-0.1086	0.1149	0.0599	-0.0193	-0.0824	-0.1487	-0.0923	-0.127	-0.0726	-0.0912	-0.1209	-0.0293	-0.1013	-0.1091
('EIF4G3', 'chr1-20932250-20933185')	-0.099	-0.0999	-0.1134	-0.1223	0.0721	-0.0819	-0.1803	-0.025	-0.0551	-0.1574	-0.0923	0.0055	-0.0518	-0.0912	-0.1106	-0.095	0.1112	-0.1305
('EIF4G3', 'chr1-20964459-20965349')	-0.1014	-0.1184	-0.1197	-0.1202	-0.1071	0.0019	-0.0793	-0.0223	0.0643	-0.1487	-0.021	-0.1179	0.1464	0.1299	-0.1266	-0.0357	-0.1013	-0.1023
('EIF4G3', 'chr1-20992619-20992896')	-0.1038	-0.1197	-0.1172	-0.123	-0.1088	-0.0921	-0.1778	-0.0833	-0.0827	-0.1487	-0.0935	-0.127	-0.0741	-0.0912	-0.1245	-0.1102	-0.1013	-0.1356
('EIF4G3', 'chr1-20998730-20999233')	-0.1038	-0.1187	-0.1172	-0.1222	-0.1102	-0.0609	-0.148	-0.056	-0.0824	-0.1487	-0.0923	-0.1231	-0.0732	-0.0912	-0.1134	-0.1064	-0.1035	-0.1344
('EIF4G3', 'chr1-21022133-21023180')	-0.099	-0.0679	-0.0843	-0.1165	0.0102	0.0087	-0.0317	0.1432	-0.0183	-0.13	-0.0657	-0.006	-0.054	0.1305	0.0352	-0.0661	0.118	0.0259
('EIF4G3', 'chr1-21051153-21051855')	-0.1013	-0.1156	-0.1134	-0.1183	-0.1028	-0.0569	-0.0844	0.002	-0.0445	-0.1479	-0.061	-0.1213	-0.0535	-0.0252	-0.1188	-0.0345	-0.0784	-0.0496
('EIF4G3', 'chr1-21099039-21101080')	-0.1038	-0.1197	-0.1177	-0.1222	-0.1027	0.0285	-0.087	-0.0545	-0.0792	-0.1487	-0.0893	-0.1159	-0.0709	-0.0912	-0.0867	-0.035	-0.099	-0.1344
('EIF4G3', 'chr1-21331747-21336399')	0.236	0.297	0.3291	0.2501	0.3335	0.205	0.1613	0.24	0.2915	0.4121	0.3033	0.3077	0.289	0.2054	0.3034	0.2112	0.3344	0.1148
('EIF4G3', 'chr1-21337217-21346963')	0.3481	0.314	0.3324	0.3204	0.3424	0.2095	0.1674	0.226	0.3362	0.3928	0.3633	0.3535	0.3514	0.21	0.3353	0.1356	0.3222	0.1753
('EIF4G3', 'chr1-21364801-21365523')	-0.101	-0.1131	-0.1115	-0.1182	-0.0973	-0.0802	-0.086	-0.0833	0.001	-0.1654	0.0637	-0.1245	0.0484	-0.1146	-0.1167	-0.0864	-0.0982	-0.1223
('EIF4G3', 'chr1-21368345-21369092')	-0.0546	-0.0743	-0.0554	-0.0748	-0.0614	-0.0621	-0.1455	-0.0825	-0.0318	-0.1415	-0.0306	-0.0904	-0.0459	-0.0252	-0.0628	-0.1058	-0.0835	-0.0889
('EIF4G3', 'chr1-20717087-20718662')	0.0661	0.0601	0.1302	0.0154	0.043	0.1217	0.0926	0.1971	0.198	-0.0545	0.0598	-0.0229	0.1577	0.1991	0.0268	0.1499	0.0174	0.0922
('EIF4G3', 'chr1-20727991-20728251')	-0.1025	-0.1179	-0.1211	-0.1214	-0.1086	-0.1057	-0.1793	-0.0545	-0.0869	-0.1487	-0.0901	-0.1282	-0.0749	-0.0252	-0.1182	-0.1069	-0.1013	-0.1262
('EIF4G3', 'chr1-20728758-20733890')	0.1507	0.1958	0.1799	0.178	0.2198	0.1457	0.0986	0.2217	0.2877	0.1723	0.2318	0.1532	0.2948	0.209	0.2072	0.1809	0.2109	0.1887
('EIF4G3', 'chr1-20872973-20874010')	-0.1017	-0.1177	-0.1087	-0.1196	-0.1076	-0.0177	-0.0938	-0.0705	-0.0762	-0.1487	-0.0936	-0.1275	-0.0672	0.0516	-0.1101	-0.0967	-0.1045	-0.1344
('EIF4G3', 'chr1-20928094-20928573')	-0.1032	-0.1197	-0.1172	-0.1222	-0.1086	-0.0781	-0.1277	-0.0828	-0.0841	-0.1487	-0.0973	-0.127	-0.0725	-0.0912	-0.1245	-0.0852	-0.1013	-0.1326
('EIF4G3', 'chr1-21090554-21091560')	-0.1023	-0.1174	-0.1172	-0.1222	-0.0995	0.0599	-0.023	-0.0323	-0.0691	-0.1487	-0.0899	-0.1224	-0.0738	-0.0342	-0.1245	-0.0345	-0.0971	-0.13
('EIF4G3', 'chr1-21150013-21151052')	-0.1024	-0.121	-0.116	-0.1219	-0.1086	-0.047	-0.1637	-0.0578	-0.0872	-0.1487	-0.0916	-0.127	-0.0726	-0.0912	-0.1212	-0.1061	-0.1013	-0.1456
('EIF4G3', 'chr1-21165613-21166170')	-0.1039	-0.1198	-0.1172	-0.1215	-0.1063	-0.0697	-0.1544	-0.053	-0.0665	-0.1487	-0.0897	-0.1084	-0.065	-0.0912	-0.1268	-0.0751	-0.1013	-0.1272
('EIF4G3', 'chr1-21216810-21218368')	-0.059	-0.0481	-0.082	-0.0858	-0.0774	-0.0752	-0.1531	0.0207	-0.0394	-0.1495	-0.0539	-0.0938	0.0391	0.0779	-0.0463	-0.098	-0.0959	-0.1334
('EIF4G3', 'chr1-21231931-21232566')	-0.0752	-0.0615	-0.0978	-0.0916	-0.0829	-0.0938	-0.165	-0.0632	-0.0611	-0.1487	-0.0879	-0.1156	-0.0695	-0.0912	-0.0836	-0.0974	-0.0983	-0.1287
('EIF4G3', 'chr1-21258233-21258719')	-0.0921	-0.0919	-0.0899	-0.1031	-0.1066	-0.104	-0.1833	-0.0297	-0.0824	-0.1487	-0.1013	-0.1303	-0.0672	-0.0912	-0.1016	-0.109	-0.1013	-0.1344
('EIF4G3', 'chr1-21261323-21263119')	-0.0866	-0.0971	-0.1001	-0.1077	-0.0912	0.1547	-0.0222	0.0428	-0.0726	-0.137	-0.0739	-0.1064	-0.0635	-0.0912	-0.1099	0.0094	-0.094	-0.1329
('EIF4G3', 'chr1-21278846-21281623')	-0.0016	0.0201	0.0355	-0.0706	0.0072	0.0082	-0.0208	-0.0735	-0.0001	-0.0997	-0.0501	0.0366	-0.044	0.0199	-0.0517	-0.0536	0.0493	-0.1105
('EIF4G3', 'chr1-21287896-21301043')	0.4126	0.4459	0.4848	0.3959	0.4532	0.2516	0.196	0.2448	0.443	0.5278	0.5113	0.2349	0.5071	0.2298	0.4646	0.241	0.3674	0.307
('EIF4G3', 'chr1-21306994-21309086')	-0.0128	-0.0342	-0.067	-0.0442	-0.0065	-0.0734	-0.1422	-0.0349	-0.0625	-0.1323	-0.0767	-0.037	-0.0681	-0.0912	-0.0408	-0.0974	0.0791	-0.142
('EIF4G3', 'chr1-21312537-21313534')	-0.0756	-0.1125	-0.1187	-0.1081	-0.1029	-0.0885	-0.1647	-0.0709	-0.0797	-0.1487	-0.0942	-0.1123	-0.0715	-0.0252	-0.0831	-0.107	-0.1013	-0.103
('EIF4G3', 'chr1-21317028-21318008')	-0.0979	-0.1096	-0.1084	-0.1126	-0.1022	0.086	-0.0996	-0.0524	-0.0796	-0.1487	-0.0872	-0.1162	-0.0691	-0.0912	-0.1156	-0.0728	-0.0619	-0.1344
('EIF4G3', 'chr1-21322123-21327572')	0.1266	0.1122	0.0603	0.1393	0.0038	0.201	0.1306	0.1262	0.2392	0.0304	0.186	-0.0029	0.1783	0.1635	0.0686	0.1604	-0.0208	0.2012
('EIF4G3', 'chr1-21329164-21330299')	0.114	0.0146	0.0159	0.0409	-0.0776	-0.0937	-0.1587	-0.0333	-0.0037	-0.0898	-0.0476	-0.1174	0.0247	-0.0252	-0.0094	-0.0834	-0.0794	-0.1369
('EIF4G3', 'chr1-21781398-21784452')	0.3591	0.3496	0.3856	0.3513	0.4128	0.2236	0.1724	0.2486	0.3287	0.4239	0.3743	0.4005	0.3625	0.2107	0.3951	0.2057	0.3713	0.247
('EIF4G3', 'chr1-21936070-21938083')	0.1653	0.1206	0.0868	0.184	-0.0255	0.0396	-0.0262	0.2537	0.0775	-0.0102	0.0824	0.0203	0.126	0.1888	0.083	0.1756	-0.0219	0.1903
('EIF4G3', 'chr1-21956693-21957766')	0.1385	0.0924	0.043	0.1269	-0.0598	-0.1055	-0.1762	0.0508	-0.0793	-0.1446	-0.0888	-0.1122	-0.0758	-0.1147	0.0569	-0.1051	-0.0858	-0.1182
('HSPG2', 'chr1-21936070-21938083')	0.1187	-0.0155	-0.1826	0.184	-0.6615	-0.2887	-0.4144	0.2811	-0.1968	-0.5453	-0.2098	-0.3938	-0.054	0.2109	-0.1886	0.1992	-0.7327	0.2408
('HSPG2', 'chr1-21781398-21784452')	0.3348	0.2991	0.2596	0.3777	0.1274	0.1264	0.1014	0.2503	0.1745	0.1674	0.2065	0.1887	0.2383	0.2278	0.2315	0.2546	0.0668	0.3039
('HSPG2', 'chr1-22142020-22143720')	-0.3314	-0.3504	-0.3471	-0.2668	-0.4654	-0.6533	-0.6399	-0.2489	-0.1974	-0.2711	-0.2138	-0.3312	-0.1454	0.1916	-0.391	-0.3083	-0.6561	-0.2512
('HSPG2', 'chr1-21278846-21281623')	-0.2938	-0.237	-0.2605	-0.3802	-0.3863	-0.311	-0.2656	-0.441	-0.4048	-0.6319	-0.5172	-0.2163	-0.4985	-0.2408	-0.4611	-0.3359	-0.3493	-0.3875
('HSPG2', 'chr1-21322123-21327572')	0.0213	-0.0065	-0.1461	0.0914	-0.3338	0.1024	0.0501	0.0008	0.0682	-0.2228	-0.0153	-0.3464	-0.0306	0.1474	-0.1319	0.1718	-0.3534	0.2261
('HSPG2', 'chr1-21364801-21365523')	-0.5411	-0.607	-0.6593	-0.5073	-0.8564	-0.5893	-0.4492	-0.4616	-0.4303	-0.7181	-0.2081	-0.7705	-0.2761	-0.5582	-0.6765	-0.4463	-0.8713	-0.401
('HSPG2', 'chr1-21368345-21369092')	-0.4179	-0.4726	-0.5003	-0.4005	-0.5637	-0.5258	-0.6708	-0.4598	-0.5156	-0.7398	-0.4658	-0.6412	-0.5135	-0.35	-0.5086	-0.4611	-0.7014	-0.3395
('HSPG2', 'chr1-21761047-21762501')	-0.5479	-0.6093	-0.5618	-0.5207	-0.8537	-0.5694	-0.663	-0.306	-0.213	-0.5701	-0.3951	-0.7563	-0.2474	0.1043	-0.5525	-0.3075	-0.9198	-0.4747
('HSPG2', 'chr1-21764460-21765138')	-0.5602	-0.6236	-0.6925	-0.5364	-0.8778	-0.3414	-0.6715	-0.2883	-0.7549	-0.8128	-0.6946	-0.7756	-0.6659	-0.5522	-0.6996	-0.3889	-0.9198	-0.4783
('HSPG2', 'chr1-21767889-21769030')	-0.5565	-0.6121	-0.6949	-0.4974	-0.8369	0.0286	-0.1457	-0.2036	-0.7141	-0.8061	-0.6872	-0.6893	-0.6154	-0.517	-0.6518	0.0897	-0.8639	-0.4122
('HSPG2', 'chr1-21779676-21780692')	-0.4966	-0.5112	-0.5656	-0.5225	-0.73	-0.6574	-0.6493	-0.4454	-0.3483	-0.5423	-0.6191	-0.7917	-0.2622	0.0398	-0.4703	-0.5118	-0.7597	-0.4464
('HSPG2', 'chr1-21788140-21788599')	-0.5628	-0.6091	-0.6934	-0.5389	-0.8748	-0.6268	-0.6852	-0.41	-0.7263	-0.8298	-0.7234	-0.7573	-0.6659	-0.5522	-0.707	-0.4879	-0.9198	-0.4773
('HSPG2', 'chr1-21791317-21792121')	-0.5507	-0.5887	-0.6806	-0.5328	-0.8708	-0.3851	-0.5096	-0.149	-0.5757	-0.752	-0.7112	-0.6982	-0.4716	0.1924	-0.6924	-0.1774	-0.8021	-0.4773
('HSPG2', 'chr1-21852216-21853307')	-0.5637	-0.6189	-0.6756	-0.5289	-0.8865	-0.619	-0.599	-0.2641	-0.3162	-0.8298	-0.6966	-0.7883	-0.2772	-0.2765	-0.696	0.0642	-0.9198	-0.1266
('HSPG2', 'chr1-21865596-21866603')	-0.5417	-0.6156	-0.6848	-0.5322	-0.8835	-0.703	-0.7124	-0.3997	0.0909	-0.8298	-0.087	-0.7912	-0.1932	0.1778	-0.6841	0.1494	-0.9198	0.2363
('HSPG2', 'chr1-21909695-21910299')	-0.5155	-0.6283	-0.6865	-0.4502	-0.8808	-0.6705	-0.7332	0.1446	-0.7209	-0.8298	-0.6848	-0.7706	-0.66	-0.5522	-0.6546	-0.2354	-0.9198	-0.0263
('HSPG2', 'chr1-21913713-21914121')	-0.5661	-0.6208	-0.6785	-0.5001	-0.8865	-0.7265	-0.7946	-0.3451	-0.7549	-0.774	-0.7013	-0.5342	-0.6621	-0.5522	-0.6996	-0.4091	-0.7466	-0.3108
('HSPG2', 'chr1-21956693-21957766')	0.0352	-0.0629	-0.2162	0.0606	-0.7173	-0.7103	-0.7499	-0.1404	-0.6657	-0.6751	-0.6857	-0.7299	-0.6145	-0.5586	-0.2613	-0.468	-0.909	-0.407
('HSPG2', 'chr1-21963765-21964430')	-0.3199	-0.4519	-0.5855	-0.3186	-0.8283	-0.679	-0.7086	-0.154	-0.5213	-0.6864	-0.5714	-0.7164	-0.5336	-0.2765	-0.3285	-0.3207	-0.8499	-0.193
('HSPG2', 'chr1-22048039-22050019')	-0.4532	-0.4991	-0.6445	-0.384	-0.7615	-0.0395	-0.011	-0.311	-0.5831	-0.6189	-0.6369	-0.7171	-0.4803	-0.1031	-0.5892	-0.0354	-0.8305	-0.3892
('HSPG2', 'chr1-22051504-22063258')	0.3005	0.282	0.2327	0.3355	0.1259	0.1566	0.1275	0.206	0.1276	0.1403	0.178	0.1957	0.1934	0.1893	0.2331	0.2493	0.0929	0.2471
('HSPG2', 'chr1-22092258-22092885')	-0.4709	-0.5115	-0.6204	-0.4472	-0.7616	-0.6926	-0.7012	-0.41	-0.2402	-0.6334	-0.4394	-0.7199	-0.3079	-0.3794	-0.4887	-0.3401	-0.9198	-0.4404
('HSPG2', 'chr1-21287896-21301043')	0.34	0.3063	0.2597	0.3848	0.1191	0.1234	0.1038	0.2505	0.1564	0.1499	0.1954	0.0928	0.2342	0.2164	0.2577	0.2988	0.0709	0.3351
('HSPG2', 'chr1-21814189-21816443')	-0.3715	-0.5289	-0.609	-0.3285	-0.8077	-0.2554	-0.2103	0.1566	-0.1562	-0.7367	-0.3257	-0.5236	-0.2867	-0.5522	-0.5771	0.1488	-0.7137	0.1238
('HSPG2', 'chr1-21818608-21819101')	-0.509	-0.5809	-0.6771	-0.4954	-0.8257	-0.5829	-0.6968	-0.2615	-0.5599	-0.8298	-0.6595	-0.7752	-0.5408	-0.2765	-0.6787	-0.3033	-0.9198	-0.3506
('HSPG2', 'chr1-21823482-21824138')	-0.5642	-0.6209	-0.6934	-0.5332	-0.8865	-0.5537	-0.5592	-0.1713	-0.6681	-0.737	-0.7188	-0.7987	-0.6407	-0.5522	-0.7014	-0.3367	-0.9198	-0.4773
('HSPG2', 'chr1-22018572-22020053')	-0.0429	-0.1392	-0.2595	-0.0933	-0.4476	0.0731	0.0163	0.0866	-0.2764	-0.1283	-0.3493	-0.191	-0.2976	-0.5522	-0.1985	0.1316	-0.4901	-0.3024
('HSPG2', 'chr1-22022618-22027879')	0.286	0.2658	0.2151	0.3269	0.1163	0.0805	0.0888	0.2024	0.1154	0.1242	0.1639	0.1701	0.1673	0.1984	0.2217	0.1802	0.0866	0.233
('HSPG2', 'chr1-22030512-22032316')	-0.0732	-0.3922	-0.4186	-0.1854	-0.8518	-0.3751	-0.1967	-0.324	-0.4805	-0.7934	-0.5168	-0.7021	-0.4508	-0.2474	-0.5715	-0.0436	-0.9028	0.0784
('HSPG2', 'chr1-22037395-22043688')	0.286	0.2647	0.2247	0.3211	0.1215	0.0884	0.0927	0.1899	0.1092	0.1316	0.1669	0.1583	0.1705	0.193	0.222	0.1805	0.0619	0.0014
('HSPG2', 'chr1-22044946-22045608')	-0.4768	-0.5267	-0.6282	-0.459	-0.8388	-0.7333	-0.7697	-0.2603	-0.7297	-0.8298	-0.709	-0.7831	-0.5905	-0.5522	-0.5184	-0.5013	-0.7348	-0.4773
('HSPG2', 'chr1-22065773-22070860')	-0.2526	-0.3035	-0.2859	-0.2929	-0.5012	-0.244	-0.3135	-0.248	-0.4006	-0.5952	-0.4006	-0.4981	-0.3767	0.1281	-0.3207	-0.316	-0.429	-0.1876
('HSPG2', 'chr1-22071630-22076719')	-0.303	-0.3114	-0.4014	-0.2379	-0.5945	-0.1047	-0.1247	-0.0008	-0.2518	-0.5414	-0.1674	-0.4257	-0.3758	0.0701	-0.2885	0.0109	-0.4547	-0.0899
('ZBTB40', 'chr1-22451033-22453143')	0.7717	0.7411	0.8135	0.7553	0.7849	0.5069	0.4832	0.6921	0.6334	0.6804	0.8212	0.7711	0.7145	0.6972	0.7552	0.451	0.8105	0.3855
('ZBTB40', 'chr1-22641949-22642416')	-0.352	-0.4066	-0.5318	-0.335	-0.5413	-0.4933	-0.4785	-0.1694	-0.2218	-0.4428	-0.411	-0.6262	-0.5449	-0.3651	-0.5645	-0.3293	-0.324	-0.1542
('ZBTB40', 'chr1-22030512-22032316')	0.2037	-0.2307	-0.1796	-0.0031	-0.5827	-0.1424	0.129	-0.1367	-0.2567	-0.5816	-0.2235	-0.5395	-0.3601	0.0571	-0.3744	0.1909	-0.5096	0.355
('ZBTB40', 'chr1-22048039-22050019')	-0.28	-0.3901	-0.499	-0.2537	-0.5656	0.2999	0.3415	-0.1586	-0.3899	-0.4987	-0.3993	-0.5758	-0.3948	0.2742	-0.4077	0.201	-0.4757	-0.3947
('ZBTB40', 'chr1-22051504-22063258')	0.8037	0.7965	0.8315	0.8056	0.8422	0.5657	0.5537	0.7305	0.6953	0.7677	0.812	0.8491	0.7047	0.548	0.8111	0.6002	0.8561	0.6593
('ZBTB40', 'chr1-22071630-22076719')	-0.0949	-0.1315	-0.2133	-0.0703	-0.4334	0.21	0.2265	0.4294	0.028	-0.4086	0.2586	-0.2605	-0.226	0.4379	-0.0667	0.2697	-0.2204	0.049
('LUZP1', 'chr1-23177267-23178271')	-0.6712	-0.5418	-0.5689	-0.7595	-0.5944	-0.7918	-0.8085	0.1527	0.0395	-0.3193	0.1978	-0.3672	0.0618	-0.9749	-0.731	-0.4915	-0.5798	-0.4039
('LUZP1', 'chr1-23483078-23485239')	0.0377	0.0517	0.0426	0.0055	-0.0088	-0.1707	-0.2477	0.0986	0.1415	0.0533	0.1881	-0.2497	0.1331	0.0053	0.0032	-0.0276	-0.0654	-0.0191
('LUZP1', 'chr1-23742617-23745942')	0.0277	0.0347	0.0291	0.0111	0.022	-0.1018	-0.1375	0.1185	0.1286	0.0189	0.1657	0.0444	0.0912	0.0053	-0.0799	0.0199	0.0086	-0.0415
('LUZP1', 'chr1-21779676-21780692')	-0.6575	-0.545	-0.5507	-0.7635	-0.5924	-0.7053	-0.6256	-0.2811	-0.1685	-0.3865	-0.228	-0.5943	-0.0935	-0.0076	-0.5419	-0.5381	-0.6123	-0.606
('LUZP1', 'chr1-22104621-22106055')	-0.3445	-0.328	-0.3027	-0.3714	-0.3187	-0.777	-0.7216	-0.1562	-0.2066	-0.5007	-0.2122	-0.267	-0.225	-0.1152	-0.1073	-0.6553	-0.3485	-0.4791
('LUZP1', 'chr1-22704427-22704874')	-0.7867	-0.7197	-0.7519	-0.807	-0.7585	-0.6483	-0.7428	-0.2288	-0.3658	-0.631	-0.2603	-0.6011	-0.345	-0.9751	-0.8537	-0.5404	-0.7689	-0.4525
('LUZP1', 'chr1-22976372-22976815')	-0.761	-0.669	-0.6456	-0.8255	-0.6768	-0.7291	-0.8548	-0.2459	-0.3362	-0.6386	-0.2391	-0.5829	-0.32	-0.9751	-0.7641	-0.5094	-0.7079	-0.2676
('LUZP1', 'chr1-23010984-23011508')	-0.8013	-0.7267	-0.7596	-0.8548	-0.7522	-0.6616	-0.6997	-0.2444	-0.3695	-0.6386	-0.2568	-0.6118	-0.3297	-0.1152	-0.8537	-0.5128	-0.7572	-0.0321
('LUZP1', 'chr1-23029349-23029766')	-0.797	-0.7334	-0.7596	-0.8506	-0.7628	-0.6963	-0.8035	-0.2837	-0.3453	-0.6386	-0.2547	-0.6131	-0.3394	-0.9751	-0.836	-0.2994	-0.7689	-0.6212
('LUZP1', 'chr1-23098650-23099207')	-0.5704	-0.4947	-0.4279	-0.6099	-0.4708	-0.7806	-0.8434	-0.1854	-0.2888	-0.4185	-0.1981	-0.3659	-0.2754	-0.9751	-0.4957	-0.4892	-0.6357	-0.5814
('LUZP1', 'chr1-23100149-23100792')	-0.7281	-0.5761	-0.1483	-0.7893	-0.4758	-0.7497	-0.7956	-0.2877	-0.3756	-0.0983	-0.262	-0.2967	-0.3477	-0.9751	-0.8359	-0.4305	-0.4054	-0.6104
('LUZP1', 'chr1-23103044-23104020')	-0.5041	-0.3245	-0.1298	-0.6956	-0.274	-0.7902	-0.6228	-0.2476	-0.3514	-0.012	-0.239	-0.1369	-0.3346	-0.9751	-0.2957	-0.4593	-0.34	-0.6055
('LUZP1', 'chr1-23108994-23109197')	-0.7956	-0.6988	-0.625	-0.8548	-0.7594	-0.8681	-0.8878	-0.2577	-0.3773	-0.2404	-0.2603	-0.6098	-0.345	-0.9751	-0.7346	-0.7275	-0.7689	-0.6721
('LUZP1', 'chr1-23110568-23112112')	-0.5727	-0.4243	-0.2675	-0.7283	-0.097	-0.8064	-0.8086	-0.2577	-0.3373	-0.0587	-0.2619	0.0173	-0.3026	-0.9751	-0.3189	-0.5228	-0.0617	-0.6672
('LUZP1', 'chr1-23113907-23114709')	-0.7025	-0.6424	-0.6619	-0.7385	-0.6163	-0.7659	-0.6018	-0.2577	-0.2771	-0.3381	-0.2235	-0.5274	-0.3075	-0.9751	-0.7139	-0.4188	-0.614	-0.5571
('LUZP1', 'chr1-23115370-23115725')	-0.8054	-0.7238	-0.7313	-0.8378	-0.7594	-0.8017	-0.7931	-0.2577	-0.3568	-0.6294	-0.2268	-0.6102	-0.3297	-0.9751	-0.8036	-0.6826	-0.7653	-0.6721
('LUZP1', 'chr1-23118705-23120205')	-0.4732	-0.1684	-0.011	-0.5552	-0.1582	-0.6524	-0.4896	-0.2013	-0.313	-0.1348	-0.2127	-0.0739	-0.3221	-0.9751	-0.1653	-0.4616	-0.2528	-0.5385
('LUZP1', 'chr1-23216743-23217669')	-0.6739	-0.5767	-0.6567	-0.6327	-0.6748	-0.8447	-0.7465	-0.1296	-0.3061	-0.4347	-0.2134	-0.5998	-0.234	-0.9751	-0.7547	-0.5339	-0.7107	-0.6216
('LUZP1', 'chr1-23282739-23283440')	-0.8052	-0.7333	-0.7506	-0.8459	-0.7552	-0.4255	-0.2207	-0.2493	-0.3773	-0.6386	-0.2589	-0.6222	-0.3302	-0.9751	-0.8401	-0.1663	-0.7689	-0.6735
('LUZP1', 'chr1-23566877-23569342')	-0.2758	-0.3608	-0.3883	-0.2023	-0.5144	-0.103	-0.1389	0.0289	0.0889	-0.4168	0.1537	-0.4821	-0.0222	-0.0197	-0.5826	-0.0296	-0.6329	-0.0917
('LUZP1', 'chr1-23574091-23574812')	-0.6178	-0.6207	-0.6612	-0.4832	-0.6517	-0.7176	-0.7385	-0.2808	-0.2408	-0.5748	-0.0249	-0.5842	-0.1764	-0.8072	-0.6823	-0.635	-0.6864	-0.5935
('LUZP1', 'chr1-24567936-24568432')	-0.6001	-0.6286	-0.6813	-0.6847	-0.715	-0.7932	-0.7925	-0.1707	-0.3407	-0.5801	-0.2537	-0.5434	-0.2707	-0.919	-0.7388	-0.5921	-0.7093	-0.4019
('LUZP1', 'chr1-24572273-24572949')	-0.6787	-0.6396	-0.5969	-0.5709	-0.6273	-0.6483	-0.7231	-0.2032	-0.2289	-0.5892	-0.1801	-0.5391	-0.3003	-0.8043	-0.772	-0.4811	-0.6491	-0.123
('LUZP1', 'chr1-24762173-24762984')	-0.7408	-0.6779	-0.6868	-0.7836	-0.6992	-0.2773	-0.3868	-0.2649	-0.3257	-0.5822	-0.1906	-0.565	-0.2507	-0.8375	-0.8121	-0.437	-0.7108	-0.5628
('LUZP1', 'chr1-22885111-22885535')	-0.8082	-0.7111	-0.7343	-0.8548	-0.569	-0.7732	-0.7743	-0.2469	-0.3239	-0.4179	-0.2603	-0.2684	-0.345	-0.9751	-0.8537	-0.5478	-0.6395	-0.6622
('LUZP1', 'chr1-23018721-23020771')	-0.0141	0.003	-0.0464	-0.0058	-0.0351	-0.1524	-0.1738	0.1372	0.0917	-0.008	0.1329	0.0069	0.1167	0.0043	-0.0067	-0.0714	0.0481	0.0196
('LUZP1', 'chr1-23167232-23170333')	0.0159	0.0208	0.0264	-0.003	0.0069	-0.0217	-0.0217	0.1286	0.1125	0.0644	0.1837	-0.0158	0.1354	0.0035	0.0169	0.0339	-0.0146	0.0532
('LUZP1', 'chr1-23184293-23185095')	-0.5386	-0.5943	-0.4926	-0.5762	-0.4476	-0.8076	-0.7524	-0.2444	-0.325	-0.3673	-0.1863	-0.4489	-0.325	-0.9751	-0.6937	-0.5479	-0.2964	-0.582
('LUZP1', 'chr1-23288220-23288621')	-0.8082	-0.737	-0.7596	-0.8548	-0.7562	-0.7346	-0.5794	-0.2223	-0.3798	-0.6386	-0.2603	-0.6244	-0.345	-0.9751	-0.8537	-0.4802	-0.7689	-0.6721
('LUZP1', 'chr1-23340786-23345671')	0.0441	0.0577	0.0526	0.0271	0.0588	0.0208	0.0191	0.1355	0.1499	0.0705	0.2154	0.1099	0.1532	0.0037	0.0322	0.0442	0.0657	0.0565
('LUZP1', 'chr1-23367356-23370204')	0.0426	0.0598	0.052	0.0305	0.0542	0.0191	0.0194	0.134	0.1461	0.0699	0.2156	0.0917	0.1526	0.0044	0.033	0.0407	0.056	0.0544
('LUZP1', 'chr1-23377255-23378906')	-0.6863	-0.6652	-0.6417	-0.7171	-0.7084	-0.1758	-0.1395	-0.278	-0.2242	-0.5556	-0.2244	-0.5921	-0.1896	-0.1035	-0.7544	-0.0499	-0.7213	-0.244
('LUZP1', 'chr1-23401947-23404401')	-0.4417	-0.4889	-0.4305	-0.5139	-0.6205	-0.0448	-0.0443	-0.0074	-0.2542	-0.4084	-0.2179	-0.5605	-0.1427	-0.9751	-0.7038	0.019	-0.6319	-0.2657
('LUZP1', 'chr1-23421849-23425585')	-0.0119	-0.1159	-0.2207	0.0115	-0.4952	-0.3496	-0.3815	-0.0527	-0.1936	-0.4513	-0.1347	-0.4404	-0.1022	-0.0366	-0.3171	-0.0874	-0.5592	-0.0103
('LUZP1', 'chr1-23524020-23534366')	0.0374	0.0595	0.0507	0.0265	0.0586	0.0188	0.019	0.1372	0.1462	0.0716	0.2087	0.1019	0.1468	0.0033	0.0241	0.041	0.0316	0.0455
('LUZP1', 'chr1-23537106-23537919')	-0.7534	-0.668	-0.6947	-0.7837	-0.6953	-0.3616	-0.3478	-0.2811	-0.3307	-0.6134	-0.2577	-0.5509	-0.3323	-0.9289	-0.7876	-0.3965	-0.629	-0.4908
('LUZP1', 'chr1-23539313-23540632')	-0.0654	-0.0178	-0.0107	-0.039	-0.0769	-0.1085	-0.1148	0.1004	0.1211	0.0332	0.1525	-0.2227	0.1362	0.001	-0.0474	-0.0541	-0.175	0.0262
('LUZP1', 'chr1-23553428-23562814')	0.0545	0.0755	0.071	0.039	0.0661	0.0233	0.0201	0.2734	0.2212	0.0634	0.2896	0.0877	0.2356	0.0078	0.0423	0.0736	0.0456	0.0863
('LUZP1', 'chr1-23611700-23614614')	-0.0884	-0.0266	-0.0575	-0.1448	-0.3605	-0.7342	-0.8107	-0.0001	0.0475	-0.0101	0.0453	-0.5665	0.084	0.0044	-0.0939	-0.6003	-0.5557	0.0393
('LUZP1', 'chr1-23628796-23629551')	-0.4764	-0.5772	-0.5849	-0.4611	-0.6474	-0.7115	-0.7439	-0.2388	-0.0568	-0.5645	0.0515	-0.5851	-0.0996	-0.8071	-0.6467	-0.6267	-0.6874	-0.5584
('LUZP1', 'chr1-23789615-23803017')	0.0438	0.0622	0.0581	0.029	0.0549	0.0204	0.018	0.1346	0.1493	0.0737	0.2142	0.0923	0.1479	0.0025	0.0337	0.0377	0.0605	0.0552
('LUZP1', 'chr1-23978802-23981622')	0.0498	0.0651	0.0614	0.0333	0.0618	0.0176	0.0214	0.1531	0.1594	0.0668	0.2274	0.1298	0.1554	0.0051	0.0439	0.0417	0.074	0.0563
('ID3', 'chr1-23553428-23562814')	0.5468	0.4455	0.4064	0.5122	0.3587	0.2668	0.2809	0.3594	0.5022	0.2573	0.516	0.2034	0.4264	0.3467	0.4462	0.3172	0.2837	0.3389
('ID3', 'chr1-23691167-23692996')	0.149	0.16	0.1792	0.155	0.1674	0.1371	0.1268	0.1389	0.1519	0.1402	0.187	0.1578	0.1647	0.2028	0.1585	0.1326	0.1729	0.1422
('ID3', 'chr1-23742617-23745942')	0.1703	0.1787	0.1761	0.1645	0.1683	0.0733	0.0686	0.1627	0.1818	0.123	0.1512	0.1337	0.1691	0.1659	0.1611	0.1457	0.1502	0.1323
('ID3', 'chr1-22048039-22050019')	-0.0112	-0.0206	-0.0403	-0.01	-0.0569	0.1037	0.1303	-0.0196	-0.0105	-0.0729	-0.0147	-0.1647	-0.0021	0.1096	-0.0227	0.0623	-0.0857	-0.0338
('ID3', 'chr1-22051504-22063258')	0.3097	0.3258	0.3424	0.309	0.365	0.1959	0.2097	0.16	0.2557	0.321	0.3438	0.2744	0.295	0.1647	0.3247	0.1852	0.3555	0.2114
('ID3', 'chr1-23340786-23345671')	0.2595	0.2538	0.2427	0.2475	0.2495	0.204	0.2087	0.1959	0.2453	0.2004	0.2668	0.2463	0.2191	0.2454	0.2546	0.194	0.2894	0.2044
('ID3', 'chr1-23496804-23498413')	0.0478	0.0186	0.0067	0.0235	-0.0008	0.0385	0.0804	-0.0005	0.0535	0.0431	0.0374	-0.1498	0.0345	-0.0366	0.0374	0.0185	-0.09	-0.0079
('ID3', 'chr1-23524020-23534366')	0.2198	0.265	0.2532	0.1965	0.2537	0.2048	0.22	0.1939	0.2309	0.2107	0.2151	0.1992	0.2188	0.2681	0.2481	0.2016	0.228	0.2695
('ID3', 'chr1-23537106-23537919')	-0.0213	-0.0333	-0.0384	-0.0233	-0.062	-0.0242	-0.0114	-0.063	-0.0204	-0.0982	-0.0199	-0.1813	-0.0304	-0.0295	-0.0343	-0.044	-0.0817	-0.0445
('ID3', 'chr1-23544443-23545422')	0.0146	0.0063	-0.0007	0.0189	-0.0349	-0.0602	-0.0395	0.0061	0.0112	0.0024	0.0349	-0.1688	-0.0023	0.0128	0.0521	-0.0458	-0.0463	-0.0572
('ID3', 'chr1-23566877-23569342')	0.0363	0.0096	0.009	0.0496	-0.0498	0.0877	0.0771	0.0966	0.1341	-0.0322	0.1309	-0.1663	0.0732	0.0398	-0.0084	0.1004	-0.1161	0.0836
('ID3', 'chr1-23574091-23574812')	-0.0233	-0.0337	-0.0457	-0.0048	-0.0635	-0.096	-0.09	-0.0629	-0.0021	-0.1007	0.045	-0.1957	0.0055	-0.0351	-0.0334	-0.0856	-0.118	-0.0549
('ID3', 'chr1-23577030-23578727')	0.0595	0.0152	-0.0127	0.0527	-0.0457	-0.0776	-0.0842	-0.0198	0.1083	-0.0985	0.139	-0.2019	0.0883	0.1557	0.0209	0.0626	-0.0788	0.0289
('ID3', 'chr1-23590259-23593877')	0.0768	0.0777	0.069	0.0696	0.032	-0.0731	-0.0264	-0.0054	0.114	0.1119	0.1411	-0.1745	0.0833	-0.0366	0.0968	-0.0519	-0.0794	-0.0149
('ID3', 'chr1-23594553-23596183')	0.0626	-0.0031	-0.0025	0.0772	-0.0556	-0.0867	-0.0717	-0.0276	0.0957	-0.0785	0.1103	-0.1983	0.106	0.0439	0.0263	-0.0421	-0.1224	-0.0134
('ID3', 'chr1-23600194-23603096')	0.2332	0.1644	0.156	0.1998	0.0401	-0.0824	-0.0784	-0.0138	0.0454	0.007	0.0349	-0.2005	0.0454	0.1645	0.1679	-0.0517	-0.041	0.0553
('ID3', 'chr1-23606768-23607965')	0.1007	0.0269	0.0173	0.0682	-0.0566	-0.0963	-0.0822	-0.0449	0.0256	-0.0479	0.0393	-0.1991	0.0466	-0.0366	0.0189	-0.069	-0.1224	-0.0464
('ID3', 'chr1-23611700-23614614')	0.0982	0.1333	0.1176	0.0781	0.0117	-0.0835	-0.0835	0.0771	0.123	0.1222	0.078	-0.1892	0.1567	0.2135	0.1282	-0.0659	-0.0914	0.1803
('ID3', 'chr1-23615606-23621287')	0.2456	0.2501	0.2379	0.2326	0.1061	-0.0732	-0.0814	0.0991	0.1744	0.1685	0.2194	-0.1447	0.168	0.17	0.2539	-0.0471	-0.0018	0.1201
('ID3', 'chr1-23626835-23628288')	0.1534	0.084	0.0853	0.1021	-0.0373	-0.0985	-0.0952	-0.0356	0.0658	-0.0914	0.0716	-0.1985	0.0765	0.1662	0.0438	-0.067	-0.1213	0.0001
('ID3', 'chr1-23628796-23629551')	-0.0015	-0.0326	-0.0386	-0.0056	-0.066	-0.0963	-0.0913	-0.0458	0.0535	-0.097	0.072	-0.196	0.0458	-0.0351	-0.026	-0.0818	-0.1181	-0.055
('ID3', 'chr1-23634518-23635903')	0.0712	0.0629	0.0612	0.0594	-0.0121	-0.0584	-0.0656	-0.0244	0.0215	-0.0036	0.0671	-0.1658	0.0389	-0.0601	0.0639	-0.0461	-0.0876	-0.0302
('ID3', 'chr1-23637113-23638201')	0.0516	0.0391	0.0007	0.0665	-0.0003	-0.0387	-0.0388	0.0181	0.0675	-0.0622	0.1004	-0.1381	0.0611	0.0748	0.073	-0.0448	-0.0986	0.0035
('ID3', 'chr1-23907708-23913996')	0.0146	-0.0094	-0.0222	0.0733	0.1023	0.0985	0.1645	0.1143	0.1896	0.1118	0.2239	0.0555	0.1693	0.1406	0.0049	0.1272	0.1558	0.1731
('ID3', 'chr1-23930778-23931641')	-0.029	-0.0369	-0.0438	-0.0336	-0.0697	-0.071	-0.0661	-0.0676	0.0653	-0.0981	0.0513	-0.1806	0.0691	-0.0589	-0.031	-0.0726	-0.1198	-0.0284
('ID3', 'chr1-23963516-23965814')	-0.0002	-0.0112	-0.0191	0.0068	-0.0364	-0.0232	0.017	0.0076	0.0209	-0.0415	0.0279	-0.124	0.0098	0.1667	0.0233	-0.0443	-0.0527	0.0769
('ID3', 'chr1-24391047-24393686')	0.0914	0.1149	0.094	0.0641	0.1187	-0.0214	-0.0649	0.0256	0.1683	0.0168	0.0619	-0.1485	0.1611	0.1805	0.0965	-0.003	0.021	0.1404
('RPL11', 'chr1-23691167-23692996')	0.4664	0.4702	0.6023	0.4512	0.4838	0.4524	0.3922	0.5052	0.4053	0.3966	0.5584	0.5323	0.5307	0.6728	0.5255	0.413	0.544	0.3761
('RPL11', 'chr1-23777561-23779391')	0.6278	0.5949	0.6077	0.5933	0.5845	0.4229	0.5283	0.2013	0.624	0.5918	0.6838	0.6484	0.6057	0.514	0.6725	0.4128	0.7226	0.5532
('RPL11', 'chr1-23957756-23961456')	0.6027	0.6232	0.6888	0.5469	0.6196	0.4846	0.5112	0.5027	0.4222	0.5241	0.4992	0.6541	0.4643	0.546	0.6258	0.4414	0.6475	0.4847
('RPL11', 'chr1-23742617-23745942')	0.5926	0.5771	0.6073	0.5723	0.5537	0.2086	0.1418	0.5698	0.617	0.4668	0.5968	0.4776	0.5624	0.6803	0.4422	0.4698	0.4303	0.3546
('RPL11', 'chr1-23539313-23540632')	0.3513	0.4421	0.4543	0.418	0.2903	0.2156	0.1863	0.5291	0.604	0.4696	0.5655	-0.0754	0.6934	0.5937	0.4566	0.3033	0.0433	0.4974
('RPL11', 'chr1-23544443-23545422')	-0.2946	-0.3349	-0.2962	-0.3045	-0.4842	-0.5028	-0.4245	-0.1605	-0.4477	-0.2509	-0.2431	-0.6102	-0.4727	-0.1984	-0.0802	-0.4798	-0.3215	-0.81
('RPL11', 'chr1-23566877-23569342')	-0.1009	-0.2777	-0.2346	0.0375	-0.5535	0.2663	0.1409	0.395	0.5113	-0.4888	0.5588	-0.6323	0.2256	0.1996	-0.4644	0.2808	-0.7192	0.1186
('RPL11', 'chr1-23574091-23574812')	-0.6613	-0.6732	-0.6767	-0.4318	-0.6538	-0.716	-0.74	-0.7744	-0.4489	-0.7872	0.0478	-0.752	-0.3042	-0.5873	-0.6718	-0.7849	-0.7458	-0.8209
('RPL11', 'chr1-23637113-23638201')	-0.2306	-0.2477	-0.3721	-0.121	-0.3151	-0.3951	-0.4305	-0.1037	-0.0701	-0.5319	0.1027	-0.5475	-0.0206	0.0887	-0.0384	-0.4792	-0.7135	-0.4208
('RPL11', 'chr1-23907708-23913996')	-0.3589	-0.487	-0.448	0.0391	0.2153	0.2796	0.4883	0.4587	0.4768	0.2175	0.5658	0.2305	0.5177	0.4051	-0.3731	0.3964	0.4812	0.5092
('RPL11', 'chr1-23615606-23621287')	0.6306	0.6276	0.6842	0.5758	0.2181	-0.5782	-0.6851	0.4016	0.4215	0.5406	0.5482	-0.5414	0.5192	0.5105	0.646	-0.5092	-0.2011	0.2838
('RPL11', 'chr1-24466681-24467030')	-0.7247	-0.6969	-0.6279	-0.7152	-0.7173	-0.6943	-0.6671	-0.7608	-0.7993	-0.7249	-0.679	-0.6716	-0.7636	-0.7981	-0.7147	-0.6101	-0.7266	-0.7205
('RPL11', 'chr1-24639843-24644453')	0.6171	0.6411	0.6889	0.5895	0.6654	0.6839	0.7007	0.636	0.6731	0.684	0.7326	0.807	0.6912	0.4833	0.6704	0.5741	0.7065	0.4679
('PITHD1', 'chr1-23777561-23779391')	0.1913	0.1579	0.1418	0.1699	0.1598	0.0095	0.0997	-0.1513	0.1172	0.1745	0.1639	0.1838	0.0915	0.0448	0.2045	0.0159	0.2423	0.1042
('PITHD1', 'chr1-23867069-23870166')	0.1816	0.1768	0.1708	0.1666	0.1819	0.0321	0.0808	0.0466	0.091	0.1627	0.1028	0.1785	0.0653	0.0733	0.1841	0.0067	0.2038	0.0843
('PITHD1', 'chr1-23957756-23961456')	0.1955	0.1895	0.1878	0.1592	0.1933	0.0904	0.1177	0.0669	0.086	0.1939	0.1115	0.2138	0.0765	0.0805	0.2017	0.0697	0.2184	0.1032
('PITHD1', 'chr1-23539313-23540632')	0.1038	0.1144	0.1029	0.107	0.0657	0.0025	0.0194	0.0673	0.1245	0.1396	0.1313	-0.0524	0.1382	0.1172	0.1348	0.0081	0.0255	0.0932
('PITHD1', 'chr1-23544443-23545422')	-0.0892	-0.1301	-0.1583	-0.1058	-0.1473	-0.2101	-0.1462	-0.2285	-0.195	-0.0788	-0.1079	-0.1878	-0.2244	-0.1806	-0.0256	-0.2242	-0.0849	-0.249
('PITHD1', 'chr1-23807193-23808204')	-0.2142	-0.2441	-0.2498	-0.2043	-0.2348	-0.0851	-0.0569	-0.1009	-0.243	-0.1831	-0.1964	-0.234	-0.3194	-0.3493	-0.2017	-0.1466	-0.1894	-0.2552
('PITHD1', 'chr1-23809444-23811688')	0.0356	-0.0308	-0.0524	-0.0382	-0.0391	0.0175	0.0647	0.052	0.0524	0.0248	0.0496	-0.0225	0.0552	-0.1411	-0.0198	0.0117	-0.105	-0.0661
('PITHD1', 'chr1-23823986-23826489')	0.1357	0.1402	0.12	0.1172	0.1421	0.0066	0.0221	0.0366	0.0586	0.0808	0.0633	0.1239	0.0713	0.076	0.1396	0.0208	0.2006	0.0805
('PITHD1', 'chr1-23894835-23898063')	-0.1651	-0.2269	-0.253	-0.1136	-0.1526	0.034	0.0492	-0.0904	-0.1356	-0.1522	-0.1182	-0.1575	-0.1399	-0.3493	-0.1972	-0.0533	-0.1563	-0.1203
('PITHD1', 'chr1-23899086-23899445')	-0.2199	-0.2559	-0.2584	-0.2257	-0.2191	-0.2868	-0.208	-0.1769	-0.2735	-0.2022	-0.2174	-0.2413	-0.3194	-0.3493	-0.2242	-0.2706	-0.1492	-0.2592
('PITHD1', 'chr1-23902614-23903369')	-0.2106	-0.2392	-0.2619	-0.2074	-0.2032	-0.1959	-0.1889	-0.3472	-0.1148	-0.1975	-0.0937	-0.1493	-0.2534	-0.0284	-0.2214	-0.2086	-0.1714	-0.213
('PITHD1', 'chr1-23907708-23913996')	-0.1074	-0.1745	-0.1943	-0.007	0.0401	0.0206	0.1053	0.0296	0.0946	0.0734	0.1255	0.0601	0.0867	0.0142	-0.1061	0.0443	0.142	0.103
('PITHD1', 'chr1-23915935-23917403')	-0.1529	-0.2228	-0.2647	-0.0976	-0.1311	-0.0203	0.04	-0.0238	0.0385	0.0038	0.0794	-0.0921	0.0344	-0.3493	-0.1846	0.0121	-0.1368	-0.0148
('PITHD1', 'chr1-23919938-23920372')	-0.2192	-0.2461	-0.2647	-0.221	-0.2395	-0.2936	-0.2539	-0.1041	-0.2264	-0.2022	-0.1379	-0.2418	-0.1982	-0.3493	-0.2242	-0.299	-0.1886	-0.2188
('PITHD1', 'chr1-23930778-23931641')	-0.2202	-0.2435	-0.2629	-0.2376	-0.2268	-0.2426	-0.1875	-0.4798	-0.0569	-0.1994	-0.0781	-0.2093	-0.0979	-0.3829	-0.1957	-0.2945	-0.178	-0.1875
('PITHD1', 'chr1-23954829-23955817')	-0.1732	-0.2343	-0.2645	-0.1841	-0.2214	-0.1684	-0.2081	-0.196	-0.1535	-0.2022	-0.1134	-0.2328	-0.1664	-0.1411	-0.1684	-0.1319	-0.1645	-0.1797
('PITHD1', 'chr1-23963516-23965814')	-0.1425	-0.1747	-0.1693	-0.1357	-0.1627	-0.1574	-0.0797	-0.1144	-0.1607	-0.0832	-0.1132	-0.152	-0.1826	0.0554	-0.0925	-0.2307	-0.0841	-0.0259
('PITHD1', 'chr1-23377255-23378906')	-0.1917	-0.2362	-0.2365	-0.1938	-0.2226	-0.0412	0.017	-0.4628	-0.1601	-0.1765	-0.1707	-0.2312	-0.199	-0.1839	-0.1862	0.0011	-0.1761	-0.0937
('PITHD1', 'chr1-23585318-23586184')	-0.2137	-0.2511	-0.2535	-0.2245	-0.2352	-0.0817	-0.1939	-0.4641	-0.2774	-0.2022	-0.2151	-0.2411	-0.3194	-0.3493	-0.2208	-0.2184	-0.1921	-0.2312
('PITHD1', 'chr1-23615606-23621287')	0.1961	0.1849	0.1799	0.1627	0.0482	-0.2282	-0.2137	0.0096	0.0782	0.1582	0.1223	-0.1728	0.0852	0.0727	0.2006	-0.2223	-0.0427	0.0428
('PITHD1', 'chr1-23628796-23629551')	-0.1223	-0.2165	-0.2365	-0.1307	-0.2063	-0.284	-0.2244	-0.267	-0.0297	-0.1888	0.0341	-0.2171	-0.0841	-0.2686	-0.1558	-0.3204	-0.1717	-0.2427
('PITHD1', 'chr1-23691167-23692996')	0.1467	0.1386	0.1522	0.1305	0.1366	0.0823	0.0921	0.0619	0.07	0.1151	0.1226	0.1599	0.0855	0.1237	0.1573	0.0523	0.1826	0.0676
('PITHD1', 'chr1-23723675-23724117')	-0.2217	-0.2553	-0.2596	-0.2355	-0.2423	-0.2653	-0.2366	-0.4641	-0.1521	-0.2002	-0.1746	-0.2411	-0.1944	-0.3493	-0.2242	-0.2928	-0.1921	-0.2365
('PITHD1', 'chr1-23727214-23729044')	-0.2151	-0.2437	-0.2535	-0.2298	-0.2332	-0.079	-0.1086	-0.4641	0.0615	-0.2022	0.0052	-0.236	0.0802	-0.3493	-0.1822	-0.1426	-0.1603	-0.2431
('PITHD1', 'chr1-23742617-23745942')	0.1821	0.1637	0.152	0.1638	0.1519	0.0067	0.0158	0.0768	0.1389	0.1455	0.1482	0.1436	0.1003	0.1469	0.1334	0.073	0.1469	0.0534
('PITHD1', 'chr1-23789615-23803017')	0.2333	0.213	0.1969	0.2155	0.2348	0.1647	0.172	0.0848	0.1856	0.2101	0.2284	0.2568	0.1711	0.1531	0.2367	0.1033	0.2735	0.1421
('PITHD1', 'chr1-23836027-23836428')	-0.2182	-0.2578	-0.2697	-0.2348	-0.2415	-0.2655	-0.2436	-0.4641	-0.2809	-0.2022	-0.2119	-0.2426	-0.3194	-0.3493	-0.1981	-0.2564	-0.1921	-0.2592
('PITHD1', 'chr1-23837879-23839192')	0.0225	-0.0183	-0.0831	0.075	0.0249	-0.1477	-0.1529	0.0204	-0.0468	0.0164	0.0259	-0.0302	-0.0704	-0.0497	0.0429	-0.2671	0.0233	-0.1098
('PITHD1', 'chr1-23888046-23889461')	-0.2127	-0.2495	-0.2662	-0.2276	-0.2372	-0.2574	-0.233	-0.4641	0.0113	-0.1646	0.0463	-0.2345	0.0253	0.0437	-0.2167	-0.3069	-0.1884	-0.1799
('PITHD1', 'chr1-23971998-23972971')	-0.1865	-0.2255	-0.2354	-0.2026	-0.2215	-0.2952	-0.2101	-0.4641	-0.2507	-0.1933	-0.196	-0.1842	-0.2235	-0.3493	-0.1965	-0.2509	-0.1891	-0.2058
('PITHD1', 'chr1-23975620-23978197')	-0.0812	-0.0916	-0.112	-0.0914	-0.0989	-0.2358	-0.2162	-0.4329	-0.1442	-0.0681	-0.1433	-0.1585	-0.2142	-0.3493	-0.13	-0.2847	-0.1015	-0.0587
('PITHD1', 'chr1-23978802-23981622')	0.2257	0.2044	0.1892	0.2038	0.2038	0.1456	0.1667	0.094	0.1872	0.1861	0.2303	0.2853	0.1707	0.1514	0.2312	0.1075	0.2669	0.1438
('PITHD1', 'chr1-24149889-24151476')	-0.0874	-0.1326	-0.1227	-0.0699	-0.1123	-0.2159	-0.178	-0.2557	-0.051	-0.1636	-0.0507	-0.1841	-0.0647	0.0341	-0.1507	-0.2198	-0.0444	-0.1511
('PITHD1', 'chr1-24480553-24484615')	0.2387	0.1732	0.1155	0.2245	0.0706	-0.081	-0.0923	0.0175	-0.0846	0.0902	-0.0383	-0.1085	-0.0429	0.0137	0.1754	-0.0675	-0.0724	0.0761
('IFNLR1', 'chr1-24186819-24188292')	-0.0556	0.0668	-0.0272	-0.0363	0.1463	-0.7489	-0.8875	-0.5857	0.237	-0.1647	0.3523	-0.9143	0.1922	0.4283	0.1107	-0.5116	0.0681	-0.1968
('IFNLR1', 'chr1-24189210-24192359')	-0.6411	-0.597	-0.7261	-0.5359	-0.0079	-0.0017	0.0447	-0.7018	0.3809	-0.7714	0.483	-0.8926	0.3588	0.3149	-0.5938	0.1551	0.208	0.1971
('IFNLR1', 'chr1-24319176-24319933')	-0.6494	-0.5726	-0.6458	-0.5434	-0.6046	-0.9257	-0.9689	-0.6001	-0.5549	-0.7998	-0.4678	-0.9606	-0.476	-0.5066	-0.5814	-0.8123	-0.7232	-0.7487
('IFNLR1', 'chr1-24321212-24323218')	-0.1235	0.0123	0.1191	0.0342	0.1508	-0.4166	-0.6063	0.0854	-0.0516	-0.1392	-0.0269	-0.4368	-0.0762	0.4065	-0.1418	-0.1058	-0.0378	-0.0325
('IFNLR1', 'chr1-24412920-24417548')	0.3833	0.4303	0.3898	0.4416	0.4767	0.2055	0.1738	0.2527	0.4955	0.2772	0.544	0.1301	0.4946	0.7149	0.4592	0.3323	0.4205	0.3443
('IFNLR1', 'chr1-24351346-24351615')	-0.7469	-0.6734	-0.7435	-0.7122	-0.6175	-0.9135	-0.9288	-0.8848	-0.5234	-0.782	-0.4476	-0.9794	-0.5095	-0.1277	-0.6495	-0.8004	-0.6681	-0.7494
('IFNLR1', 'chr1-24372928-24373648')	-0.7529	-0.668	-0.7187	-0.7219	-0.616	-0.898	-0.9448	-0.8848	0.2842	-0.782	0.239	-0.9622	0.2074	0.2238	-0.6444	-0.8457	-0.6747	-0.7753
('IFNLR1', 'chr1-24383909-24385608')	-0.6718	-0.5911	-0.508	-0.676	-0.5297	0.0642	0.0161	-0.6023	-0.1321	-0.4769	-0.2349	-0.9319	-0.1974	0.3884	-0.4523	0.0485	-0.5707	-0.2672
('IFNLR1', 'chr1-24391047-24393686')	-0.0594	0.0958	-0.0223	-0.1532	0.1267	-0.5373	-0.8063	-0.4211	0.2888	-0.2409	0.0714	-0.7864	0.2637	0.4013	0.1741	-0.4656	-0.1352	0.0744
('IFNLR1', 'chr1-24475562-24476166')	-0.422	-0.6591	-0.6675	-0.4349	-0.6295	-0.9322	-0.9425	-0.8848	-0.5603	-0.782	-0.4476	-0.9775	-0.584	-0.4936	-0.6405	-0.8671	-0.6681	-0.7753
('IFNLR1', 'chr1-24480553-24484615')	0.3471	0.3004	0.1492	0.371	0.0891	-0.3768	-0.5545	-0.0356	-0.1524	0.065	-0.0478	-0.467	-0.0368	0.2247	0.2593	-0.2875	-0.3722	0.1205
('IFNLR1', 'chr1-24534067-24537250')	0.3461	0.3903	0.324	0.3737	0.4371	-0.7405	-0.7556	0.0211	0.4026	0.295	0.4417	0.1141	0.358	0.4378	0.3046	-0.3027	0.4349	0.0401
('IFNLR1', 'chr1-24540146-24542365')	-0.477	-0.3239	-0.3871	-0.5541	-0.4991	-0.8995	-0.9465	-0.8848	-0.4647	-0.6518	-0.4476	-0.9546	-0.4231	-0.4936	-0.2305	-0.7009	-0.6441	-0.5273
('IFNLR1', 'chr1-24572273-24572949')	-0.71	-0.6505	-0.6624	-0.6055	-0.6066	-0.8606	-0.9319	-0.7481	-0.3453	-0.7662	-0.3051	-0.8793	-0.4811	-0.3196	-0.6495	-0.7633	-0.661	-0.214
('IFNLR1', 'chr1-24586818-24587824')	-0.2269	-0.3472	-0.4739	-0.1633	-0.4867	-0.8845	-0.9503	-0.6701	-0.2836	-0.7413	-0.1849	-0.7493	-0.361	-0.4936	-0.1643	-0.7994	-0.5766	-0.5749
('IFNLR1', 'chr1-24635078-24635676')	-0.5299	-0.5551	-0.6034	-0.5115	-0.5383	-0.8745	-0.8793	-0.8466	-0.4429	-0.6546	-0.3549	-0.8567	-0.4412	-0.3487	-0.51	-0.8251	-0.6342	-0.3147
('IFNLR1', 'chr1-24639843-24644453')	0.2499	0.3222	0.266	0.2663	0.3951	0.1284	0.1139	0.1324	0.3713	0.273	0.4911	0.0911	0.3457	0.3688	0.3504	0.1633	0.4351	0.1862
('IFNLR1', 'chr1-23634518-23635903')	-0.2094	-0.1964	-0.2127	-0.2493	-0.3234	-0.7304	-0.8197	-0.6304	-0.2883	-0.4051	-0.0244	-0.8525	-0.2487	-0.5066	-0.1013	-0.68	-0.6126	-0.5861
('IFNLR1', 'chr1-23691167-23692996')	0.169	0.2323	0.2393	0.1912	0.2764	0.0246	-0.026	0.0798	0.2091	0.174	0.3465	0.0336	0.2368	0.4893	0.2806	0.0511	0.3123	0.0959
('IFNLR1', 'chr1-23742617-23745942')	0.2648	0.2917	0.2347	0.2778	0.3106	-0.1634	-0.2211	0.1144	0.3372	0.1499	0.3687	0.0115	0.2606	0.4919	0.2124	0.0889	0.2169	0.0484
('IFNLR1', 'chr1-24149889-24151476')	-0.4356	-0.4185	-0.3934	-0.3297	-0.3356	-0.7679	-0.8266	-0.6861	-0.0676	-0.6833	-0.0758	-0.9392	-0.0805	0.3278	-0.4939	-0.5896	-0.2768	-0.5024
('IFNLR1', 'chr1-24197872-24198372')	-0.752	-0.6884	-0.7352	-0.7178	-0.6188	-0.8111	-0.7735	-0.8848	-0.5557	-0.782	-0.4419	-0.9794	-0.5879	-0.4936	-0.6618	-0.6907	-0.6681	-0.7474
('IFNLR1', 'chr1-24199179-24199973')	-0.3077	-0.2248	-0.3214	-0.3572	-0.3063	-0.7808	-0.8764	-0.3937	-0.2561	-0.6187	-0.134	-0.9095	-0.1783	0.3274	-0.1213	-0.7795	-0.4786	-0.3706
('IFNLR1', 'chr1-24988068-24988924')	-0.6191	-0.6309	-0.7385	-0.356	-0.6189	-0.9029	-0.8828	-0.8572	-0.2736	-0.7899	-0.2624	-0.9293	-0.3853	-0.3182	-0.6042	-0.5631	-0.6492	-0.1611
('NIPAL3', 'chr1-24412920-24417548')	0.4205	0.4446	0.4677	0.4614	0.3863	0.3397	0.3867	0.4451	0.3694	0.3668	0.3596	0.4582	0.3272	0.3149	0.4772	0.3663	0.3265	0.2353
('NIPAL3', 'chr1-24186819-24188292')	0.1144	0.1442	0.1271	0.1278	0.1702	-0.087	-0.126	0.0106	0.2283	0.0615	0.2589	-0.2046	0.1965	0.1945	0.149	-0.0061	0.1113	0.0422
('NIPAL3', 'chr1-24189210-24192359')	-0.047	-0.0534	-0.0688	-0.0163	0.1117	0.1671	0.2219	-0.0552	0.2973	-0.1295	0.3233	-0.1839	0.2558	0.1486	-0.0624	0.2288	0.1794	0.1705
('NIPAL3', 'chr1-24555461-24556904')	0.0847	0.0688	0.0491	0.133	-0.0513	-0.1204	-0.1392	0.0226	0.0224	-0.0914	0.0086	-0.1795	0.0097	-0.0245	-0.0018	-0.0209	-0.1984	0.0088
('NIPAL3', 'chr1-24557600-24558257')	-0.0654	-0.0773	-0.0698	-0.0578	-0.1186	-0.1422	-0.1438	-0.0569	-0.0642	-0.1394	-0.0813	-0.2129	-0.0449	0.1783	-0.0843	-0.0829	-0.1954	0.1352
('NIPAL3', 'chr1-24149889-24151476')	0.0055	-0.0127	0.0131	0.0438	-0.0287	-0.1012	-0.1143	-0.0401	0.0903	-0.1263	0.0522	-0.2162	0.0755	0.1525	-0.0423	-0.035	-0.0636	-0.0723
('NIPAL3', 'chr1-24197872-24198372')	-0.0821	-0.0831	-0.077	-0.0744	-0.1181	-0.1158	-0.1127	-0.0733	-0.0819	-0.1389	-0.0892	-0.221	-0.0962	-0.1168	-0.0895	-0.0663	-0.1961	-0.1474
('NIPAL3', 'chr1-24199179-24199973')	0.0535	0.0575	0.0448	0.033	-0.0133	-0.1045	-0.1305	0.0445	0.0205	-0.1117	0.0302	-0.2154	0.0366	0.1529	0.0839	-0.0924	-0.1241	-0.0261
('NIPAL3', 'chr1-24201829-24202312')	-0.064	-0.0682	-0.0753	-0.0536	-0.0917	-0.1166	-0.1344	-0.0454	-0.0582	-0.1394	-0.0733	-0.2111	-0.0422	-0.0842	-0.0616	-0.0719	-0.1927	-0.1174
('NIPAL3', 'chr1-24475562-24476166')	0.0151	-0.076	-0.0564	0.0064	-0.122	-0.1449	-0.1396	-0.0733	-0.0825	-0.1389	-0.091	-0.2234	-0.0955	-0.1168	-0.0823	-0.1109	-0.1961	-0.1572
('NIPAL3', 'chr1-24480553-24484615')	0.2936	0.2296	0.176	0.3072	0.1243	0.0216	-0.0331	0.1627	0.0415	0.149	0.0549	-0.1188	0.0799	0.0697	0.2326	0.0606	-0.1005	0.1285
('NIPAL3', 'chr1-24485802-24487184')	0.1648	0.1572	0.134	0.1832	-0.0624	-0.1424	-0.1415	0.0135	-0.0639	-0.0144	-0.0783	-0.2184	-0.0767	-0.0842	0.0585	-0.0966	-0.1954	-0.0949
('NIPAL3', 'chr1-24498647-24498977')	-0.082	-0.0818	-0.0744	-0.0698	-0.0677	-0.1454	-0.1431	-0.0452	-0.0731	-0.167	-0.0905	-0.2037	-0.0778	-0.0842	-0.091	-0.0947	-0.088	-0.1264
('NIPAL3', 'chr1-24500773-24509089')	0.5088	0.5161	0.4793	0.5397	0.287	0.1326	0.0593	0.3005	0.3261	0.4125	0.3133	-0.0194	0.2724	0.2469	0.5406	0.2164	0.0778	0.194
('NIPAL3', 'chr1-24534067-24537250')	0.2996	0.3032	0.3042	0.3109	0.3054	-0.0932	-0.0948	0.1946	0.2772	0.312	0.277	0.4409	0.242	0.1882	0.2589	0.0592	0.341	0.1082
('NIPAL3', 'chr1-24540146-24542365')	-0.0033	0.0231	0.0229	-0.0303	-0.0808	-0.1372	-0.1424	-0.0733	-0.053	-0.1036	-0.091	-0.2187	-0.0423	-0.1168	0.0479	-0.0703	-0.1898	-0.0792
('NIPAL3', 'chr1-24559042-24559664')	-0.0784	-0.0787	-0.0717	-0.062	-0.1206	-0.114	-0.1304	-0.0569	-0.0704	-0.1189	-0.0864	-0.213	-0.0724	0.0358	-0.0915	-0.0722	-0.1954	-0.1226
('NIPAL3', 'chr1-24567936-24568432')	-0.0539	-0.0684	-0.0679	-0.0555	-0.1156	-0.135	-0.137	-0.0129	-0.0716	-0.1432	-0.0899	-0.2182	-0.0424	-0.0685	-0.0656	-0.0817	-0.1879	-0.0883
('NIPAL3', 'chr1-24572273-24572949')	-0.0716	-0.0751	-0.0545	-0.0538	-0.1172	-0.1275	-0.1384	-0.042	-0.0188	-0.1485	-0.0423	-0.2155	-0.0655	-0.0741	-0.0846	-0.0843	-0.1942	0.0233
('NIPAL3', 'chr1-24586818-24587824')	0.085	0.0182	0.0027	0.1058	-0.0745	-0.1336	-0.142	-0.0358	0.0085	-0.1229	0.0124	-0.1925	-0.0252	-0.1168	0.0692	-0.091	-0.169	-0.0925
('NIPAL3', 'chr1-24635078-24635676')	-0.041	-0.0572	-0.0502	-0.0361	-0.0991	-0.1324	-0.1308	-0.0794	-0.0493	-0.1107	-0.0612	-0.2064	-0.0532	-0.0815	-0.0587	-0.1077	-0.1942	-0.0116
('NIPAL3', 'chr1-24639843-24644453')	0.3321	0.3718	0.3622	0.333	0.3535	0.313	0.3658	0.2856	0.3048	0.3616	0.3357	0.504	0.2566	0.1615	0.4098	0.2505	0.3324	0.1548
('NIPAL3', 'chr1-23421849-23425585')	0.2249	0.156	0.1068	0.2529	-0.0444	-0.0254	-0.0425	0.0706	0.0082	-0.1136	-0.0066	-0.1774	0.0431	0.0235	0.0853	0.0845	-0.1719	0.1277
('NIPAL3', 'chr1-23451808-23452491')	-0.0486	-0.0191	0.0093	-0.055	-0.0393	-0.144	-0.1454	-0.0805	-0.0688	-0.0066	-0.0834	-0.2112	-0.0652	-0.0842	-0.0858	-0.0924	-0.1735	-0.117
('NIPAL3', 'chr1-23978802-23981622')	0.3134	0.3115	0.3094	0.3109	0.2966	0.2514	0.2771	0.2792	0.2922	0.2645	0.3182	0.4267	0.2649	0.2236	0.3422	0.2349	0.332	0.1941
('NIPAL3', 'chr1-24351346-24351615')	-0.0817	-0.0796	-0.0771	-0.0731	-0.1186	-0.1397	-0.142	-0.0733	-0.0731	-0.1389	-0.091	-0.221	-0.0729	-0.0102	-0.086	-0.0968	-0.1961	-0.1523
('NIPAL3', 'chr1-24364965-24366019')	-0.081	-0.0802	-0.0746	-0.0654	-0.1173	0.0894	0.0297	-0.0569	-0.0629	-0.1272	-0.0882	-0.213	-0.076	-0.007	-0.0891	0.0298	-0.1954	-0.1185
('NIPAL3', 'chr1-24372928-24373648')	-0.0811	-0.0786	-0.0708	-0.0748	-0.1168	-0.1379	-0.1433	-0.0733	0.2416	-0.1389	0.1975	-0.2221	0.1906	0.1113	-0.0836	-0.1127	-0.2025	-0.1572
('NIPAL3', 'chr1-24383909-24385608')	-0.0602	-0.0551	-0.0081	-0.0627	-0.0928	0.2074	0.2039	-0.0156	0.0691	-0.053	-0.0132	-0.2308	0.0328	0.1787	-0.018	0.1815	-0.1588	0.0027
('NIPAL3', 'chr1-24391047-24393686')	0.1454	0.1761	0.1557	0.109	0.1412	-0.032	-0.113	0.0438	0.2464	0.0388	0.1192	-0.2086	0.2114	0.1843	0.1811	0.0025	0.0138	0.1136
('NIPAL3', 'chr1-24419121-24419768')	-0.0561	-0.0789	-0.0796	-0.0455	-0.1135	-0.1171	-0.1334	0.1724	-0.073	-0.1403	-0.0826	-0.2132	-0.0742	-0.0936	-0.0905	-0.0665	-0.1924	0.1434
('NIPAL3', 'chr1-24454748-24454960')	-0.0819	-0.0847	-0.0746	-0.0718	-0.12	-0.1462	-0.1458	-0.0569	-0.0704	-0.1432	-0.0864	-0.213	-0.076	-0.106	-0.091	-0.0878	-0.1954	-0.1289
('NIPAL3', 'chr1-24466681-24467030')	-0.0843	-0.081	-0.0729	-0.0776	-0.1258	-0.1431	-0.1335	-0.0792	-0.083	-0.1396	-0.0905	-0.2131	-0.0965	-0.1169	-0.0948	-0.0842	-0.1935	-0.1224
('NIPAL3', 'chr1-24953811-24961625')	0.0792	0.0617	0.1676	0.1734	0.1799	0.1507	0.1767	0.2095	0.0981	0.0889	0.0269	0.0479	0.1497	0.2557	0.0489	0.2198	0.0239	0.0784
('NIPAL3', 'chr1-25015528-25038448')	0.3676	0.4357	0.4334	0.359	0.4491	0.3878	0.4728	0.4363	0.4943	0.4301	0.4782	0.569	0.4475	0.26	0.4683	0.3939	0.442	0.2001
('CLIC4', 'chr1-24742173-24743828')	-0.1034	-0.0844	-0.0718	-0.0882	-0.0969	-0.0345	-0.0272	0.0299	0.1236	-0.1116	0.1668	-0.1878	0.0715	-0.0039	-0.1648	-0.0343	-0.0812	0.0582
('CLIC4', 'chr1-24744514-24747077')	0.3323	0.3784	0.3639	0.3303	0.2749	0.3448	0.278	0.2921	0.3229	0.2369	0.4021	0.1269	0.3365	0.4918	0.2627	0.2572	0.1762	0.2741
('CLIC4', 'chr1-24635078-24635676')	-0.0756	-0.0831	-0.0695	-0.0662	-0.0841	-0.0646	-0.0779	-0.0548	-0.0416	-0.0991	-0.0309	-0.15	-0.033	-0.0514	-0.1416	-0.0766	-0.1228	0.033
('CLIC4', 'chr1-24688482-24689176')	-0.1067	-0.086	-0.0766	-0.0989	-0.093	-0.0136	-0.0279	-0.0332	-0.0361	-0.1221	-0.0076	-0.1318	0.0285	-0.0514	-0.1694	-0.0346	-0.1166	-0.0445
('CLIC4', 'chr1-24693693-24694802')	-0.1156	-0.0991	-0.0856	-0.1075	-0.03	0.0023	0.0744	-0.0091	-0.0245	-0.1294	-0.0204	0.0798	-0.0322	-0.0514	-0.1748	-0.0065	0.0225	-0.0564
('CLIC4', 'chr1-24695350-24696585')	-0.1179	-0.084	-0.0664	-0.0987	-0.0536	-0.0182	0.0166	-0.0555	-0.0293	-0.1294	0.0221	-0.0615	0.0111	-0.0514	-0.1564	-0.0087	-0.0085	-0.0408
('CLIC4', 'chr1-24705123-24705940')	-0.0984	-0.0943	-0.0537	-0.0985	-0.1036	0.0249	0.0026	0.0513	-0.046	-0.1294	0.0405	-0.1549	-0.032	-0.0514	-0.1769	0.0325	-0.1348	-0.0061
('CLIC4', 'chr1-24708648-24710752')	-0.1161	-0.0878	-0.0281	-0.1065	-0.0832	0.0667	0.0653	-0.0561	-0.0478	-0.1208	-0.0252	-0.1591	-0.0498	-0.0602	-0.1569	0.0474	-0.0806	-0.0497
('CLIC4', 'chr1-24722050-24723029')	-0.0964	-0.0834	-0.0719	-0.0834	-0.0899	-0.0669	-0.0837	-0.0588	-0.0577	-0.1207	-0.0469	-0.1647	-0.0509	-0.0514	-0.1717	-0.0654	-0.1054	-0.0284
('CLIC4', 'chr1-24762173-24762984')	-0.1125	-0.096	-0.086	-0.1005	-0.102	0.0099	-0.0292	-0.0528	-0.0526	-0.1298	-0.0261	-0.1854	-0.0279	-0.0489	-0.1774	-0.0461	-0.1291	-0.0554
('CLIC4', 'chr1-24786173-24786649')	-0.1189	-0.0992	-0.0863	-0.1047	-0.1072	-0.0521	-0.0672	-0.0528	-0.0649	-0.1313	-0.054	-0.1658	-0.0435	-0.0514	-0.1826	-0.0446	-0.1175	-0.0585
('CLIC4', 'chr1-24822958-24823253')	-0.1184	-0.0993	-0.0863	-0.1066	-0.1079	-0.0614	-0.0669	-0.0182	-0.0655	-0.1294	-0.0546	-0.199	-0.0588	-0.0514	-0.1812	-0.0773	-0.1412	-0.0585
('CLIC4', 'chr1-24834913-24835364')	-0.1086	-0.0881	-0.0797	-0.1024	-0.0771	-0.0596	-0.0872	-0.0223	-0.047	-0.1222	-0.0292	-0.1431	-0.0453	-0.0514	-0.1777	-0.0663	-0.1371	-0.0422
('CLIC4', 'chr1-24847505-24850142')	0.0995	0.1732	0.2078	0.1587	0.2217	0.1768	0.2075	0.2139	0.1911	0.197	0.2272	0.1581	0.1891	-0.0514	0.0876	0.1904	0.199	0.1746
('CLIC4', 'chr1-25080262-25081203')	-0.1177	-0.0971	-0.0899	-0.1064	-0.0972	0.0285	0.0231	-0.0472	-0.0536	-0.1288	-0.0427	-0.1576	-0.0488	-0.0486	-0.1701	0.0134	-0.1068	-0.0502
('CLIC4', 'chr1-24480553-24484615')	0.2411	0.1966	0.1486	0.2404	0.0888	0.0173	-0.0212	0.107	0.0248	0.1054	0.0438	-0.083	0.0679	0.0856	0.1623	0.0318	-0.0616	0.1414
('CLIC4', 'chr1-24500773-24509089')	0.3677	0.4069	0.3601	0.3473	0.1929	0.0909	0.0316	0.2358	0.275	0.2541	0.2842	-0.0283	0.2365	0.3584	0.3509	0.1295	0.054	0.2158
('CLIC4', 'chr1-24534067-24537250')	0.2473	0.2607	0.2434	0.2442	0.214	-0.0431	-0.06	0.1279	0.2129	0.2182	0.2185	0.2176	0.2032	0.2211	0.182	0.0242	0.2479	0.1255
('CLIC4', 'chr1-24726970-24728241')	-0.1183	-0.0923	-0.0876	-0.1073	-0.1105	0.1254	0.128	-0.0011	0.0209	-0.1339	-0.0024	-0.1739	-0.0006	0.1595	-0.1789	0.037	-0.1291	0.1392
('CLIC4', 'chr1-24732484-24734068')	-0.1155	-0.0973	-0.0863	-0.1032	-0.1065	0.0962	0.0942	0.0625	0.0631	-0.1175	0.1268	-0.2018	0.0598	-0.0601	-0.1757	0.0701	-0.1412	0.136
('CLIC4', 'chr1-24737381-24737770')	-0.1185	-0.1	-0.0889	-0.107	-0.1092	-0.0693	-0.088	-0.0525	-0.0274	-0.1294	-0.0161	-0.1987	-0.0484	-0.0514	-0.1812	-0.0539	-0.1412	-0.0506
('CLIC4', 'chr1-24748136-24749623')	-0.109	-0.091	-0.0936	-0.0947	-0.0858	-0.0689	-0.0801	-0.0561	0.1889	-0.1339	0.1935	-0.1844	0.21	0.2214	-0.16	-0.0669	-0.0894	-0.0581
('CLIC4', 'chr1-24856838-24857889')	-0.1194	-0.0961	-0.0655	-0.1049	0.0446	-0.0627	-0.0859	-0.053	-0.0609	0.037	-0.0518	0.109	-0.0588	-0.0514	-0.1823	-0.0297	0.0993	-0.0433
('CLIC4', 'chr1-24896283-24902375')	-0.0481	-0.0002	0.0147	0.0229	0.1203	0.0177	0.0341	0.0565	-0.0263	0.1237	-0.0079	0.131	0.0258	0.0989	-0.092	0.0212	0.1177	0.0513
('CLIC4', 'chr1-24980513-24985872')	0.095	0.0461	0.099	0.1447	0.1486	-0.0089	-0.0399	-0.0495	-0.0536	0.1518	-0.033	0.1062	-0.027	-0.0486	-0.0192	-0.0157	0.1194	-0.0053
('CLIC4', 'chr1-24989659-25001738')	0.2291	0.1542	0.1764	0.2609	0.1863	0.0671	0.0661	0.1917	0.0178	0.188	-0.0081	0.1242	0.027	0.0767	0.0958	0.0662	0.1759	0.2326
('CLIC4', 'chr1-25559446-25564134')	0.2315	0.2098	0.2083	0.2473	0.1507	-0.0386	-0.0812	0.1439	0.1114	0.1708	0.0735	0.0619	0.1353	-0.0574	0.1237	0.0071	0.1045	0.0355
('CLIC4', 'chr1-25571113-25573549')	-0.0241	-0.052	-0.0327	0.0037	-0.0645	-0.0582	-0.0835	0.0549	-0.0467	-0.093	-0.0378	-0.1573	-0.0412	-0.0514	-0.0653	-0.0587	-0.1102	-0.0084
('RUNX3', 'chr1-24962249-24967593')	0.4717	0.5004	0.661	0.5621	0.6612	0.2473	-0.0393	0.1431	0.3518	0.5804	-0.3309	0.5328	0.4793	0.5683	0.5767	0.3908	0.651	0.116
('RUNX3', 'chr1-24896283-24902375')	-0.1087	-0.0436	0.0443	0.0492	0.2833	-0.077	-0.0659	0.0274	-0.279	0.2351	-0.4689	0.4121	-0.0363	0.2691	-0.1221	0.025	0.4189	-0.1158
('RUNX3', 'chr1-24904147-24906345')	-0.2311	-0.228	-0.0441	-0.0332	0.0296	-0.2895	-0.4496	-0.3686	-0.3604	-0.0533	-0.6896	0.1397	-0.293	-0.2224	-0.2692	-0.1956	0.0137	-0.3181
('RUNX3', 'chr1-24909406-24919504')	0.0019	0.3394	0.5607	0.3847	0.5371	0.1055	-0.0095	-0.0997	-0.2013	0.4524	-0.3915	0.3816	-0.127	-0.3078	0.324	0.1062	0.5584	0.0202
('RUNX3', 'chr1-24920221-24933567')	0.5091	0.5999	0.7004	0.4034	0.5597	0.2569	0.1738	0.2652	0.502	0.4705	0.2088	0.3811	0.5924	0.7118	0.6656	0.2416	0.5882	0.1182
('RUNX3', 'chr1-24980513-24985872')	0.1767	0.0556	0.2148	0.2623	0.3394	-0.1474	-0.3094	-0.408	-0.3858	0.3123	-0.6139	0.3527	-0.2243	-0.2307	-0.0692	-0.0759	0.3947	-0.2571
('RUNX3', 'chr1-24988068-24988924')	-0.203	-0.2603	-0.1576	0.0371	-0.091	-0.3139	-0.4107	-0.4136	-0.2282	-0.119	-0.5196	-0.1257	-0.2164	-0.2221	-0.309	-0.1052	-0.1155	-0.0571
('RUNX3', 'chr1-24989659-25001738')	0.4663	0.2981	0.3822	0.5916	0.4376	0.0652	0.0405	0.2624	-0.0925	0.4039	-0.4172	0.3944	-0.0354	0.2572	0.213	0.1424	0.491	0.2571
('RUNX3', 'chr1-25006110-25010389')	-0.0343	-0.1635	0.0248	0.1246	0.053	0.0748	0.0034	-0.1573	-0.3637	0.1719	-0.5689	0.0516	-0.3069	-0.2221	-0.2401	0.0866	-0.0976	-0.1531
('RUNX3', 'chr1-25011247-25013552')	-0.156	-0.2223	-0.1113	0.0753	-0.0816	-0.1854	-0.2376	-0.4146	-0.3877	-0.0853	-0.667	-0.1271	-0.2874	-0.2221	-0.2647	-0.0616	-0.1123	-0.3959
('RUNX3', 'chr1-25015528-25038448')	0.5453	0.6143	0.7224	0.5924	0.7724	0.4635	0.3395	0.342	0.5266	0.7435	0.229	0.8209	0.5984	0.5842	0.6661	0.4964	0.8242	0.2135
('RUNX3', 'chr1-25042059-25042785')	-0.2549	-0.2682	-0.1333	-0.043	-0.001	-0.334	-0.5341	-0.411	-0.3899	-0.1161	-0.6615	-0.0938	-0.2939	-0.2224	-0.314	-0.2382	-0.0947	0.0083
('RUNX3', 'chr1-25045943-25046475')	-0.2636	-0.2779	-0.1439	-0.1177	-0.0805	-0.3469	-0.5164	-0.411	-0.3385	-0.1061	-0.6012	-0.1308	-0.1832	-0.2224	-0.3373	-0.2506	-0.1226	-0.2574
('RUNX3', 'chr1-25064443-25066720')	-0.2494	-0.2433	-0.1058	-0.106	0.5347	-0.1812	-0.2043	-0.3809	-0.3693	0.4368	-0.6046	0.413	-0.2861	-0.2224	-0.289	-0.0037	0.5461	-0.1925
('RUNX3', 'chr1-25080262-25081203')	-0.235	-0.2492	-0.1365	-0.1131	-0.066	-0.0424	-0.1255	-0.3904	-0.3905	-0.1006	-0.688	-0.1059	-0.3053	-0.2307	-0.3026	0.0004	-0.0768	-0.404
('RUNX3', 'chr1-25095402-25096300')	-0.2435	-0.2493	-0.102	0.045	0.0475	-0.326	-0.4806	-0.2666	-0.3874	0.041	-0.635	-0.0216	-0.2955	-0.2221	-0.3235	-0.2505	-0.0684	-0.0919
('RUNX3', 'chr1-25098270-25102233')	-0.0839	-0.0902	0.1153	0.2579	0.4863	-0.0068	0.0229	0.041	-0.2401	0.2463	-0.3614	0.4277	-0.0415	-0.2854	-0.2377	0.2602	0.527	0.1029
('RUNX3', 'chr1-25109470-25110916')	-0.2131	-0.2225	-0.0514	0.0503	0.1479	-0.0493	-0.0065	-0.3699	-0.3769	0.172	-0.6722	0.0685	-0.2545	-0.2224	-0.3086	-0.1042	0.1041	-0.3817
('RUNX3', 'chr1-25112400-25113491')	-0.268	-0.2706	-0.144	-0.1291	-0.0824	-0.1909	-0.2632	-0.3908	-0.3899	-0.1161	-0.6855	-0.1604	-0.2939	-0.2224	-0.3215	-0.1113	-0.1056	-0.2894
('RUNX3', 'chr1-25198036-25199101')	-0.2442	-0.2745	-0.1461	0.0633	-0.0689	-0.3345	-0.465	0.0932	-0.3934	-0.0614	-0.6261	-0.1335	-0.3003	-0.3078	-0.3145	-0.151	-0.1004	-0.2721
('RUNX3', 'chr1-24870506-24873034')	-0.1977	-0.2403	-0.1037	0.0969	0.01	-0.0594	-0.2298	0.2432	-0.3725	-0.0344	-0.3643	0.0341	-0.2949	-0.2224	-0.2817	0.1398	0.0076	0.0221
('RUNX3', 'chr1-24952368-24953115')	-0.2083	-0.1714	-0.0046	-0.0411	0.1479	-0.3129	-0.4855	-0.2595	-0.3434	0.3536	-0.6737	0.1805	-0.2904	-0.2224	-0.2767	-0.1694	0.1444	-0.4468
('RUNX3', 'chr1-24953811-24961625')	0.0593	0.0185	0.2916	0.2233	0.3121	0.1466	0.1058	0.1994	0.0355	0.1625	-0.271	0.127	0.2503	0.5766	-0.0001	0.3056	0.1506	0.0132
('RUNX3', 'chr1-24978373-24979318')	-0.193	-0.2393	-0.0748	-0.0608	-0.0576	-0.2666	-0.3197	-0.411	-0.3744	-0.1053	-0.6835	-0.0937	-0.2862	-0.2224	-0.301	0.0077	-0.1014	-0.2297
('RUNX3', 'chr1-25675700-25677825')	0.3042	0.1513	0.1288	0.3771	0.1855	-0.3202	-0.4807	-0.1586	-0.3856	0.2675	-0.6259	0.034	-0.2899	0.3579	0.0572	-0.2336	0.0058	-0.3556
('LDLRAP1', 'chr1-25541929-25545213')	-0.047	-0.029	-0.0212	-0.0303	-0.0287	-0.1785	-0.1093	0.013	-0.0623	-0.0101	-0.1815	0.0094	0.0223	0.1723	-0.1474	-0.04	-0.0707	-0.0755
('LDLRAP1', 'chr1-25858517-25862688')	0.0561	0.045	0.0631	0.0434	0.0357	0.0316	0.0793	0.051	0.0567	0.0544	0.0089	0.0437	0.0829	0.1561	0.045	0.0637	0.0239	0.0331
('LDLRAP1', 'chr1-26314259-26322436')	0.1158	0.1185	0.114	0.1402	0.1238	0.0634	0.0626	0.0782	0.1209	0.1254	0.1105	0.1126	0.1431	0.1585	0.1099	0.0883	0.1274	0.0437
('LDLRAP1', 'chr1-25816884-25821987')	0.0682	0.0849	0.0865	0.0653	0.0862	0.045	0.0496	0.0432	0.0813	0.0779	0.0764	0.1115	0.0956	0.1545	0.0652	0.0557	0.0939	0.0544
('LDLRAP1', 'chr1-25808818-25811627')	-0.0462	-0.0514	-0.0517	-0.0507	-0.1333	-0.1579	-0.1435	-0.0223	-0.0456	-0.1342	-0.1068	-0.1351	-0.0561	-0.0847	-0.2139	-0.1043	-0.0973	-0.1285
('LDLRAP1', 'chr1-25795871-25801326')	0.0656	0.0853	0.0876	0.066	0.0587	-0.0538	-0.029	0.0474	0.0139	0.0749	-0.0258	0.0123	-0.0415	0.1123	0.0701	0.0188	0.0461	0.0317
('LDLRAP1', 'chr1-27321199-27323416')	0.0689	0.0867	0.0873	0.063	0.0837	0.0663	0.0837	0.0477	0.0791	0.0764	0.0749	0.095	0.096	0.1541	0.071	0.0627	0.0913	0.0548
('LDLRAP1', 'chr1-26372560-26375683')	-0.0625	-0.026	-0.0699	-0.0592	-0.012	-0.2574	-0.2517	-0.1156	-0.2428	-0.1967	-0.3102	0.0223	-0.184	-0.0766	-0.0484	-0.2314	0.0024	-0.1141
('LDLRAP1', 'chr1-24988068-24988924')	-0.192	-0.2134	-0.2215	-0.1158	-0.2564	-0.3175	-0.2839	-0.2349	-0.1501	-0.2512	-0.1826	-0.2303	-0.1668	-0.0745	-0.2996	-0.1594	-0.2759	-0.0446
('LDLRAP1', 'chr1-24989659-25001738')	0.111	0.0489	0.056	0.1303	0.0847	-0.0342	-0.0093	0.0658	-0.095	0.0926	-0.1475	0.0846	-0.0921	0.0609	-0.0093	-0.0188	0.0959	0.0618
('LDLRAP1', 'chr1-25015528-25038448')	0.1072	0.1212	0.1123	0.0925	0.0955	0.0747	0.0945	0.0792	0.0959	0.101	0.0984	0.1817	0.1096	0.1886	0.0936	0.0581	0.1161	0.048
('LDLRAP1', 'chr1-25095402-25096300')	-0.2274	-0.2025	-0.2019	-0.1217	-0.1405	-0.3345	-0.31	-0.1845	-0.261	-0.1343	-0.299	-0.1438	-0.2102	-0.0745	-0.31	-0.2761	-0.2401	-0.05
('LDLRAP1', 'chr1-25098270-25102233')	-0.1265	-0.1237	-0.0758	-0.0025	0.0814	-0.0788	-0.0119	-0.0367	-0.1567	-0.0169	-0.1492	0.1021	-0.0682	-0.103	-0.2492	0.034	0.0911	0.0228
('LDLRAP1', 'chr1-25236921-25248632')	0.0591	0.0808	0.0807	0.0538	0.0824	0.0648	0.0814	0.0426	0.0768	0.0713	0.0752	0.1115	0.0969	0.1856	0.0666	0.058	0.0908	0.0495
('LDLRAP1', 'chr1-25434601-25436307')	-0.1307	-0.149	-0.1444	-0.1624	-0.221	-0.223	-0.2141	-0.2226	-0.204	-0.2284	-0.2495	-0.2305	-0.1471	-0.0848	-0.2924	-0.1468	-0.2016	-0.2454
('LDLRAP1', 'chr1-25456340-25456940')	-0.2784	-0.2628	-0.2657	-0.2205	-0.2871	-0.2691	-0.2829	-0.2086	-0.2901	-0.2725	-0.3738	-0.2603	-0.2272	-0.0848	-0.3589	-0.2608	-0.3181	-0.2958
('LDLRAP1', 'chr1-25458531-25458981')	-0.2766	-0.266	-0.2641	-0.2791	-0.2956	-0.3015	-0.2844	-0.2513	-0.2884	-0.2725	-0.3738	-0.2534	-0.2272	-0.0848	-0.3589	-0.2201	-0.3181	-0.2472
('LDLRAP1', 'chr1-25462003-25462190')	-0.2737	-0.2622	-0.2657	-0.2775	-0.2939	-0.3719	-0.3323	-0.1768	-0.2884	-0.2725	-0.3631	-0.2603	-0.2272	-0.0848	-0.358	-0.3051	-0.3181	-0.3282
('LDLRAP1', 'chr1-25467135-25467903')	-0.1905	-0.2541	-0.2476	-0.1683	-0.2581	-0.3739	-0.3192	-0.2573	-0.2916	-0.2725	-0.3129	-0.2413	-0.2213	-0.0848	-0.3493	-0.2582	-0.3181	-0.201
('LDLRAP1', 'chr1-25571113-25573549')	-0.0958	-0.1456	-0.1185	-0.1024	-0.2033	-0.3043	-0.2898	-0.0766	-0.2148	-0.205	-0.2767	-0.2099	-0.1826	-0.0819	-0.1852	-0.2245	-0.1772	-0.127
('LDLRAP1', 'chr1-25580796-25581412')	-0.2459	-0.2347	-0.2312	-0.2619	-0.2727	-0.2951	-0.2716	-0.1184	-0.2651	-0.2468	-0.3563	-0.2603	-0.2272	-0.0848	-0.358	-0.2168	-0.3181	-0.3061
('LDLRAP1', 'chr1-25608153-25609370')	-0.05	-0.0251	-0.0642	-0.0471	-0.0056	-0.1723	-0.1736	-0.0515	-0.0963	0.027	-0.1592	-0.0556	-0.0547	-0.0776	-0.116	-0.123	0.0032	-0.2199
('LDLRAP1', 'chr1-25610829-25611394')	-0.1903	-0.1931	-0.1896	-0.2098	-0.2433	-0.3078	-0.2903	-0.1851	-0.2433	-0.2178	-0.3076	-0.2361	-0.2055	-0.076	-0.212	-0.2687	-0.2693	-0.216
('LDLRAP1', 'chr1-25628967-25629713')	-0.1599	-0.1886	-0.2021	-0.1801	-0.2706	-0.3836	-0.3401	-0.2513	-0.2263	-0.2725	-0.3116	-0.2551	-0.1763	-0.0848	-0.2725	-0.2779	-0.3181	-0.3135
('LDLRAP1', 'chr1-25657122-25657648')	-0.2075	-0.2569	-0.257	-0.1768	-0.2916	-0.3822	-0.3374	-0.1096	-0.2854	-0.2173	-0.3297	-0.2629	-0.2228	-0.0848	-0.3537	-0.3011	-0.296	-0.3258
('LDLRAP1', 'chr1-25666570-25667621')	-0.1552	-0.233	-0.2503	-0.1665	-0.2843	-0.3806	-0.3408	-0.2513	-0.291	-0.2725	-0.3689	-0.2447	-0.2272	-0.0848	-0.3403	-0.3007	-0.2356	-0.2736
('LDLRAP1', 'chr1-25668718-25669396')	-0.1284	-0.2226	-0.2324	-0.1484	-0.2858	-0.3856	-0.3358	-0.1826	-0.2884	-0.2679	-0.3738	-0.2582	-0.2272	-0.0848	-0.3589	-0.3015	-0.3181	-0.3131
('LDLRAP1', 'chr1-25675700-25677825')	0.0402	-0.0168	-0.0668	0.0466	-0.0558	-0.3374	-0.3172	-0.1343	-0.2533	-0.0148	-0.3139	-0.1229	-0.2064	0.0867	-0.1095	-0.2472	-0.2034	-0.2237
('LDLRAP1', 'chr1-25678900-25679565')	-0.2328	-0.2579	-0.2576	-0.2399	-0.2888	-0.3227	-0.2614	-0.1728	-0.2877	-0.2382	-0.3729	-0.2603	-0.2272	-0.0848	-0.3589	-0.2378	-0.3181	-0.3244
('LDLRAP1', 'chr1-25692588-25692979')	-0.2218	-0.2401	-0.2564	-0.265	-0.2618	-0.3822	-0.329	-0.2513	-0.2728	-0.2345	-0.3798	-0.2496	-0.2272	-0.0776	-0.3322	-0.2977	-0.3191	-0.3245
('LDLRAP1', 'chr1-25697678-25698271')	-0.1103	-0.2109	-0.2509	-0.1338	-0.2855	-0.3835	-0.3423	-0.2513	-0.2884	-0.2725	-0.3548	-0.2587	-0.2272	-0.0848	-0.2712	-0.2993	-0.3181	-0.3263
('LDLRAP1', 'chr1-25754486-25756799')	-0.0266	-0.1702	-0.1989	0.0151	-0.2275	-0.3271	-0.3097	-0.0966	-0.2618	-0.207	-0.3116	-0.2431	-0.2105	-0.0847	-0.2608	-0.2477	-0.2992	-0.2257
('LDLRAP1', 'chr1-25763729-25764153')	-0.2473	-0.2545	-0.2526	-0.229	-0.2889	-0.3848	-0.3423	-0.2017	-0.2892	-0.2725	-0.3738	-0.2549	-0.2388	-0.0848	-0.3589	-0.2894	-0.3181	-0.3263
('LDLRAP1', 'chr1-25765318-25767449')	-0.0788	-0.1951	-0.2099	-0.0153	-0.2513	-0.3295	-0.304	-0.0467	-0.2528	-0.2559	-0.2977	-0.2465	-0.2105	-0.0847	-0.3128	-0.2779	-0.2149	-0.3009
('LDLRAP1', 'chr1-25769180-25772084')	0.0045	-0.1686	-0.1897	-0.0015	-0.2739	-0.3149	-0.2848	0.0034	-0.2371	-0.2581	-0.2416	-0.2394	-0.1806	-0.0847	-0.2949	-0.1371	-0.3099	-0.0984
('LDLRAP1', 'chr1-25773429-25776132')	0.0651	0.0831	0.0837	0.0581	0.002	-0.3577	-0.3333	-0.0385	-0.1756	0.0815	-0.2801	-0.1294	-0.1381	-0.0848	0.0123	-0.2605	-0.248	0.0457
('LDLRAP1', 'chr1-25778343-25778914')	-0.2394	-0.2465	-0.2419	-0.2183	-0.2936	-0.3813	-0.3456	-0.2513	-0.2756	-0.2536	-0.3678	-0.2603	-0.1969	-0.0766	-0.3191	-0.3019	-0.3181	-0.281
('LDLRAP1', 'chr1-25802888-25803319')	-0.2477	-0.2507	-0.241	-0.234	-0.2902	-0.3807	-0.3328	-0.1826	-0.2764	-0.2725	-0.3712	-0.2603	-0.1863	-0.0776	-0.3261	-0.3029	-0.3181	-0.3217
('LDLRAP1', 'chr1-25970877-25972344')	0.0187	-0.0719	-0.1271	-0.0082	-0.2297	-0.2197	-0.1907	-0.0469	-0.1216	-0.1505	-0.2022	-0.1744	-0.0908	-0.0776	-0.1151	-0.1831	-0.2733	0.0243
('LDLRAP1', 'chr1-25989316-25992221')	-0.0279	-0.0666	-0.0692	0.015	-0.0147	-0.2245	-0.2597	-0.0276	-0.2312	0.0354	-0.286	0.1061	-0.2026	-0.0847	-0.1444	-0.2372	0.0856	-0.011
('LDLRAP1', 'chr1-26141823-26142282')	-0.2356	-0.2249	-0.217	-0.2383	-0.2598	-0.2842	-0.2521	-0.2079	-0.2599	-0.2514	-0.314	-0.2367	-0.2057	-0.0847	-0.3074	-0.239	-0.2713	-0.2197
('LDLRAP1', 'chr1-26144851-26145912')	-0.0928	-0.0731	-0.0715	-0.061	-0.1709	-0.2094	-0.1835	-0.0521	-0.1659	-0.1376	-0.1786	-0.1781	-0.1452	0.1108	-0.1708	-0.1578	-0.1544	-0.2262
('LDLRAP1', 'chr1-26345660-26346640')	-0.2167	-0.2162	-0.2118	-0.216	-0.2249	-0.2895	-0.2629	-0.2208	-0.2533	-0.2552	-0.3083	-0.2035	-0.2164	-0.0847	-0.2907	-0.2187	-0.1867	-0.1929
('LDLRAP1', 'chr1-26358569-26361873')	0.0047	0.0514	0.058	0.0326	-0.0285	-0.2543	-0.2559	-0.1164	-0.0643	-0.0247	-0.12	-0.124	-0.0499	0.104	-0.018	-0.2305	-0.0049	-0.1642
('LDLRAP1', 'chr1-26377871-26379157')	-0.0328	0.071	0.0795	-0.0218	0.0883	-0.2269	-0.1692	0.0133	-0.103	0.0852	-0.2785	0.1133	-0.1366	-0.0847	0.0407	-0.0597	0.0946	0.0377
('LDLRAP1', 'chr1-26677120-26678169')	-0.0966	-0.1262	-0.1102	-0.134	-0.1869	-0.0622	-0.1025	-0.0413	-0.1149	-0.2276	-0.1134	-0.1517	-0.1424	-0.0766	-0.2139	-0.0268	-0.2484	-0.0026
('LDLRAP1', 'chr1-27097297-27100350')	-0.1834	-0.1557	-0.152	-0.1558	-0.1914	0.0446	0.0768	0.0247	-0.1082	-0.1436	-0.2303	-0.1292	-0.0078	-0.0848	-0.2653	0.0413	-0.2135	-0.1041
('LDLRAP1', 'chr1-27455189-27456400')	-0.1442	-0.1366	-0.1796	-0.1233	-0.2289	-0.3339	-0.2887	-0.2617	-0.2417	-0.2198	-0.307	-0.2371	-0.1906	-0.0847	-0.1815	-0.2708	-0.2976	-0.3104
('LDLRAP1', 'chr1-24708648-24710752')	-0.221	-0.1983	-0.1348	-0.2174	-0.2242	-0.0402	0.0003	-0.2513	-0.2182	-0.2267	-0.2351	-0.2208	-0.2099	-0.0877	-0.2958	-0.0204	-0.2021	-0.2565
('LDLRAP1', 'chr1-24722050-24723029')	-0.1951	-0.1915	-0.2066	-0.1825	-0.2335	-0.3307	-0.3071	-0.2501	-0.258	-0.2415	-0.3003	-0.2273	-0.1886	-0.0819	-0.3119	-0.2489	-0.2182	-0.218
('LDLRAP1', 'chr1-24726970-24728241')	-0.2266	-0.2051	-0.2245	-0.2169	-0.2746	0.0212	0.0508	-0.1446	-0.1001	-0.2453	-0.1506	-0.2357	-0.0984	0.1182	-0.318	-0.0392	-0.2521	0.0231
('LDLRAP1', 'chr1-24744514-24747077')	0.1583	0.1611	0.1646	0.1772	0.1344	0.0964	0.0958	0.0987	0.0868	0.1181	0.081	0.0996	0.1054	0.2045	0.085	0.0957	0.1039	0.0668
('LDLRAP1', 'chr1-24748136-24749623')	-0.2144	-0.2073	-0.2077	-0.2012	-0.2328	-0.3316	-0.2956	-0.2513	0.0733	-0.2453	0.0512	-0.2396	0.0897	0.146	-0.2893	-0.2631	-0.1698	-0.2751
('LDLRAP1', 'chr1-24847505-24850142')	0.01	0.0681	0.0905	0.0587	0.0969	0.0544	0.0842	0.0614	0.0556	0.0929	0.0737	0.1165	0.0796	-0.0819	-0.0201	0.0621	0.099	0.0495
('LDLRAP1', 'chr1-24962249-24967593')	0.0919	0.0955	0.1136	0.1065	0.1027	0.035	-0.013	0.0074	0.0696	0.0935	-0.0871	0.1233	0.1021	0.1785	0.0876	0.0742	0.1079	0.0383
('LDLRAP1', 'chr1-25006110-25010389')	-0.1104	-0.1631	-0.1225	-0.0677	-0.1474	-0.031	-0.0119	-0.1184	-0.2325	-0.0495	-0.3026	-0.0948	-0.2145	-0.0745	-0.2286	-0.0451	-0.2823	-0.0684
('LDLRAP1', 'chr1-25011247-25013552')	-0.172	-0.1815	-0.1751	-0.0932	-0.2453	-0.1883	-0.1579	-0.2353	-0.2462	-0.2194	-0.3036	-0.2081	-0.1918	-0.0745	-0.2732	-0.1176	-0.2633	-0.2255
('LDLRAP1', 'chr1-25230567-25233876')	0.063	0.0812	0.0833	0.0624	0.0797	0.0589	0.0701	0.0456	0.0758	0.0812	0.0614	0.1058	0.09	0.1532	0.0635	0.0606	0.0868	0.0415
('LDLRAP1', 'chr1-25259696-25260880')	-0.2591	-0.2184	-0.2332	-0.2655	-0.2375	-0.2373	-0.2878	-0.1739	-0.2643	-0.2607	-0.2924	-0.2346	-0.2123	-0.0847	-0.3231	-0.2708	-0.278	-0.3045
('LDLRAP1', 'chr1-25266484-25266971')	-0.2476	-0.2029	-0.1614	-0.2367	-0.2443	-0.3691	-0.3402	-0.2513	-0.2839	-0.1146	-0.3026	-0.2107	-0.2029	-0.0848	-0.3263	-0.3007	-0.2079	-0.2716
('LDLRAP1', 'chr1-25473579-25475102')	-0.0275	-0.1933	-0.1852	-0.0389	-0.2415	-0.3766	-0.3445	-0.1441	-0.2902	-0.1988	-0.3352	-0.2221	-0.1988	0.1385	-0.2475	-0.2971	-0.3175	-0.3106
('LDLRAP1', 'chr1-25506686-25507297')	-0.1842	-0.21	-0.1965	-0.1652	-0.2766	-0.3827	-0.3423	-0.2226	-0.2884	-0.2725	-0.3738	-0.2552	-0.2272	-0.0848	-0.283	-0.3015	-0.2677	-0.3131
('LDLRAP1', 'chr1-25520227-25521221')	-0.1113	-0.1617	-0.1569	-0.1381	-0.2308	-0.3445	-0.3287	-0.1996	-0.2793	-0.1293	-0.2985	-0.2194	-0.2272	-0.0848	-0.1883	-0.2987	-0.3117	-0.1734
('LDLRAP1', 'chr1-25549041-25550662')	-0.0324	0.0131	0.037	-0.0208	-0.0364	-0.1799	-0.2308	-0.0109	0.0041	0.0484	-0.0304	-0.1537	0.0467	0.1561	-0.0943	-0.0171	-0.1054	0.0423
('LDLRAP1', 'chr1-25551757-25554104')	-0.1328	-0.1641	-0.1815	-0.1314	-0.2719	-0.365	-0.3484	-0.2726	-0.2793	-0.2042	-0.3284	-0.2449	-0.1978	-0.0848	-0.2612	-0.2798	-0.1932	-0.3046
('LDLRAP1', 'chr1-25555961-25557842')	-0.1051	-0.0959	-0.0761	-0.0446	-0.1743	-0.2267	-0.2513	-0.1547	-0.2594	-0.2386	-0.3236	-0.2382	-0.2272	-0.0848	-0.2221	-0.1401	-0.1899	-0.2588
('LDLRAP1', 'chr1-25559446-25564134')	0.1106	0.0892	0.0884	0.123	0.058	-0.2236	-0.2834	0.035	0.0038	0.0743	-0.0376	0.0242	0.0518	-0.0844	0.0233	-0.0855	0.0589	-0.1027
('LDLRAP1', 'chr1-25564754-25567240')	-0.0404	-0.1398	-0.1456	0.0358	-0.2112	-0.3406	-0.3269	-0.066	-0.262	-0.2041	-0.358	-0.1883	-0.2055	-0.0776	-0.1493	-0.2547	-0.2652	-0.1611
('LDLRAP1', 'chr1-25614373-25624613')	0.0727	0.087	0.0863	0.0735	0.0887	0.0657	0.0661	0.0485	0.0862	0.0806	0.0819	0.1141	0.1044	0.1575	0.0703	0.0645	0.0935	0.0479
('LDLRAP1', 'chr1-25641968-25644285')	0.0474	0.0631	0.0582	0.0475	0.0008	-0.3483	-0.2946	0.0508	-0.251	0.0347	-0.2575	-0.0308	-0.1865	0.1003	-0.0569	-0.1811	-0.0045	0.0047
('LDLRAP1', 'chr1-25904698-25907757')	0.107	0.1023	0.0971	0.1158	0.0961	0.039	0.045	0.1334	0.0863	0.0871	0.086	0.109	0.1125	0.1701	0.0792	0.0512	0.0932	0.0693
('LDLRAP1', 'chr1-26363212-26364608')	-0.0685	-0.0257	-0.0351	-0.0528	-0.1043	-0.2635	-0.2121	-0.1005	-0.1327	-0.1307	-0.1509	-0.1019	-0.1421	0.0468	-0.0377	-0.1302	-0.0055	-0.0336
('LDLRAP1', 'chr1-26469871-26474351')	0.063	0.083	0.0821	0.0613	0.0854	0.0666	0.0826	0.0459	0.079	0.0773	0.0759	0.1098	0.096	0.1549	0.068	0.0606	0.0933	0.0516
('LDLRAP1', 'chr1-26476924-26478175')	-0.1952	-0.2258	-0.2015	-0.2101	-0.2705	-0.3191	-0.259	-0.1351	-0.2683	-0.2391	-0.3107	-0.2231	-0.2213	-0.0848	-0.3157	-0.2873	-0.3181	-0.3025
('LDLRAP1', 'chr1-26537188-26547487')	0.0813	0.099	0.0974	0.0901	0.097	0.0651	0.0803	0.0547	0.0787	0.1015	0.0772	0.1158	0.0957	0.1625	0.0762	0.0567	0.1038	0.0524
('STMN1', 'chr1-25904698-25907757')	0.2721	0.1938	0.1554	0.2658	0.1972	0.0658	0.0521	0.2597	0.1643	0.1785	0.2459	0.1542	0.1847	0.1917	0.2003	0.0903	0.1483	0.1608
('STMN1', 'chr1-26314259-26322436')	0.1636	0.1545	0.1525	0.1864	0.1678	0.1014	0.0866	0.1563	0.1846	0.1611	0.2122	0.132	0.1888	0.1822	0.1897	0.1127	0.1657	0.1162
('STMN1', 'chr1-25996619-25999154')	0.1918	0.1733	0.1418	0.1914	0.1732	0.1071	0.1078	0.1415	0.151	0.1517	0.1806	0.1466	0.1654	0.1797	0.1893	0.0973	0.1392	0.1146
('STMN1', 'chr1-26110456-26112960')	0.2147	0.1972	0.1651	0.2128	0.1906	0.1052	0.106	0.1474	0.1521	0.161	0.197	0.156	0.1795	0.207	0.2061	0.1124	0.1525	0.1622
('STMN1', 'chr1-26168498-26171999')	0.11	0.1099	0.0969	0.1035	0.107	0.0872	0.0838	0.1305	0.1264	0.1064	0.1302	0.1175	0.1317	0.1776	0.1136	0.0817	0.1069	0.1051
('STMN1', 'chr1-25608153-25609370')	0.064	0.0587	0.0138	0.0748	0.0758	-0.0571	-0.0755	0.0499	0.021	0.0935	0.0042	0.0233	0.0453	-0.0412	0.0305	-0.0398	0.0506	-0.0298
('STMN1', 'chr1-25610829-25611394')	-0.0178	-0.0388	-0.0643	-0.0239	-0.0495	-0.1158	-0.1293	-0.026	-0.0617	-0.0279	-0.0408	-0.071	-0.0504	-0.0406	-0.0246	-0.105	-0.0744	-0.0304
('STMN1', 'chr1-25894937-25896190')	0.1001	0.0804	0.0403	0.0901	0.0946	-0.0336	-0.0073	0.0148	0.0724	0.1123	0.1378	0.1035	0.0387	0.0654	0.1188	-0.0044	0.0685	0.0279
('STMN1', 'chr1-25917937-25918596')	0.004	-0.0418	-0.0358	-0.0106	-0.0149	-0.1554	-0.168	-0.0551	-0.0804	-0.0114	-0.0533	-0.0197	-0.0674	-0.0642	-0.0352	-0.1085	0.0244	-0.0157
('STMN1', 'chr1-25922173-25925046')	0.1205	0.082	0.0799	0.1264	0.1066	0.0428	0.0268	0.0819	0.0048	0.1074	0.0266	0.0834	0.0262	-0.054	0.0715	0.0392	0.0628	0.1086
('STMN1', 'chr1-25927317-25927901')	-0.0282	-0.0636	-0.0788	-0.0326	-0.0646	-0.1283	-0.159	0.0346	-0.08	-0.0562	-0.0484	-0.0917	-0.0674	-0.0642	-0.0638	-0.1135	-0.1019	0.0114
('STMN1', 'chr1-25931420-25932008')	-0.0266	-0.0497	-0.08	-0.0228	-0.0592	-0.0641	-0.1128	-0.0336	-0.0674	-0.0256	-0.0444	-0.0837	-0.0556	-0.044	-0.0509	-0.0373	-0.0914	-0.009
('STMN1', 'chr1-25970877-25972344')	0.1164	0.0374	-0.018	0.0989	-0.0448	-0.0773	-0.0712	0.0646	0.0121	-0.007	0.005	-0.0437	0.0144	-0.0412	0.0321	-0.061	-0.0749	0.0941
('STMN1', 'chr1-25989316-25992221')	0.0738	0.0291	0.0013	0.1019	0.0725	-0.0817	-0.1206	0.0735	-0.0533	0.0989	-0.0333	0.1385	-0.052	-0.0473	0.0215	-0.0924	0.1177	0.0661
('STMN1', 'chr1-26104704-26105520')	0.0034	-0.0183	-0.0434	0.0018	-0.0424	-0.0881	-0.091	-0.0614	-0.0408	-0.009	-0.0276	-0.0575	-0.0267	-0.054	-0.002	-0.0765	-0.0475	0.0071
('STMN1', 'chr1-26144851-26145912')	0.0277	0.027	0.0058	0.0511	-0.02	-0.0777	-0.0763	0.05	-0.025	-0.0005	-0.0075	-0.0508	-0.0266	0.1302	-0.0009	-0.0481	-0.0268	-0.0358
('STMN1', 'chr1-26152306-26153117')	-0.0338	-0.0553	-0.0823	-0.0329	-0.059	0.0133	0.0301	-0.0608	-0.0641	-0.0433	-0.0418	-0.078	-0.0561	-0.054	-0.0546	-0.0546	-0.0836	-0.0536
('STMN1', 'chr1-26155096-26157014')	-0.0112	-0.0413	-0.068	-0.0126	-0.0485	-0.0766	-0.0794	0.0015	-0.0421	-0.039	-0.0343	-0.0553	-0.0501	-0.054	-0.0473	-0.0607	-0.0636	0.0689
('STMN1', 'chr1-26237405-26237929')	-0.0344	-0.0526	-0.0799	-0.0322	-0.0588	-0.1039	-0.1192	-0.0375	-0.0637	-0.0432	-0.0426	-0.0701	-0.0516	-0.0139	-0.0485	-0.0867	-0.0836	-0.0373
('STMN1', 'chr1-26345660-26346640')	-0.0257	-0.0506	-0.0716	-0.0229	-0.0466	-0.1068	-0.1172	-0.0368	-0.0624	-0.0438	-0.0409	-0.0583	-0.0541	-0.0473	-0.047	-0.0876	-0.0508	-0.0269
('STMN1', 'chr1-25011247-25013552')	-0.0075	-0.0336	-0.0541	0.0409	-0.05	-0.0619	-0.0627	-0.043	-0.0595	-0.0335	-0.038	-0.0628	-0.0484	-0.0406	-0.0285	-0.0276	-0.0692	-0.0313
('STMN1', 'chr1-25015528-25038448')	0.2754	0.2664	0.2135	0.2632	0.2781	0.158	0.1636	0.2539	0.2294	0.2924	0.2897	0.3399	0.2195	0.201	0.286	0.1394	0.2574	0.147
('STMN1', 'chr1-25808818-25811627')	0.0693	0.0396	0.0227	0.0709	0.0027	-0.0459	-0.0547	0.0749	0.0461	0.006	0.0397	-0.0238	0.0454	-0.0473	-0.0139	-0.0186	0.0021	0.0033
('STMN1', 'chr1-25816884-25821987')	0.1797	0.1616	0.137	0.171	0.1778	0.0829	0.0751	0.1288	0.1507	0.16	0.1836	0.1596	0.1571	0.1748	0.1656	0.094	0.145	0.1222
('STMN1', 'chr1-25858517-25862688')	0.1542	0.1162	0.1078	0.143	0.1121	0.0714	0.1035	0.1367	0.1317	0.1151	0.1067	0.0844	0.1516	0.1769	0.1273	0.1023	0.0767	0.1054
('STMN1', 'chr1-25874499-25876633')	0.1321	0.0995	0.0614	0.1411	0.1446	0.0026	-0.0182	0.0842	0.1074	0.1355	0.1664	0.1347	0.1233	0.1686	0.112	0.0526	0.1338	0.0602
('STMN1', 'chr1-26166739-26167007')	-0.033	-0.0553	-0.0762	-0.0309	-0.0539	-0.1323	-0.1418	-0.0601	-0.0639	-0.0272	-0.0426	-0.0713	-0.0516	-0.054	-0.0559	-0.1187	-0.0802	-0.003
('PAFAH2', 'chr1-25996619-25999154')	0.0795	0.0751	0.0647	0.0791	0.077	0.0698	0.0788	0.0523	0.0661	0.0651	0.0719	0.0609	0.0727	0.0571	0.0821	0.0538	0.0639	0.0419
('PAFAH2', 'chr1-25816884-25821987')	0.065	0.0674	0.0609	0.0629	0.0719	0.0505	0.0498	0.0464	0.0634	0.0628	0.0669	0.068	0.0636	0.0595	0.0681	0.0507	0.0621	0.0452
('PAFAH2', 'chr1-25808818-25811627')	0.0261	0.0183	0.0112	0.0258	0.0002	-0.0023	-0.0022	0.024	0.0193	-0.0007	0.0086	-0.0158	0.0121	-0.0334	-0.0072	0.0008	-0.008	-0.0107
('PAFAH2', 'chr1-25795871-25801326')	0.0643	0.0649	0.0601	0.0629	0.0565	0.0213	0.0222	0.0469	0.0384	0.0596	0.0273	0.0282	0.0185	0.0424	0.0646	0.0355	0.044	0.0333
('PAFAH2', 'chr1-25904698-25907757')	0.0948	0.0763	0.0662	0.0974	0.076	0.0497	0.0492	0.1083	0.0661	0.0681	0.08	0.063	0.0729	0.0668	0.0761	0.0483	0.0572	0.0576
('PAFAH2', 'chr1-25608153-25609370')	0.023	0.0263	0.0084	0.0256	0.0343	-0.005	-0.0078	0.014	0.0076	0.0444	-0.0076	0.0088	0.0161	-0.0287	0.0128	-0.0066	0.0211	-0.036
('PAFAH2', 'chr1-25610829-25611394')	-0.0158	-0.019	-0.0247	-0.022	-0.0261	-0.0253	-0.0247	-0.0207	-0.0308	-0.0207	-0.0315	-0.0401	-0.0325	-0.0287	-0.0129	-0.0361	-0.0391	-0.0378
('PAFAH2', 'chr1-25874499-25876633')	0.0503	0.0439	0.0299	0.0529	0.0605	0.0218	0.0164	0.0271	0.0426	0.0551	0.0562	0.0554	0.0481	0.0516	0.046	0.0308	0.0586	0.0145
('PAFAH2', 'chr1-25894937-25896190')	0.0379	0.0352	0.021	0.0333	0.0392	0.0068	0.0194	-0.0055	0.0297	0.0488	0.0447	0.044	0.0091	0.0143	0.0478	0.0072	0.0306	-0.0067
('PAFAH2', 'chr1-25917937-25918596')	-0.0071	-0.0216	-0.0125	-0.0171	-0.0103	-0.0355	-0.0348	-0.037	-0.0412	-0.0152	-0.0396	-0.0142	-0.0426	-0.0443	-0.0178	-0.0383	0.0119	-0.0305
('PAFAH2', 'chr1-25922173-25925046')	0.0475	0.0367	0.0383	0.0514	0.0441	0.0347	0.0323	0.0265	0.0001	0.0484	0.0035	0.035	0.0073	-0.0378	0.0294	0.0252	0.0246	0.039
('PAFAH2', 'chr1-25927317-25927901')	-0.0242	-0.0318	-0.0325	-0.0294	-0.0344	-0.0267	-0.0328	0.0068	-0.041	-0.0401	-0.0377	-0.0521	-0.0426	-0.0443	-0.0314	-0.0377	-0.0521	-0.0149
('PAFAH2', 'chr1-25970877-25972344')	0.0445	0.0152	-0.0063	0.0373	-0.0232	-0.0124	-0.0108	0.0191	0.0033	-0.0067	-0.0091	-0.0278	-0.0002	-0.0287	0.0158	-0.0182	-0.0393	0.0319
('PAFAH2', 'chr1-26200914-26202853')	0.0353	0.0365	0.0181	0.0026	-0.0041	-0.0227	-0.0243	-0.0191	-0.0292	-0.0142	-0.0317	-0.0399	-0.0303	-0.0378	0.0327	-0.032	-0.0229	-0.0272
('PAFAH2', 'chr1-25015528-25038448')	0.1011	0.1103	0.0949	0.0938	0.1142	0.1157	0.1538	0.1025	0.0913	0.1056	0.0973	0.1392	0.0846	0.0743	0.1172	0.0798	0.1165	0.0456
('PAFAH2', 'chr1-25230567-25233876')	0.0627	0.0646	0.0587	0.0615	0.0635	0.0607	0.0615	0.045	0.0603	0.0624	0.0558	0.0589	0.0631	0.0584	0.065	0.0511	0.0569	0.0392
('PAFAH2', 'chr1-25236921-25248632')	0.0626	0.0728	0.0642	0.0585	0.0837	0.0913	0.1032	0.0491	0.0713	0.0686	0.0806	0.0733	0.0754	0.0733	0.0786	0.063	0.0728	0.0453
('PAFAH2', 'chr1-25259696-25260880')	-0.0255	-0.0222	-0.0282	-0.0306	-0.0254	-0.015	-0.0244	-0.0183	-0.0304	-0.0322	-0.0283	-0.0366	-0.0325	-0.0334	-0.0233	-0.0341	-0.034	-0.0495
('PAFAH2', 'chr1-25559446-25564134')	0.0711	0.0582	0.0563	0.0845	0.051	-0.0122	-0.0228	0.0432	0.0364	0.0517	0.0238	0.0292	0.0515	-0.0317	0.0424	0.0027	0.0351	-0.0091
('PAFAH2', 'chr1-25989316-25992221')	0.0285	0.0136	0.0039	0.0415	0.0308	-0.0133	-0.0214	0.0235	-0.0268	0.0447	-0.027	0.0608	-0.0333	-0.0334	0.0091	-0.0304	0.0528	0.0188
('PAFAH2', 'chr1-26015106-26017712')	-0.0129	-0.0191	-0.0278	0.0137	-0.022	0.0392	0.0375	-0.0131	-0.0281	-0.0284	-0.0275	-0.0314	-0.0325	-0.0403	-0.0178	0.015	-0.0343	0.0364
('PAFAH2', 'chr1-26034488-26036943')	0.0611	0.0623	0.051	0.0631	0.0609	0.0499	0.0451	0.041	0.0594	0.0498	0.058	0.0538	0.0518	0.0513	0.0662	0.048	0.0492	0.0416
('PAFAH2', 'chr1-26104704-26105520')	-0.0039	-0.0078	-0.0149	-0.0067	-0.0231	-0.0153	-0.0138	-0.041	-0.0213	-0.0113	-0.0252	-0.03	-0.0207	-0.0378	-0.0011	-0.0251	-0.0296	-0.014
('PAFAH2', 'chr1-26110456-26112960')	0.0831	0.0821	0.0731	0.0847	0.0808	0.0651	0.0688	0.0546	0.064	0.0663	0.0725	0.0674	0.0726	0.073	0.0825	0.0605	0.0632	0.06
('PAFAH2', 'chr1-26119888-26120290')	-0.0199	-0.0267	-0.0334	-0.0208	-0.0302	-0.0276	-0.0244	-0.0297	-0.0294	-0.0307	-0.032	-0.0443	-0.0342	-0.006	-0.0207	-0.0398	-0.0442	-0.0353
('PAFAH2', 'chr1-26121985-26122711')	-0.0231	-0.0246	-0.0337	-0.0273	-0.029	-0.0123	-0.0161	-0.0253	-0.0307	-0.0307	-0.0339	-0.0443	-0.0331	-0.0378	-0.0277	-0.01	-0.0369	-0.0528
('PAFAH2', 'chr1-26123342-26123808')	-0.0237	-0.0158	-0.023	-0.0261	-0.0302	-0.0261	-0.0238	-0.0348	-0.0332	-0.0307	-0.0333	-0.0419	-0.0331	-0.0378	0.0174	-0.0382	-0.0442	-0.0536
('PAFAH2', 'chr1-26126043-26128242')	0.0623	0.0614	0.0496	0.0595	0.0572	0.0207	0.0241	0.0227	-0.0174	0.0431	-0.007	0.0281	-0.031	0.0576	0.0686	0.0195	0.0503	-0.0054
('PAFAH2', 'chr1-26144851-26145912')	0.0088	0.0122	0.0071	0.0182	-0.0117	-0.0126	-0.0104	0.0136	-0.0129	-0.0059	-0.0125	-0.0306	-0.0192	0.0417	-0.0015	-0.0109	-0.02	-0.0395
('PAFAH2', 'chr1-26152306-26153117')	-0.0255	-0.0268	-0.0337	-0.0279	-0.0307	0.0219	0.0344	-0.0406	-0.0322	-0.0307	-0.0325	-0.0435	-0.0354	-0.0378	-0.0265	-0.0153	-0.0441	-0.0544
('PAFAH2', 'chr1-26155096-26157014')	-0.0127	-0.0206	-0.0276	-0.0162	-0.0242	-0.0116	-0.0073	-0.0082	-0.0209	-0.0282	-0.0285	-0.0315	-0.0319	-0.0378	-0.0234	-0.0173	-0.035	0.0197
('PAFAH2', 'chr1-26161121-26162505')	-0.0008	-0.003	-0.0077	0.0021	-0.0186	0.0244	0.0126	0.0324	-0.0137	-0.0171	-0.0002	-0.0288	-0.0156	-0.0186	-0.0099	-0.0026	-0.0281	0.0024
('PAFAH2', 'chr1-26168498-26171999')	0.0453	0.049	0.0447	0.0427	0.0453	0.0546	0.0559	0.0464	0.0541	0.0501	0.0495	0.0518	0.0549	0.0565	0.0471	0.0448	0.0471	0.0373
('PAFAH2', 'chr1-26177227-26177607')	-0.0106	-0.0169	-0.0179	-0.0157	-0.0195	-0.0186	-0.0192	-0.0305	-0.0195	-0.0196	-0.023	-0.0316	-0.0209	-0.0058	-0.0164	-0.0238	-0.0287	-0.0325
('PAFAH2', 'chr1-26314259-26322436')	0.0713	0.0675	0.0673	0.0815	0.0759	0.0545	0.0525	0.0597	0.0824	0.0721	0.0851	0.0617	0.0828	0.0601	0.0804	0.0552	0.074	0.0475
('PDIK1L', 'chr1-26110456-26112960')	0.0853	0.083	0.0734	0.0834	0.0809	0.0516	0.0555	0.059	0.0515	0.0612	0.0732	0.0705	0.0666	0.0854	0.0944	0.0549	0.0619	0.0591
('PDIK1L', 'chr1-26314259-26322436')	0.0627	0.0557	0.0552	0.0726	0.0637	0.045	0.0413	0.0598	0.0657	0.0606	0.0799	0.0497	0.0721	0.0631	0.0695	0.0454	0.0619	0.0437
('PDIK1L', 'chr1-26233244-26235680')	0.0616	0.0599	0.0567	0.0585	0.0637	0.0469	0.0481	0.0466	0.0521	0.0549	0.0677	0.057	0.0615	0.0672	0.0635	0.0437	0.0535	0.0402
('PDIK1L', 'chr1-26431304-26433107')	0.0537	0.0535	0.0466	0.0494	0.0644	0.0426	0.045	0.0366	0.047	0.0358	0.0655	0.0558	0.0617	0.0561	0.0617	0.032	0.0511	0.0298
('PDIK1L', 'chr1-26469871-26474351')	0.0581	0.0638	0.0599	0.0525	0.0676	0.0585	0.0613	0.0526	0.0524	0.0552	0.0726	0.0623	0.0638	0.0608	0.0681	0.0502	0.0592	0.0443
('PDIK1L', 'chr1-26408318-26409487')	-0.0027	0.0012	-0.0051	-0.0014	-0.0059	-0.0259	-0.0211	-0.0163	-0.0226	-0.0064	-0.013	-0.0072	-0.0161	-0.013	0.0056	-0.0259	0.0047	-0.0009
('PDIK1L', 'chr1-26411001-26411439')	-0.0149	-0.0129	-0.0155	-0.0151	-0.0148	-0.0289	-0.0264	-0.0063	-0.0298	-0.023	-0.0207	-0.0145	-0.0224	-0.013	-0.0078	-0.0282	-0.0211	-0.0242
('PDIK1L', 'chr1-26825665-26830606')	0.0548	0.0533	0.0514	0.0536	0.0538	0.0345	0.0434	0.0433	0.0452	0.0515	0.0465	0.0515	0.0564	0.0615	0.059	0.0396	0.0524	0.0288
('PDIK1L', 'chr1-26168498-26171999')	0.0369	0.0388	0.0391	0.0343	0.0374	0.0423	0.0423	0.0479	0.0415	0.0398	0.0434	0.0428	0.0483	0.0624	0.0381	0.0381	0.0401	0.035
('PDIK1L', 'chr1-26372560-26375683')	0.0151	0.0203	0.0106	0.0146	0.0252	-0.0194	-0.0188	0.0032	-0.0256	-0.0109	-0.0192	0.0238	-0.016	-0.0115	0.0187	-0.0212	0.0215	-0.0019
('PDIK1L', 'chr1-25894937-25896190')	0.0318	0.0294	0.0191	0.0278	0.0348	0.0016	0.0124	0.0055	0.0209	0.0396	0.0414	0.0386	0.0135	0.0181	0.0403	0.0075	0.029	0.0059
('PDIK1L', 'chr1-25904698-25907757')	0.0907	0.0683	0.0593	0.0896	0.0665	0.0389	0.0389	0.1107	0.0526	0.0591	0.077	0.057	0.0665	0.0745	0.0702	0.0409	0.0556	0.0546
('PDIK1L', 'chr1-25989316-25992221')	0.0236	0.0114	0.0061	0.0332	0.026	-0.0152	-0.0197	0.0238	-0.0243	0.0342	-0.0171	0.0537	-0.0207	-0.0114	0.0062	-0.0214	0.0443	0.0192
('PDIK1L', 'chr1-26034488-26036943')	0.0519	0.0508	0.0437	0.0523	0.0506	0.0384	0.0325	0.0404	0.0463	0.0411	0.0514	0.0474	0.046	0.0558	0.0545	0.0411	0.0446	0.0381
('PDIK1L', 'chr1-26126043-26128242')	0.0528	0.0506	0.0418	0.0487	0.046	0.014	0.0159	0.0239	-0.0161	0.0362	-0.0037	0.0253	-0.0194	0.062	0.0569	0.0167	0.045	0.0029
('PDIK1L', 'chr1-26141823-26142282')	-0.0152	-0.0143	-0.0164	-0.0161	-0.0146	-0.0242	-0.0203	-0.0117	-0.0281	-0.022	-0.0201	-0.0171	-0.0202	-0.0114	-0.0131	-0.0235	-0.0185	-0.0151
('PDIK1L', 'chr1-26144851-26145912')	0.0081	0.0111	0.006	0.0153	-0.0038	-0.0147	-0.0109	0.0154	-0.0124	-0.0058	-0.0076	-0.0119	-0.0102	0.0363	0.0021	-0.0072	-0.0053	-0.0166
('PDIK1L', 'chr1-26152306-26153117')	-0.0155	-0.0148	-0.0189	-0.0166	-0.0157	0.0151	0.0251	-0.0196	-0.0291	-0.023	-0.0199	-0.0189	-0.0223	-0.013	-0.0138	-0.0099	-0.0211	-0.0241
('PDIK1L', 'chr1-26155096-26157014')	-0.0069	-0.0107	-0.0138	-0.0083	-0.012	-0.0137	-0.0091	0.0011	-0.0207	-0.0217	-0.0172	-0.0122	-0.0198	-0.013	-0.0128	-0.0125	-0.015	0.0209
('PDIK1L', 'chr1-26166739-26167007')	-0.0152	-0.0148	-0.0176	-0.0157	-0.0142	-0.0295	-0.0259	-0.0193	-0.029	-0.013	-0.0207	-0.0175	-0.0206	-0.013	-0.0141	-0.0289	-0.0211	-0.0052
('PDIK1L', 'chr1-26237405-26237929')	-0.0158	-0.0142	-0.018	-0.0162	-0.0156	-0.0218	-0.0197	-0.0117	-0.0288	-0.023	-0.0207	-0.0166	-0.0206	-0.0051	-0.0122	-0.0211	-0.0211	-0.0184
('PDIK1L', 'chr1-26274473-26276976')	0.0176	0.0313	0.0328	0.0147	0.0352	0.0409	0.0424	0.0372	-0.0053	0.0224	-0.0037	0.0249	-0.0055	0.0157	0.0294	0.0376	0.0327	-0.0048
('PDIK1L', 'chr1-26277980-26293140')	0.0668	0.0696	0.0674	0.0666	0.0807	0.0574	0.0599	0.0511	0.0643	0.0701	0.0998	0.065	0.0921	0.0652	0.0744	0.0496	0.0673	0.0431
('PDIK1L', 'chr1-26335787-26338523')	0.0378	0.0458	0.0417	0.0364	0.0341	-0.0035	-0.0089	0.0247	0.034	0.0373	0.0377	0.0271	0.0442	0.0433	0.0467	-0.0037	0.0206	0.0129
('PDIK1L', 'chr1-26358569-26361873')	0.0301	0.0397	0.0405	0.0393	0.0223	-0.0193	-0.0184	0.0017	0.0095	0.0264	0.0005	0.0009	0.014	0.0324	0.0256	-0.0215	0.0218	-0.0024
('PDIK1L', 'chr1-26363212-26364608')	0.014	0.0194	0.0155	0.0168	0.0073	-0.0196	-0.0154	0.0061	-0.008	-0.001	-0.0016	0.001	-0.0086	0.0145	0.0198	-0.004	0.024	0.0174
('PDIK1L', 'chr1-26377871-26379157')	0.023	0.0461	0.0467	0.0247	0.0628	-0.0149	-0.0077	0.0328	0.0027	0.0528	-0.0137	0.062	-0.0078	-0.0114	0.0442	0.0111	0.0579	0.0358
('PDIK1L', 'chr1-26384091-26384492')	-0.0156	-0.0129	-0.0151	-0.0164	-0.0015	-0.0296	-0.0265	-0.0197	-0.0286	-0.0157	-0.0207	-0.0052	-0.0206	-0.013	-0.0144	-0.0279	0.01	-0.0234
('PDIK1L', 'chr1-26385511-26386040')	-0.0131	-0.0114	-0.0121	-0.0154	-0.012	-0.0241	-0.0224	-0.0197	-0.0289	-0.0229	-0.0207	-0.0149	-0.0206	-0.013	-0.0016	-0.0122	-0.0202	-0.0072
('PDIK1L', 'chr1-26391370-26392064')	-0.0075	-0.0031	-0.0063	-0.0107	0.0007	-0.0266	-0.023	-0.0138	-0.0266	-0.0157	-0.0208	0.0003	-0.0217	-0.013	-0.0044	-0.0234	-0.0082	-0.0124
('PDIK1L', 'chr1-26416948-26417505')	-0.0029	0.0048	-0.0117	-0.0079	-0.0015	-0.0228	-0.0208	0.0139	-0.0178	-0.0038	-0.0133	-0.0124	-0.0139	-0.0051	0.0113	-0.0161	-0.001	-0.0114
('PDIK1L', 'chr1-25795871-25801326')	0.0568	0.0555	0.0526	0.0528	0.0463	0.0153	0.0164	0.0472	0.0296	0.0503	0.026	0.0245	0.0199	0.036	0.0568	0.0303	0.0384	0.0306
('PDIK1L', 'chr1-25808818-25811627')	0.0223	0.0153	0.0134	0.0214	0.0039	-0.0064	-0.0046	0.0245	0.0131	-0.0014	0.0109	-0.0051	0.0166	-0.0114	-0.0006	0.0028	0.0034	-0.0027
('PDIK1L', 'chr1-25816884-25821987')	0.0583	0.0591	0.055	0.0545	0.067	0.0396	0.0376	0.0477	0.0496	0.0566	0.0623	0.0674	0.0577	0.0648	0.0602	0.0431	0.0584	0.0412
('PDIK1L', 'chr1-25858517-25862688')	0.0502	0.0402	0.0422	0.0454	0.0392	0.0363	0.0511	0.0501	0.0418	0.0435	0.0356	0.031	0.0553	0.0646	0.043	0.0482	0.0299	0.0347
('PDIK1L', 'chr1-25874499-25876633')	0.0422	0.0364	0.0276	0.0438	0.0526	0.0136	0.0092	0.0274	0.0316	0.0482	0.053	0.0521	0.046	0.0574	0.0376	0.0268	0.0514	0.0173
('PDIK1L', 'chr1-25922173-25925046')	0.0398	0.0292	0.0328	0.0415	0.0367	0.0257	0.0234	0.0266	-0.0032	0.0359	0.0046	0.0304	0.0089	-0.013	0.0247	0.0209	0.0241	0.0362
('PDIK1L', 'chr1-25970877-25972344')	0.0382	0.0148	0.0005	0.0306	-0.0113	-0.0144	-0.0105	0.0206	0.0008	-0.0037	-0.0028	-0.0096	0.0054	-0.0122	0.0146	-0.0115	-0.0188	0.0312
('PDIK1L', 'chr1-25996619-25999154')	0.0671	0.0641	0.0555	0.065	0.0643	0.0525	0.0536	0.0528	0.0501	0.0537	0.062	0.0549	0.0609	0.063	0.0681	0.0453	0.0553	0.0385
('PDIK1L', 'chr1-26015106-26017712')	-0.0066	-0.0108	-0.0155	0.013	-0.0097	0.0281	0.0258	-0.0035	-0.025	-0.021	-0.017	-0.0119	-0.0196	-0.0139	-0.0093	0.0133	-0.0148	0.0343
('PDIK1L', 'chr1-26104704-26105520')	-0.0006	-0.0037	-0.0064	-0.0029	-0.0111	-0.016	-0.0145	-0.0199	-0.0196	-0.0076	-0.0151	-0.012	-0.0113	-0.013	0.0007	-0.0175	-0.0113	-0.0022
('PDIK1L', 'chr1-26119888-26120290')	-0.0116	-0.0145	-0.0189	-0.0118	-0.0154	-0.0279	-0.0233	-0.0133	-0.027	-0.023	-0.0201	-0.0189	-0.0215	0.0019	-0.0112	-0.0277	-0.0211	-0.0127
('PDIK1L', 'chr1-26121985-26122711')	-0.014	-0.0131	-0.0189	-0.0162	-0.0147	-0.0148	-0.0165	-0.0112	-0.0278	-0.023	-0.0213	-0.0189	-0.0206	-0.013	-0.0144	-0.0065	-0.017	-0.0231
('PDIK1L', 'chr1-26123342-26123808')	-0.0146	-0.0086	-0.0117	-0.0153	-0.0153	-0.0263	-0.0226	-0.0164	-0.0297	-0.023	-0.021	-0.0178	-0.0206	-0.013	0.0127	-0.0266	-0.0211	-0.0235
('PDIK1L', 'chr1-26161121-26162505')	0.0022	0.0007	-0.0013	0.0041	-0.0086	0.0173	0.0076	0.0318	-0.0129	-0.0159	0.003	-0.011	-0.0081	-0.006	-0.0034	-0.0012	-0.0118	0.0086
('PDIK1L', 'chr1-26163819-26164969')	0.0113	0.0107	0.005	0.0094	0.0008	-0.0049	-0.002	0.0355	-0.0128	-0.0059	-0.0011	-0.0023	-0.0027	-0.0051	0.0135	-0.0018	-0.0074	-0.0012
('PDIK1L', 'chr1-26177227-26177607')	-0.0061	-0.0081	-0.0095	-0.0096	-0.0094	-0.0204	-0.0184	-0.0163	-0.0186	-0.0151	-0.0143	-0.012	-0.0122	-0.0022	-0.0087	-0.0175	-0.0132	-0.0138
('PDIK1L', 'chr1-26200914-26202853')	0.0295	0.0296	0.0187	0.0048	0.0011	-0.0236	-0.0229	-0.0071	-0.0262	-0.0129	-0.02	-0.0157	-0.0183	-0.013	0.0237	-0.0227	-0.0088	-0.0093
('PDIK1L', 'chr1-26296314-26298159')	-0.0068	-0.0048	-0.0079	-0.0068	-0.014	-0.0202	-0.018	-0.0094	-0.0244	-0.0162	-0.0129	-0.0126	-0.0184	-0.013	0.0022	-0.0205	-0.0204	-0.0114
('PDIK1L', 'chr1-26305060-26309231')	0.0601	0.0553	0.0523	0.0555	0.0519	0.0471	0.0489	0.0451	0.0449	0.0515	0.0486	0.0471	0.0545	0.0609	0.0546	0.0426	0.0494	0.0353
('PDIK1L', 'chr1-26534949-26536386')	-0.0081	-0.0054	-0.0107	-0.0111	-0.006	-0.0241	-0.0284	-0.0163	-0.025	-0.0156	-0.0216	-0.0038	-0.0146	-0.0133	-0.0073	-0.0208	-0.0169	0.0136
('PDIK1L', 'chr1-26537188-26547487')	0.0563	0.062	0.0617	0.058	0.0673	0.0777	0.0851	0.0654	0.056	0.0692	0.0782	0.0735	0.0712	0.0764	0.0612	0.0659	0.0685	0.0456
('PDIK1L', 'chr1-26598830-26599374')	-0.0133	-0.0126	-0.0168	-0.0138	-0.0152	-0.018	-0.008	0.0035	-0.0321	-0.0243	-0.0228	-0.0179	-0.0223	-0.0101	-0.0126	-0.009	-0.0216	-0.0155
('ZNF593', 'chr1-26168498-26171999')	-0.0123	0.02	0.0283	-0.0318	-0.0227	0.1804	0.1498	0.2183	0.1578	0.069	0.1225	0.1034	0.1637	0.2046	-0.0362	0.138	0.0586	0.099
('ZNF593', 'chr1-26314259-26322436')	0.2111	0.2048	0.2016	0.2376	0.1955	0.217	0.1914	0.2874	0.2711	0.2324	0.2747	0.1861	0.2613	0.2196	0.2404	0.2127	0.2288	0.1607
('ZNF593', 'chr1-26233244-26235680')	0.1333	0.1396	0.1425	0.1284	0.1397	0.2066	0.197	0.2099	0.2024	0.1562	0.2163	0.1632	0.2181	0.2188	0.133	0.1679	0.1505	0.1362
('ZNF593', 'chr1-26431304-26433107')	0.1056	0.1036	0.0909	0.0962	0.1083	0.1796	0.1749	0.1572	0.1769	0.02	0.1862	0.1307	0.1914	0.1737	0.0989	0.1119	0.1328	0.0954
('ZNF593', 'chr1-26959519-26961070')	-0.0379	-0.0692	-0.1165	-0.0186	-0.1835	-0.103	-0.127	0.0933	0.0753	-0.1413	0.0714	-0.2414	0.1397	0.1207	-0.1465	-0.0935	-0.1971	-0.1769
('ZNF593', 'chr1-26408318-26409487')	-0.2429	-0.1885	-0.1776	-0.2351	-0.2579	-0.2083	-0.2125	-0.1195	-0.1825	-0.1626	-0.1944	-0.1633	-0.1959	-0.1289	-0.1792	-0.2256	-0.0682	-0.1179
('ZNF593', 'chr1-26411001-26411439')	-0.354	-0.3099	-0.2788	-0.361	-0.3361	-0.2258	-0.2484	-0.0656	-0.2303	-0.2876	-0.2555	-0.2253	-0.2364	-0.1289	-0.299	-0.2407	-0.2907	-0.2868
('ZNF593', 'chr1-26825665-26830606')	0.1291	0.1357	0.1413	0.1217	0.1268	0.15	0.176	0.1937	0.1822	0.1551	0.1657	0.1539	0.2089	0.2014	0.1414	0.1522	0.1569	0.0765
('ZNF593', 'chr1-26372560-26375683')	-0.0914	-0.0238	-0.072	-0.0994	0.01	-0.1613	-0.1931	-0.0154	-0.204	-0.2267	-0.2455	0.0551	-0.1854	-0.1094	-0.0405	-0.1947	0.0259	-0.125
('ZNF593', 'chr1-25894937-25896190')	-0.0094	-0.0088	-0.0236	-0.0329	-0.0121	-0.0482	-0.0131	-0.0089	0.0478	0.0955	0.0671	0.0765	-0.0316	0.0358	0.0249	-0.0299	0.0409	-0.0596
('ZNF593', 'chr1-25989316-25992221')	-0.0437	-0.0976	-0.101	0.0208	0.0193	-0.1371	-0.2047	0.0875	-0.1941	0.0888	-0.2234	0.1664	-0.2219	-0.1145	-0.1492	-0.1889	0.1485	0.0235
('ZNF593', 'chr1-26034488-26036943')	0.116	0.127	0.1122	0.1166	0.1128	0.1671	0.1172	0.1777	0.1887	0.1145	0.1811	0.1376	0.1483	0.1728	0.1217	0.1582	0.1247	0.1288
('ZNF593', 'chr1-26104704-26105520')	-0.2232	-0.2192	-0.2071	-0.2403	-0.2974	-0.1526	-0.1638	-0.1457	-0.1665	-0.1733	-0.2075	-0.1994	-0.154	-0.129	-0.2247	-0.1787	-0.1968	-0.1186
('ZNF593', 'chr1-26224855-26226097')	-0.2038	-0.2213	-0.2064	-0.2192	-0.2364	-0.0631	-0.0861	0.108	-0.1538	-0.1862	-0.2003	-0.089	-0.1315	0.1444	-0.1226	-0.0948	-0.2507	-0.25
('ZNF593', 'chr1-26237405-26237929')	-0.3635	-0.3247	-0.3135	-0.3768	-0.345	-0.1853	-0.209	-0.0946	-0.2241	-0.2876	-0.2555	-0.2414	-0.2263	-0.0612	-0.3334	-0.1968	-0.291	-0.2501
('ZNF593', 'chr1-26274473-26276976')	-0.0948	0.0249	0.0603	-0.109	0.039	0.18	0.1701	0.1606	-0.0826	0.022	-0.136	0.0333	-0.1189	0.041	-0.0426	0.1401	0.0633	-0.1395
('ZNF593', 'chr1-26277980-26293140')	0.132	0.1373	0.1376	0.1226	0.1423	0.2329	0.2175	0.2332	0.2238	0.1539	0.2374	0.164	0.2422	0.2142	0.1288	0.1723	0.1545	0.1329
('ZNF593', 'chr1-26305060-26309231')	0.1351	0.1385	0.1458	0.1291	0.1246	0.2065	0.2013	0.203	0.1837	0.1608	0.1768	0.1426	0.2021	0.1975	0.1184	0.1644	0.1457	0.1135
('ZNF593', 'chr1-26335787-26338523')	0.0478	0.1015	0.109	0.0402	0.0247	-0.0714	-0.1316	0.0938	0.1282	0.1039	0.1191	0.0407	0.1617	0.1371	0.1059	-0.0949	-0.0083	-0.032
('ZNF593', 'chr1-26345660-26346640')	-0.333	-0.3111	-0.2788	-0.3453	-0.301	-0.1829	-0.2141	-0.0988	-0.2199	-0.2858	-0.25	-0.215	-0.2328	-0.1145	-0.332	-0.1933	-0.2107	-0.2106
('ZNF593', 'chr1-26358569-26361873')	0.0059	0.0849	0.1046	0.0553	-0.0129	-0.1616	-0.1964	-0.023	0.0012	0.0526	-0.0889	-0.0892	-0.0048	0.1263	0.0231	-0.1889	0.0142	-0.1302
('ZNF593', 'chr1-26363212-26364608')	-0.1098	-0.0374	-0.0423	-0.0931	-0.1396	-0.1682	-0.1612	-0.0041	-0.0934	-0.1361	-0.1081	-0.0978	-0.1318	0.0506	-0.0061	-0.0941	0.0268	0.005
('ZNF593', 'chr1-26377871-26379157')	-0.0473	0.1182	0.1315	-0.0319	0.1488	-0.1341	-0.116	0.1354	-0.044	0.1614	-0.2066	0.1839	-0.1361	-0.1145	0.0926	-0.0077	0.1738	0.1135
('ZNF593', 'chr1-26384091-26384492')	-0.3696	-0.312	-0.2869	-0.3864	-0.2127	-0.2296	-0.2498	-0.1429	-0.2237	-0.2245	-0.2563	-0.1538	-0.2264	-0.129	-0.3641	-0.238	-0.0478	-0.2793
('ZNF593', 'chr1-26385511-26386040')	-0.3413	-0.2939	-0.2736	-0.3759	-0.3158	-0.1949	-0.2237	-0.1429	-0.2246	-0.2909	-0.2563	-0.226	-0.2264	-0.129	-0.2663	-0.1479	-0.2895	-0.1497
('ZNF593', 'chr1-26391370-26392064')	-0.2839	-0.2183	-0.2094	-0.3155	-0.1881	-0.21	-0.2201	-0.1134	-0.2047	-0.2417	-0.257	-0.1152	-0.2325	-0.1289	-0.2764	-0.2041	-0.1881	-0.2007
('ZNF593', 'chr1-26416948-26417505')	-0.2303	-0.164	-0.2548	-0.2817	-0.2134	-0.1929	-0.2166	0.0417	-0.1615	-0.1214	-0.1919	-0.2001	-0.1663	-0.0613	-0.1454	-0.1692	-0.1615	-0.1676
('CNKSR1', 'chr1-26177227-26177607')	-0.8488	-0.91	-0.87	-0.9426	-0.9554	-0.9128	-0.904	-0.5963	-0.8795	-0.9617	-0.9344	-0.947	-0.8156	-0.1765	-0.9508	-0.9787	-0.9602	-0.8923
('CNKSR1', 'chr1-25989316-25992221')	-0.1451	-0.2626	-0.2494	-0.0752	-0.1486	-0.4233	-0.5602	-0.0661	-0.5065	-0.0508	-0.5861	-0.0071	-0.5352	-0.3376	-0.3225	-0.5201	0.0016	-0.0644
('CNKSR1', 'chr1-26237405-26237929')	-0.5808	-0.5885	-0.5787	-0.6089	-0.6572	-0.47	-0.469	-0.3803	-0.647	-0.6643	-0.6887	-0.6318	-0.6398	-0.2049	-0.5973	-0.3904	-0.6496	-0.4217
('CNKSR1', 'chr1-26358569-26361873')	-0.1012	-0.0454	-0.0231	-0.0457	-0.1552	-0.5064	-0.5722	-0.1999	-0.1619	-0.1673	-0.2389	-0.3967	-0.1031	-0.0128	-0.1187	-0.4495	-0.1629	-0.252
('CNKSR1', 'chr1-26363212-26364608')	-0.2255	-0.1738	-0.1766	-0.1798	-0.3087	-0.5148	-0.4636	-0.1769	-0.1706	-0.3777	-0.3262	-0.3303	-0.36	-0.0842	-0.1467	-0.2498	-0.1162	-0.0519
('CNKSR1', 'chr1-25551757-25554104')	-0.4187	-0.5415	-0.5379	-0.4185	-0.7719	-0.7398	-0.8105	-0.6231	-0.661	-0.5303	-0.68	-0.6967	-0.6002	-0.3377	-0.6441	-0.7807	-0.5902	-0.8333
('CNKSR1', 'chr1-25703944-25704847')	-0.421	-0.5378	-0.6114	-0.4911	-0.4306	-0.875	-0.8932	-0.3396	-0.8824	-0.4279	-0.8321	-0.3674	-0.705	-0.3925	-0.8295	-0.7115	-0.5562	-0.2907
('CNKSR1', 'chr1-25769180-25772084')	-0.0973	-0.4689	-0.4647	-0.108	-0.6938	-0.5975	-0.6027	-0.0275	-0.5136	-0.7078	-0.442	-0.6888	-0.4102	-0.3376	-0.6283	-0.2629	-0.7687	-0.1511
('CNKSR1', 'chr1-25795871-25801326')	0.0013	0.0016	0.0057	-0.0016	-0.0249	-0.1326	-0.0941	0.0128	-0.0429	0.0009	-0.0962	-0.0969	-0.102	-0.0037	0.0028	-0.022	-0.0396	-0.004
('CNKSR1', 'chr1-25808818-25811627')	-0.1621	-0.21	-0.1754	-0.1465	-0.3594	-0.2852	-0.2868	-0.0542	-0.1015	-0.3066	-0.231	-0.3877	-0.1623	-0.3376	-0.4763	-0.1749	-0.3522	-0.1689
('CNKSR1', 'chr1-25816884-25821987')	0.0062	0.0051	0.0058	0.0023	0.0027	-0.0104	-0.023	0.0094	0.0071	0.0024	0.0033	0.0037	0.0039	0.0335	-0.0096	0.0015	0.0034	0.0047
('CNKSR1', 'chr1-25858517-25862688')	-0.013	-0.0525	-0.0153	-0.0313	-0.0587	-0.0268	0.0015	0.0162	-0.0156	-0.0032	-0.0819	-0.0486	0.005	0.034	-0.0267	0.0028	-0.0815	-0.017
('CNKSR1', 'chr1-25894937-25896190')	-0.0952	-0.109	-0.1222	-0.1104	-0.1105	-0.2004	-0.1587	-0.2377	-0.0753	-0.009	-0.1018	-0.0569	-0.1453	-0.1002	-0.0913	-0.0784	-0.0956	-0.1033
('CNKSR1', 'chr1-25904698-25907757')	0.0133	0.0071	0.0074	0.0062	0.0031	-0.0248	-0.0307	0.0509	0.0068	0.003	0.0034	0.0029	0.0097	0.0355	0.0038	-0.0007	0.003	0.0072
('CNKSR1', 'chr1-25922173-25925046')	-0.0574	-0.1086	-0.0673	-0.0358	-0.0829	-0.079	-0.1317	-0.0308	-0.2505	-0.0266	-0.2543	-0.1113	-0.1467	-0.3553	-0.1789	-0.056	-0.0955	-0.0032
('CNKSR1', 'chr1-25970877-25972344')	-0.0706	-0.2512	-0.3502	-0.0935	-0.5989	-0.4276	-0.3839	-0.0907	-0.199	-0.3846	-0.3959	-0.5079	-0.2126	-0.2546	-0.31	-0.4202	-0.7135	-0.0344
('CNKSR1', 'chr1-25996619-25999154')	0.0087	0.0019	0.006	0.0039	0.0027	0.0025	0.0048	0.0147	0.0075	0.0031	0.0036	-0.0043	0.0091	0.0284	0.0037	0.0025	0.0018	0.0033
('CNKSR1', 'chr1-26015106-26017712')	-0.554	-0.6219	-0.6113	-0.3064	-0.5784	-0.0547	-0.0789	-0.3369	-0.5197	-0.6443	-0.4982	-0.5179	-0.5127	-0.3586	-0.5995	-0.1044	-0.5385	0.0034
('CNKSR1', 'chr1-26034488-26036943')	-0.0091	-0.0072	-0.0186	-0.0056	-0.0211	-0.0227	-0.0422	0.0082	0.0056	-0.0254	-0.0054	-0.0122	-0.0269	0.0209	-0.0105	0.001	-0.0353	0.0044
('CNKSR1', 'chr1-26104704-26105520')	-0.3704	-0.4019	-0.4111	-0.3568	-0.5411	-0.4249	-0.405	-0.4833	-0.4105	-0.3709	-0.5304	-0.538	-0.4363	-0.3553	-0.3735	-0.3925	-0.49	-0.2399
('CNKSR1', 'chr1-26110456-26112960')	0.0131	0.0076	0.008	0.0064	0.0032	-0.0014	0.0043	0.0145	0.0068	0.0021	0.0032	0.0036	0.0083	0.0361	0.0038	0.0031	0.0029	0.0087
('CNKSR1', 'chr1-26119888-26120290')	-0.4992	-0.5942	-0.5872	-0.5323	-0.652	-0.5773	-0.5705	-0.4366	-0.5958	-0.6672	-0.6724	-0.6734	-0.6228	-0.1742	-0.5381	-0.543	-0.6529	-0.313
('CNKSR1', 'chr1-26121985-26122711')	-0.5558	-0.5732	-0.5903	-0.619	-0.6275	-0.3832	-0.4531	-0.4106	-0.6158	-0.6672	-0.6466	-0.6659	-0.6407	-0.3553	-0.6048	-0.2381	-0.562	-0.5837
('CNKSR1', 'chr1-26123342-26123808')	-0.5682	-0.4795	-0.4369	-0.6062	-0.6449	-0.5287	-0.5619	-0.3932	-0.6179	-0.6672	-0.6763	-0.6529	-0.6407	-0.3553	-0.2962	-0.5866	-0.6529	-0.5305
('CNKSR1', 'chr1-26126043-26128242')	-0.0053	-0.007	-0.0358	-0.0122	-0.0292	-0.1498	-0.1504	-0.0632	-0.3542	-0.0901	-0.3103	-0.1175	-0.5021	0.0301	0.0016	-0.0595	-0.0334	-0.1722
('CNKSR1', 'chr1-26144851-26145912')	-0.2686	-0.2376	-0.2564	-0.1968	-0.4629	-0.4036	-0.4082	-0.1019	-0.3193	-0.3037	-0.309	-0.5574	-0.3124	-0.0045	-0.4164	-0.2103	-0.4565	-0.3753
('CNKSR1', 'chr1-26152306-26153117')	-0.5881	-0.5998	-0.5897	-0.6105	-0.6518	-0.1183	-0.0868	-0.4955	-0.6397	-0.6647	-0.6394	-0.6682	-0.6139	-0.3553	-0.628	-0.3258	-0.6495	-0.5433
('CNKSR1', 'chr1-26155096-26157014')	-0.4533	-0.53	-0.5045	-0.4834	-0.5669	-0.3633	-0.3673	-0.2395	-0.5038	-0.6417	-0.5884	-0.5307	-0.515	-0.3553	-0.5154	-0.271	-0.5715	-0.0698
('CNKSR1', 'chr1-26161121-26162505')	-0.3617	-0.3736	-0.3413	-0.3186	-0.5353	-0.1236	-0.2052	-0.0107	-0.2776	-0.504	-0.2145	-0.5123	-0.3988	-0.2305	-0.4367	-0.2165	-0.5117	-0.1606
('CNKSR1', 'chr1-26163819-26164969')	-0.2802	-0.2937	-0.2641	-0.2899	-0.3944	-0.303	-0.2928	-0.0023	-0.2964	-0.3326	-0.2791	-0.3953	-0.2401	-0.2049	-0.2801	-0.1868	-0.4588	-0.2409
('CNKSR1', 'chr1-26166739-26167007')	-0.5866	-0.613	-0.5658	-0.5943	-0.6042	-0.6242	-0.6248	-0.5138	-0.6419	-0.4781	-0.6908	-0.627	-0.6414	-0.3553	-0.6458	-0.5651	-0.5216	-0.2541
('CNKSR1', 'chr1-26168498-26171999')	-0.0856	-0.0822	-0.0757	-0.094	-0.117	-0.0139	-0.0312	0.0131	-0.0062	-0.0601	-0.031	-0.0313	-0.016	0.0282	-0.1397	-0.0022	-0.0696	-0.0092
('CNKSR1', 'chr1-26200914-26202853')	-0.1138	-0.1287	-0.1695	-0.3082	-0.4091	-0.5097	-0.5803	-0.3033	-0.5593	-0.4759	-0.6503	-0.5984	-0.6138	-0.3553	-0.1849	-0.4668	-0.4086	-0.305
('CNKSR1', 'chr1-26224855-26226097')	-0.3394	-0.4364	-0.4084	-0.3605	-0.4803	-0.2719	-0.2839	-0.0375	-0.2781	-0.4816	-0.492	-0.3244	-0.418	0.0033	-0.2902	-0.2708	-0.6051	-0.6289
('CNKSR1', 'chr1-26230652-26231160')	-0.8005	-0.8362	-0.8014	-0.8872	-0.873	-0.6128	-0.383	-0.5976	-0.79	-0.8803	-0.8182	-0.8354	-0.7595	-0.3555	-0.8115	-0.4348	-0.8833	-0.8681
('CNKSR1', 'chr1-26233244-26235680')	0.0055	0.0044	0.0051	0.0031	-0.0005	0.0005	-0.0004	0.0112	0.0067	0.0026	0.0029	0.0028	0.0083	0.0228	0.0021	0.0023	0.0017	0.0048
('CNKSR1', 'chr1-26258993-26260256')	-0.8078	-0.818	-0.7922	-0.8872	-0.8467	-0.1972	-0.1554	-0.3599	-0.4946	-0.8803	-0.5113	-0.8436	-0.5885	-0.3555	-0.7885	-0.0843	-0.8833	-0.4207
('CNKSR1', 'chr1-26274473-26276976')	-0.1959	-0.0958	-0.0563	-0.1944	-0.0783	-0.0148	-0.0207	-0.0001	-0.3052	-0.123	-0.3605	-0.1175	-0.2377	-0.1011	-0.187	-0.0116	-0.1246	-0.2729
('CNKSR1', 'chr1-26277980-26293140')	0.006	0.0037	0.0044	0.0024	0.0018	0.0032	0.0029	0.0081	0.005	0.0017	0.0016	0.0025	0.0048	0.024	0.0017	0.0017	0.0016	0.0035
('CNKSR1', 'chr1-26294239-26294812')	-0.7704	-0.7977	-0.8045	-0.8317	-0.8201	-0.7571	-0.6862	-0.4835	-0.7429	-0.6838	-0.7311	-0.8489	-0.5849	-0.3555	-0.7657	-0.7535	-0.8606	-0.8681
('CNKSR1', 'chr1-26296314-26298159')	-0.4898	-0.4827	-0.4623	-0.5267	-0.6409	-0.494	-0.4844	-0.3975	-0.4646	-0.5876	-0.504	-0.5764	-0.5807	-0.3553	-0.4289	-0.5217	-0.6883	-0.4638
('CNKSR1', 'chr1-26305060-26309231')	0.0068	-0.0006	0.0055	0.0017	-0.0115	0.0014	0.004	0.0123	0.0049	0.0029	-0.0057	-0.0074	0.0078	0.0274	-0.0198	0.0008	-0.013	-0.0182
('CNKSR1', 'chr1-26314259-26322436')	0.0073	-0.0002	0.002	0.0035	0.0028	-0.0194	-0.0328	0.0224	0.0084	0.0068	0.0053	-0.0155	0.0121	0.0353	0.0077	0.0036	0.0078	-0.0546
('CNKSR1', 'chr1-26335787-26338523')	-0.0628	-0.0309	-0.0074	-0.0656	-0.097	-0.288	-0.3337	-0.0432	-0.0316	-0.0297	-0.0262	-0.0975	-0.0117	-0.0037	-0.0144	-0.2056	-0.1623	-0.0818
('CNKSR1', 'chr1-26345660-26346640')	-0.5413	-0.5888	-0.5699	-0.5455	-0.5856	-0.5868	-0.6314	-0.415	-0.6262	-0.6225	-0.6485	-0.6099	-0.5758	-0.3376	-0.6597	-0.4669	-0.4859	-0.3453
('CNKSR1', 'chr1-26370392-26371036')	-0.7456	-0.726	-0.6864	-0.6894	-0.6114	-0.8263	-0.8142	-0.3558	-0.8038	-0.6861	-0.7568	-0.4965	-0.7617	-0.3555	-0.689	-0.9321	-0.5102	-0.8407
('CNKSR1', 'chr1-26372560-26375683')	-0.2155	-0.1558	-0.2006	-0.1876	-0.1209	-0.4952	-0.5236	-0.2264	-0.548	-0.5541	-0.6795	-0.0783	-0.5937	-0.2676	-0.1882	-0.3782	-0.0769	-0.1692
('CNKSR1', 'chr1-26377871-26379157')	-0.1637	-0.0157	-0.0041	-0.1255	0.0026	-0.4399	-0.3368	-0.0156	-0.2428	0.0029	-0.6133	0.004	-0.3628	-0.3376	-0.0531	-0.0925	0.0034	-0.0192
('CNKSR1', 'chr1-26384091-26384492')	-0.6042	-0.559	-0.5245	-0.6354	-0.3911	-0.6282	-0.6376	-0.5049	-0.6349	-0.4625	-0.6903	-0.3431	-0.641	-0.3553	-0.6392	-0.6174	-0.2639	-0.56
('CNKSR1', 'chr1-26385511-26386040')	-0.5563	-0.5142	-0.4751	-0.6117	-0.5762	-0.5111	-0.5494	-0.5049	-0.6462	-0.6727	-0.6903	-0.5731	-0.641	-0.3553	-0.4803	-0.3	-0.6339	-0.2786
('CNKSR1', 'chr1-26528843-26532674')	-0.0688	-0.0391	-0.0199	-0.0532	-0.0409	-0.0704	-0.1297	-0.0017	-0.009	-0.0001	-0.0373	-0.0374	-0.0299	0.0241	-0.0373	-0.0634	-0.0236	-0.1061
('CNKSR1', 'chr1-26537188-26547487')	0.003	0.0073	0.0071	0.0021	0.0036	0.0036	0.0036	0.0163	0.0057	0.0039	0.0025	0.0037	0.0069	0.0299	0.0036	0.0019	0.0034	0.0054
('CNKSR1', 'chr1-26574043-26574289')	-0.8496	-0.8939	-0.8907	-0.9217	-0.9014	-0.8118	-0.8339	-0.4386	-0.8302	-0.9617	-0.8615	-0.8612	-0.8312	-0.3925	-0.9522	-0.8674	-0.9602	-0.8296
('CNKSR1', 'chr1-26601968-26602970')	-0.5058	-0.5895	-0.5473	-0.5199	-0.6371	-0.6805	-0.5872	-0.182	-0.5056	-0.6794	-0.5802	-0.463	-0.449	-0.3925	-0.6709	-0.5921	-0.5796	-0.4368
('CNKSR1', 'chr1-26618453-26622246')	0.0068	0.0049	0.0053	0.0042	0.0028	0.0031	0.0036	0.0086	0.0057	0.0029	0.0026	0.0033	0.0057	0.0197	0.0031	0.004	0.003	0.006
('CNKSR1', 'chr1-26627682-26628684')	-0.8591	-0.8893	-0.8771	-0.8916	-0.9555	-0.1604	-0.1289	-0.1081	-0.1764	-0.9617	-0.2185	-0.8654	-0.243	-0.3925	-0.9206	-0.1827	-0.9602	-0.2606
('CNKSR1', 'chr1-26702243-26702975')	-0.8165	-0.8113	-0.7514	-0.8593	-0.7598	-0.8194	-0.8826	-0.4445	-0.6728	-0.8658	-0.883	-0.7624	-0.8462	-0.2643	-0.8489	-0.8032	-0.7707	-0.7102
('CNKSR1', 'chr1-26825665-26830606')	-0.0012	-0.0041	0.0045	-0.0042	-0.0172	-0.0344	-0.0102	0.0097	0.0023	0.0013	-0.0017	0.0015	0.0085	0.03	0.0024	0.0001	0.0027	-0.0105
('CD52', 'chr1-26314259-26322436')	0.353	0.3307	0.3317	0.4152	0.3867	0.2423	0.2006	0.2854	0.4608	0.3959	0.498	0.2818	0.4738	0.2523	0.4317	0.2448	0.4163	0.157
('CD52', 'chr1-26233244-26235680')	0.2505	0.2431	0.2415	0.2559	0.2871	0.2068	0.2047	0.1909	0.3556	0.2905	0.3953	0.246	0.368	0.2463	0.2883	0.1642	0.2957	0.1467
('CD52', 'chr1-26177227-26177607')	-0.1168	-0.1488	-0.1311	-0.1202	-0.1348	-0.2121	-0.2471	-0.1673	-0.1095	-0.1299	-0.1294	-0.1933	-0.1142	-0.0699	-0.1017	-0.2185	-0.0965	-0.2715
('CD52', 'chr1-26408318-26409487')	-0.1004	-0.0912	-0.107	-0.0744	-0.1131	-0.2467	-0.2549	-0.1432	-0.1269	-0.0833	-0.1278	-0.1547	-0.1413	-0.1733	-0.0097	-0.2644	0.0153	-0.0958
('CD52', 'chr1-26411001-26411439')	-0.1826	-0.1877	-0.1756	-0.1605	-0.1764	-0.2609	-0.2851	-0.0988	-0.1672	-0.1767	-0.1679	-0.2087	-0.1734	-0.1733	-0.1014	-0.2805	-0.1412	-0.3136
('CD52', 'chr1-26110456-26112960')	0.3361	0.3154	0.2939	0.3485	0.3399	0.2254	0.2244	0.2575	0.3432	0.3098	0.406	0.2703	0.3882	0.3512	0.3761	0.1998	0.3213	0.2187
('CD52', 'chr1-26168498-26171999')	0.1425	0.1577	0.1638	0.1383	0.1689	0.1856	0.1744	0.1971	0.281	0.2159	0.2585	0.1895	0.3004	0.2321	0.178	0.135	0.2257	0.1047
('CD52', 'chr1-26825665-26830606')	0.235	0.2304	0.2358	0.2422	0.2561	0.1449	0.179	0.1663	0.3156	0.2773	0.2822	0.2312	0.3555	0.2246	0.2856	0.1426	0.2946	0.0879
('CD52', 'chr1-24419121-24419768')	-0.1395	-0.1749	-0.1796	-0.1212	-0.1596	-0.2094	-0.2401	0.0949	-0.1618	-0.1575	-0.1657	-0.1856	-0.166	-0.1734	-0.1225	-0.2009	-0.1153	0.1116
('CD52', 'chr1-25989316-25992221')	0.0592	-0.0099	-0.0169	0.1348	0.1058	-0.1756	-0.2437	0.0434	-0.1459	0.1904	-0.1513	0.2498	-0.1672	-0.1556	0.0026	-0.2396	0.2575	0.0381
('CD52', 'chr1-26034488-26036943')	0.2191	0.2195	0.1935	0.2361	0.2468	0.1634	0.1174	0.1476	0.3172	0.2183	0.3077	0.2015	0.2848	0.1862	0.2564	0.1541	0.2387	0.1394
('CD52', 'chr1-26104704-26105520')	-0.0866	-0.1209	-0.1115	-0.0826	-0.148	-0.185	-0.2023	-0.16	-0.1168	-0.0951	-0.1371	-0.1837	-0.115	-0.1733	-0.0409	-0.216	-0.0826	-0.1559
('CD52', 'chr1-26126043-26128242')	0.2278	0.2174	0.1836	0.2187	0.2218	0.0109	0.0007	0.0515	-0.0964	0.1871	-0.0607	0.074	-0.1627	0.2282	0.2689	-0.0027	0.2475	-0.1083
('CD52', 'chr1-26141823-26142282')	-0.1846	-0.198	-0.1791	-0.1655	-0.1727	-0.2316	-0.2377	-0.1228	-0.1564	-0.1722	-0.1643	-0.2274	-0.1616	-0.1556	-0.1325	-0.2617	-0.1269	-0.2652
('CD52', 'chr1-26144851-26145912')	-0.0301	-0.011	-0.0179	0.0241	-0.101	-0.168	-0.1839	0.0007	-0.0796	-0.0808	-0.0911	-0.1701	-0.1072	0.1353	-0.0299	-0.1546	-0.0471	-0.2569
('CD52', 'chr1-26152306-26153117')	-0.1866	-0.202	-0.1976	-0.1668	-0.1815	0.0161	0.0657	-0.1579	-0.1612	-0.1768	-0.1658	-0.2408	-0.1758	-0.1733	-0.1379	-0.159	-0.1405	-0.312
('CD52', 'chr1-26155096-26157014')	-0.1294	-0.1736	-0.1666	-0.1189	-0.1564	-0.1707	-0.1662	-0.0689	-0.1148	-0.1652	-0.1482	-0.1954	-0.163	-0.1733	-0.1355	-0.1871	-0.1027	0.0334
('CD52', 'chr1-26166739-26167007')	-0.1844	-0.2023	-0.1881	-0.1626	-0.1748	-0.2671	-0.2844	-0.1557	-0.1613	-0.1302	-0.1679	-0.2296	-0.1637	-0.1733	-0.1399	-0.2812	-0.1469	-0.1761
('CD52', 'chr1-26237405-26237929')	-0.1886	-0.197	-0.1908	-0.1629	-0.1806	-0.2228	-0.2331	-0.1234	-0.16	-0.1767	-0.1679	-0.2286	-0.1636	-0.1127	-0.1309	-0.2368	-0.1406	-0.2886
('CD52', 'chr1-26258993-26260256')	-0.1664	-0.178	-0.1689	-0.1393	-0.1635	-0.0133	0.0322	-0.1042	-0.1191	-0.1598	-0.1501	-0.2315	-0.1224	-0.1734	-0.1016	0.0146	-0.1183	-0.1277
('CD52', 'chr1-26274473-26276976')	0.023	0.1096	0.1378	0.019	0.1581	0.1789	0.1734	0.1253	-0.0275	0.1055	-0.0657	0.0814	-0.0696	0.0163	0.1188	0.1297	0.1775	-0.2046
('CD52', 'chr1-26277980-26293140')	0.2621	0.255	0.2601	0.276	0.3199	0.2306	0.2298	0.2075	0.4355	0.3272	0.5097	0.2569	0.4997	0.2415	0.3029	0.1669	0.3347	0.1494
('CD52', 'chr1-26294239-26294812')	-0.1569	-0.1879	-0.1797	-0.1356	-0.1621	-0.2486	-0.2545	-0.1275	-0.1507	-0.1553	-0.1669	-0.2301	-0.1647	-0.1734	-0.1004	-0.2082	-0.1155	-0.2948
('CD52', 'chr1-26296314-26298159')	-0.1282	-0.1295	-0.1262	-0.1071	-0.1699	-0.2112	-0.2271	-0.1092	-0.1445	-0.1298	-0.1247	-0.2015	-0.1524	-0.1733	-0.0352	-0.2397	-0.1357	-0.2273
('CD52', 'chr1-26305060-26309231')	0.2501	0.2334	0.2421	0.2516	0.2522	0.2085	0.2112	0.1847	0.3106	0.2908	0.2964	0.2103	0.3376	0.2212	0.257	0.1593	0.2739	0.1064
('CD52', 'chr1-26345660-26346640')	-0.1652	-0.1922	-0.1773	-0.1448	-0.1536	-0.2183	-0.2388	-0.1228	-0.1602	-0.1824	-0.1663	-0.1991	-0.1733	-0.1556	-0.1257	-0.2303	-0.086	-0.232
('CD52', 'chr1-26358569-26361873')	0.1031	0.1702	0.184	0.166	0.0852	-0.1982	-0.2244	-0.0654	0.0597	0.1373	-0.0298	-0.0932	0.0618	0.1236	0.1337	-0.24	0.118	-0.1669
('CD52', 'chr1-26363212-26364608')	0.0025	0.036	0.0372	0.0326	-0.0162	-0.2043	-0.2102	-0.0445	-0.0526	-0.0452	-0.0441	-0.0808	-0.0939	0.0276	0.0961	-0.1441	0.1347	0.0054
('CD52', 'chr1-26377871-26379157')	0.0594	0.2012	0.2182	0.0836	0.2976	-0.1708	-0.1496	0.0917	0.0266	0.2854	-0.1291	0.2792	-0.0895	-0.1556	0.224	-0.0369	0.3167	0.1177
('CD52', 'chr1-26384091-26384492')	-0.1869	-0.1855	-0.1771	-0.1659	-0.0873	-0.2673	-0.2876	-0.1583	-0.1599	-0.1363	-0.1679	-0.1436	-0.1635	-0.1733	-0.1412	-0.2748	0.0545	-0.3154
('CD52', 'chr1-26385511-26386040')	-0.1692	-0.1782	-0.153	-0.1604	-0.1605	-0.2355	-0.2541	-0.1583	-0.1605	-0.1761	-0.1679	-0.2116	-0.1635	-0.1733	-0.0641	-0.1936	-0.1345	-0.2292
('CD52', 'chr1-26391370-26392064')	-0.1306	-0.1189	-0.1204	-0.1341	-0.0673	-0.2475	-0.2524	-0.1338	-0.1516	-0.1507	-0.1718	-0.0983	-0.1708	-0.1733	-0.082	-0.2474	-0.0581	-0.2259
('CD52', 'chr1-26416948-26417505')	-0.099	-0.0652	-0.1431	-0.116	-0.0916	-0.23	-0.2525	-0.0043	-0.1131	-0.053	-0.1284	-0.1898	-0.1278	-0.1128	0.013	-0.1952	-0.0347	-0.2168
('CD52', 'chr1-26886939-26887565')	-0.1631	-0.1676	-0.1889	-0.1345	-0.1664	-0.2426	-0.2793	-0.1556	-0.1371	-0.146	-0.1473	-0.2111	-0.1587	-0.1128	-0.1173	-0.2637	-0.1041	-0.3137
('CD52', 'chr1-25610829-25611394')	-0.1477	-0.1654	-0.1592	-0.1457	-0.1624	-0.2412	-0.2622	-0.1058	-0.16	-0.1414	-0.1643	-0.2272	-0.1616	-0.1624	-0.0816	-0.2555	-0.1269	-0.2386
('CD52', 'chr1-25614373-25624613')	0.2598	0.2616	0.2597	0.2689	0.3107	0.2357	0.2108	0.2192	0.3507	0.3065	0.3795	0.2917	0.3776	0.2816	0.3365	0.1886	0.3488	0.1469
('CD52', 'chr1-25754486-25756799')	0.0777	-0.1317	-0.1409	0.1362	-0.1276	-0.2395	-0.2638	-0.0303	-0.1561	-0.1156	-0.143	-0.2198	-0.1613	-0.1556	-0.0797	-0.2334	-0.1256	-0.2229
('CD52', 'chr1-25765318-25767449')	0.0023	-0.1512	-0.1539	0.1067	-0.1454	-0.2388	-0.2631	0.0276	-0.1387	-0.1718	-0.1591	-0.2259	-0.1623	-0.1556	-0.1205	-0.2591	-0.0915	-0.3006
('CD52', 'chr1-25769180-25772084')	0.1223	-0.1306	-0.142	0.1229	-0.1609	-0.2215	-0.247	0.0766	-0.1289	-0.1717	-0.1122	-0.2175	-0.1399	-0.1556	-0.0903	-0.1468	-0.1249	-0.1119
('CD52', 'chr1-25922173-25925046')	0.1528	0.0959	0.131	0.1783	0.1676	0.0834	0.0455	0.058	-0.0107	0.1969	-0.0125	0.1027	0.0379	-0.1733	0.1085	0.025	0.1306	0.1263
('CD52', 'chr1-26119888-26120290')	-0.1613	-0.2014	-0.1977	-0.1393	-0.1773	-0.2565	-0.2683	-0.1273	-0.1547	-0.1768	-0.1656	-0.2423	-0.1691	-0.0709	-0.1199	-0.2768	-0.1407	-0.2274
('CD52', 'chr1-26121985-26122711')	-0.1767	-0.1911	-0.1976	-0.1645	-0.1741	-0.1743	-0.2227	-0.1174	-0.1565	-0.1768	-0.1744	-0.2428	-0.1636	-0.1733	-0.1445	-0.1576	-0.113	-0.3121
('CD52', 'chr1-26123342-26123808')	-0.1808	-0.1573	-0.1518	-0.1584	-0.1789	-0.2521	-0.2614	-0.1438	-0.1672	-0.1768	-0.1706	-0.2354	-0.1636	-0.1733	0.0202	-0.2678	-0.1407	-0.2893
('CD52', 'chr1-26161121-26162505')	-0.0775	-0.0933	-0.082	-0.0444	-0.1314	0.0278	-0.0595	0.0886	-0.0867	-0.1339	-0.0185	-0.1903	-0.0897	-0.12	-0.0671	-0.1126	-0.0783	-0.0335
('CD52', 'chr1-26163819-26164969')	-0.0092	-0.0317	-0.0472	-0.0114	-0.0745	-0.1046	-0.1146	0.1127	-0.0793	-0.0587	-0.0496	-0.1179	-0.0468	-0.1127	0.0276	-0.1208	-0.06	-0.1531
('CD52', 'chr1-26200914-26202853')	0.096	0.0881	0.0371	-0.0395	-0.0682	-0.2271	-0.2564	-0.1022	-0.1446	-0.1174	-0.1654	-0.2235	-0.1535	-0.1733	0.0871	-0.2383	-0.0694	-0.1878
('CD52', 'chr1-26224855-26226097')	-0.0648	-0.1099	-0.0942	-0.0471	-0.0949	-0.0931	-0.1078	0.0667	-0.1108	-0.1053	-0.1293	-0.0555	-0.0648	0.1457	0.0327	-0.1192	-0.0986	-0.2977
('CD52', 'chr1-26230652-26231160')	-0.1712	-0.184	-0.1708	-0.142	-0.1644	-0.2027	-0.1265	-0.1304	-0.147	-0.1598	-0.1578	-0.2238	-0.1521	-0.1734	-0.1097	-0.1734	-0.1183	-0.2948
('CD52', 'chr1-26335787-26338523')	0.1445	0.1895	0.1896	0.15	0.1497	-0.1047	-0.1603	0.05	0.2273	0.1983	0.2192	0.0837	0.2773	0.1357	0.2304	-0.1174	0.1006	-0.0293
('CD52', 'chr1-26370392-26371036')	-0.1604	-0.1609	-0.16	-0.1053	-0.0939	-0.2519	-0.2821	-0.1161	-0.1415	-0.142	-0.1589	-0.1258	-0.1562	-0.1734	-0.085	-0.2452	-0.048	-0.2915
('CD52', 'chr1-26372560-26375683')	0.011	0.0454	-0.0036	0.0252	0.1057	-0.2022	-0.2233	-0.0531	-0.1467	-0.1087	-0.1614	0.0839	-0.1369	-0.1634	0.0922	-0.2384	0.1137	-0.0938
('SYTL1', 'chr1-27338870-27344220')	0.1191	0.1327	0.1791	0.1406	0.1511	0.0595	0.028	0.1698	0.2135	0.2223	0.1615	0.143	0.1638	0.1343	0.1228	0.1421	0.1321	0.1187
('SYTL1', 'chr1-27598420-27611306')	0.1042	0.1141	0.1255	0.1099	0.1265	0.0682	0.058	0.0988	0.1291	0.1409	0.1135	0.1243	0.1104	0.1252	0.1126	0.0787	0.1194	0.081
('SYTL1', 'chr1-27391213-27396209')	0.1026	0.1113	0.1174	0.1026	0.1001	0.0689	0.0512	0.0965	0.1272	0.1384	0.1103	0.1014	0.1074	0.1258	0.0967	0.0827	0.0898	0.0748
('SYTL1', 'chr1-27668707-27673091')	0.1226	0.1221	0.1349	0.1326	0.1257	0.0909	0.0574	0.15	0.1241	0.0914	0.0991	0.1232	0.1182	0.1385	0.1184	0.1153	0.1211	0.0534
('SYTL1', 'chr1-26825665-26830606')	0.096	0.1059	0.1208	0.1003	0.1047	0.0555	0.0658	0.0858	0.1254	0.1384	0.0947	0.1097	0.1264	0.1293	0.1018	0.0835	0.1077	0.0596
('SYTL1', 'chr1-27044433-27046339')	-0.0018	-0.0039	0.0219	-0.0041	-0.0198	-0.0382	-0.0422	0.0332	0.0569	-0.011	-0.0172	-0.0264	0.0072	0.0387	-0.0147	0.0171	-0.0357	-0.0219
('SYTL1', 'chr1-27067428-27068142')	-0.0823	-0.0777	-0.0474	-0.0687	-0.0679	-0.0763	-0.0694	-0.0212	-0.034	-0.0345	-0.0585	-0.0577	-0.0594	-0.0477	-0.0829	-0.0718	-0.0602	-0.0896
('SYTL1', 'chr1-27130844-27131453')	-0.0814	-0.0738	-0.0349	-0.0682	-0.0651	-0.12	-0.1451	-0.0167	-0.0356	-0.0302	-0.0515	-0.0599	-0.0577	-0.0477	-0.079	-0.1009	-0.0602	-0.0939
('SYTL1', 'chr1-27135475-27139653')	0.0629	0.0702	0.0925	0.0726	0.1042	0.0356	0.0379	0.0318	0.0599	0.1507	0.0248	0.1004	0.0395	0.0574	0.0826	0.0186	0.1017	0.0014
('SYTL1', 'chr1-27141527-27143593')	-0.0272	-0.0652	-0.0236	0.0038	-0.0594	-0.1195	-0.1511	-0.0139	-0.0108	0.0302	-0.0327	-0.0538	-0.0356	-0.0398	-0.0783	-0.0778	-0.0435	-0.0537
[truncated: 88,143 more rows]

## Sheet: Supplementary Table 3
Supplementary Table 3 Cell-type-specific regulation scores in human cancer cell lines predicted by SCRIPT.
[truncated: 64,158 more rows]

## Sheet: Supplementary Table 4
Supplementary Table 4 AD-associated SNPs used in this study.
[truncated: 276 more rows]

[truncated: 3 more sheets: Supplementary Table 5, Supplementary Table 6, Supplementary Table 7]
